# Supplementary material for: Valine aminoacyl-tRNA synthetase promotes therapy resistance in melanoma
Source: Nat Cell Biol. 2024 Jun 7;26(7):1154–64. doi: 10.1038/s41556-024-01439-2 (PMC11252002; doi:10.1038/s41556-024-01439-2)
Supplement: Supplementary file 4 — Amino acid enrichment in datasets and reagents used in this study. [file 41556_2024_1439_MOESM4_ESM.xlsx]

## Sheet: Supplementary Table 1
		pvalue	Percentage	FC		Codon	pvalue	Percentage
AA_Proteomics_RES_up	Asp	1.31e-14	50.3675	1.50368	CEA_Proteomics_RES_up	GTT	0.00775788	17.7108
	Val	4.91e-08	35.8532	1.35853		GCG	0.0220831	15.2589
	Ala	0.00775788	17.7108	1.17711		GGA	0.0735084	12.0153
	Ile	0.026927	14.7681	1.14768		CGA	0.122653	10.4155
	Tyr	0.0404734	13.7067	1.13707		TAC	0.12794	10.2654
	Glu	0.126602	10.3029	1.10303		TTT	0.12794	10.2654
	Lys	0.149789	9.73167	1.09732		GAG	0.205682	8.58869
	Phe	0.149789	9.73167	1.09732		ACG	0.232432	8.12728
	Gly	0.264992	7.60972	1.0761		CTG	0.238742	8.01691
	Met	0.465092	5.0835	1.05084		AAA	0.275388	7.44493
	Asn	0.857397	1.4723	1.01472		GGC	0.275388	7.44493
	Trp	0.27801	-7.43182	0.925682		TTA	0.275388	7.44493
	Leu	0.0728066	-12.1037	0.878963		TTC	0.361106	6.2823
	Gln	0.0486053	-13.2767	0.867233		TAT	0.463719	5.11917
	Thr	0.0166791	-16.0742	0.839258		ATG	0.465092	5.0835
	His	1.4e-05	-28.8545	0.711455		CGT	0.571305	4.00897
	Arg	1.73e-07	-34.8418	0.651582		GTC	0.630314	3.45326
	Pro	6.14e-10	-41.0734	0.589266		GAA	0.63218	3.43563
	Cys	4.91e-16	-53.947	0.46053		AAC	0.870557	1.35564
	Ser	3.17e-18	-58.2786	0.417214		AAT	0.887308	1.22659
AA_Proteomics_RES_down	Asp	7.62e-36	69.5119	1.69512		CGG	0.897607	1.14031
	Lys	1.8e-26	59.4106	1.59411		GCC	0.820718	-1.78352
	Glu	1.63e-13	41.4285	1.41428		ACA	0.741668	-2.45836
	Asn	0.000429934	19.9724	1.19972		ATA	0.646641	-3.31119
	Ile	0.00317723	16.8015	1.16801		CAG	0.570977	-4.01924
	Met	0.0796902	10.0895	1.1009		CTT	0.455092	-5.20419
	Gln	0.571932	-3.41747	0.965825		TTG	0.405398	-5.76448
	Arg	0.163001	-8.11998	0.9188		CGC	0.368509	-6.21297
	Gly	0.0484638	-11.4157	0.885843		TGG	0.27801	-7.43182
	Ala	0.0260194	-12.84	0.8716		CCG	0.174473	-9.2275
	Val	0.00372161	-16.6867	0.833133		GGG	0.109932	-10.8244
	Tyr	0.00283584	-17.1604	0.828396		CAT	0.105	-10.9617
	Thr	2.13e-05	-24.4105	0.755895		ACC	0.0874869	-11.5401
	Phe	7.33e-07	-28.4115	0.715885		TCG	0.0595266	-12.6976
	Pro	3e-07	-29.2697	0.707303		ACT	0.0585227	-12.7424
	Ser	9.4e-08	-30.7174	0.692826		CTA	0.0480401	-13.3064
	Le	2.71e-14	-43.7255	0.562745		CAA	0.00565463	-18.525
	His	6e-16	-46.2811	0.537189		CAC	0.00238143	-20.3091
	Trp	4.03e-16	-46.7854	0.532146		CCA	0.00136642	-21.4042
	Cys	3.48e-32	-67.9037	0.320963		AGT	0.000529447	-23.1509
CEA_Proteomics_RES_up	Codon	pvalue	Percentage			CCT	0.000422784	-23.4794
	GAT	9e-10	40.1593			AGA	4.48e-05	-27.2336
	GCT	8.23e-07	32.4515			CCC	2.05e-05	-28.4142
	AAG	1.17e-06	32.0216			TCA	1.53e-05	-28.8762
	GAC	6.17e-06	29.8282			TCT	2.58e-06	-31.3497
	GTG	1.06e-05	29.0441			CTC	1.96e-06	-31.7706
	ATC	3.5e-05	27.3059			TGC	2.24e-08	-37.2545
	GGT	5.81e-05	26.6036			AGC	1.72e-09	-40.1393
	ATT	0.0010138	21.7894			TCC	3.02e-10	-41.9551
	GCA	0.00351658	19.3752			TGT	1.03e-10	-43.0832
	GTA	0.00455588	18.8476			AGG	3.39e-13	-48.4753

## Sheet: Supplementary Table 2
AA_RNA_GSE50509_up
AminoAcid	pvalue	Percentage	FC
Ala	6.65287e-35	51.9557	1.60812
Gly	9.09732e-20	38.6694	1.41528
Arg	3.43602e-16	34.7046	1.3792
Leu	8.97556e-11	27.5863	1.27403
Pro	4.49892e-07	21.6539	1.26878
Val	0.000295902	15.6056	1.24966
Trp	0.0046275	12.2631	1.11107
His	0.921553	0.553009	1.01772
Asp	0.307697	-4.53314	0.98124
Gly	0.211221	-5.52854	0.923266
Gln	0.190951	-5.7776	0.916793
Phe	0.0678446	-8.02282	0.871301
Tyr	0.0393735	-9.03791	0.855926
Met	0.0226492	-9.95598	0.818382
Cys	0.00227315	-13.3454	0.797542
Thr	3.42837e-05	-18.1104	0.686946
Ser	3.04666e-07	-22.3994	0.650871
Ile	5.4534e-14	-32.9673	0.606941
Asn	1.734e-15	-34.8737	0.503711
Lys	1.87371e-19	-39.6522	0.488813

## Sheet: Supplementary Table 3
AA_Proteomics_shVARS_down
AminoAcid	pvalue	Percentage	FC
Asp	3.73333e-16	78.1194	1.78119
Lys	3.50702e-11	63.7149	1.63715
Ile	1.52985e-05	41.8745	1.41874
Glu	0.00501562	27.4427	1.27443
Val	0.0152055	23.8376	1.23838
Gly	0.19626	13.0043	1.13004
Met	0.528961	6.64763	1.06648
Ala	0.898303	-1.84636	0.981536
Asn	0.778945	-3.30651	0.966935
Phe	0.44305	-7.97893	0.920211
Thr	0.306376	-10.4349	0.895651
Gln	0.306376	-10.4349	0.895651
Tyr	0.249108	-11.6789	0.883211
Trp	0.0073533	-26.3894	0.736106
Arg	0.00487568	-27.6748	0.723252
His	0.00111595	-31.8187	0.681813
Ser	2.11882e-06	-46.2581	0.537419
Pro	8.63683e-07	-47.799	0.52201
Leu	3.6385e-08	-53.6844	0.463156
Cys	6.29729e-09	-56.4009	0.435991
AA_Proteomics_shVARS_up
AminoAcid	pvalue	Percentage	FC
Asp	1.89211e-43	79.5869	1.79587
Lys	1.09203e-27	63.1073	1.63107
Glu	2.1658e-18	50.8313	1.50831
Asn	0.00612182	16.2018	1.16202
Met	0.0111427	15.0416	1.15042
Gln	0.044924	11.9484	1.11948
Ala	0.166953	8.31563	1.08316
Ile	0.225754	7.3153	1.07315
Gly	0.582051	3.462	1.03462
Tyr	0.797354	-1.74192	0.982581
Val	0.341196	-5.82256	0.941774
Arg	0.0270996	-13.2266	0.867734
Phe	0.000939715	-19.7103	0.802897
Thr	0.000758442	-20.0791	0.799209
Pro	0.000499622	-20.6483	0.793517
Trp	2.43987e-08	-33.1938	0.668062
His	5.20912e-09	-34.5926	0.654074
Ser	1.25594e-09	-36.241	0.63759
Leu	1.21071e-14	-45.948	0.54052
Cys	8.85126e-27	-63.7608	0.362392

## Sheet: Supplementary Table 4
Reagents used in this study
ANTIBODIES
Name	Antibody	Host	Reactivity	Company	Catalogue number	Size (kDa)	Application	Dilution
VARS	ValRS (D-7)	Mouse	H, M, Rats	Santa-Cruz	sc-166674	130	WB	1/1000
NBP2-20843	VARS	Rabbit	H	Novus Biological	NBP2-20843		IHC	1/200
HADH	HADH	Rabbit	H, M, Rats	Invitrogen/ Thermofisher	PA5-31157	34	WB/ IHC	1/1000 for WB// 1/250 for IHC
CPT1a	CPT1A (D3B3)	Rabbit	H	Cell Signaling	12252	88	WB	1/1000
GAPDH	GAPDH (D16H11)	Rabbit	H, M, R, Mk	Cell Signaling	5174	37	WB	1/1000
HSP90	Hsp90 alpha/beta (H-114)	Rabbit	H	Santa-Cruz	sc-7947	90	WB	1/1000
ATF4	ATF4	Rabbit	H, M, R	Cell Signaling	11815s	49	WB	1/1000
p-EIF2alpha (Ser51)	Phospho-eIF2α (Ser51)	Rabbit	H,M, R	Cell Signaling	9721S	38	WB	1/1000
EIF2alpha	eIF2α	Rabbit	H,M, R	Cell Signaling	9722	38	WB	1/1000
SLC7A5	LAT1	Rabbit	H	Cell Signaling	5347S	39	WB	1/1000
KIF13B	KIF13B	Rabbit	H	Bio-techne	NBP1-83398	200	WB	1/1000
QDPR	QDPR (B-1)	Mouse	H	Santa-Cruz	sc-376218	26	WB	1/1000
GOLT1B	GOLT1B	Rabbit	H, M, R	Gentaur	DF9071	15	WB	1/1000
BRAF (F-3)	BRAF	Mouse	H, M, R	Santa cruz	sc-55522	95/62	WB	1/1000
MEK1/2 (L38C12)	MEK 1/2	Mouse	H, M, R, Mk	Cell Signaling	4694	45	WB	1/1000
Phospho-MEK1/2 (Ser217/221) (41G9)	Phospho-MEK1/2	Rabbit	H, M, R, Mk	Cell Signaling	9154	45	WB	1/1000
p44/p42 MAPK (Erk1/2)	ERK	Rabbit	H, M, R, Hm, Mk, Mi, Z, B, Pg, Sc	Cell Signaling	9102	42, 44	WB/IP	1/1000
Phospho-p44/42 MAPK (Erk1/2) (Thr202/Tyr204)	Phospho-ERK	Rabbit	H, M, R, Hm, Mk, Mi, Z, B, Pg, Sc	Cell Signaling	4370	42, 44	WB/ IP/ IHC/ IF/ F	1/1000
COMPOUNDS
Name	Size	Company	Catalogue number	Batch number
Vemurafenib	50mg	Selleckchem	S1267	S126714
Trametinib (GSK1130212)	10mM	Selleckchem	S2673	9
Dabrafenib (GSK2118436)	50mM	Selleckchem	S2807	8
Etomoxir ((+)-Etomoxir sodium salt hydrate)	25mg	Sigma	E1905	0000118988
esiRNA
esiOPEN	Product	Format	Species	Quantity
LUC	EHURLUC	tube	Human	50µg
GOLT1B	EHU005701	tube	Human	20µg
PSAT1	EHU064011	tube	Human	20µg
SLC7A5	EHU044981	tube	Human	20µg
HMGCL	EHU099401	tube	Human	20µg
ALDH18A1	EHU037001	tube	Human	20µg
FDXR	EHU034841	tube	Human	20µg
CRYZ	EHU158621	tube	Human	20µg
ABHD10	EHU013241	tube	Human	20µg
LONP1	EHU072201	tube	Human	20µg
DBT	EHU035851	tube	Human	20µg
NNT	EHU083691	tube	Human	20µg
SLC33A1	EHU067581	tube	Human	20µg
PMVK	EHU020431	tube	Human	20µg
HADH	EHU093571	tube	Human	20µg
TXNRD1	EHU018281	tube	Human	20µg
DYNC1LI2	EHU122181	tube	Human	20µg
KIF13B	EHU088721	tube	Human	20µg
BCL2L13	EHU098261	tube	Human	20µg
QDPR	EHU005991	tube	Human	20µg
SLC31A1	EHU041261	tube	Human	20µg
CDC42	EHU117241	tube	Human	20µg
TRIM2	EHU073041	tube	Human	20µg
Lentivirus sequences
Name	Product name	Product type	TRC Number	Sequence
shVARS-1	VARS (valyl-tRNA synthetase )	MISSION shRNA Bacterial Glycerol Stock Human: SHCLNG-NM_006295	TRCN0000045851	CCGGGTCTACTTGGAGTGCCTGAAACTCGAGTTTCAGGCACTCCAAGTAGACTTTTTG
shVARS-2	VARS (valyl-tRNA synthetase )	MISSION shRNA Bacterial Glycerol Stock Human: SHCLNG-NM_006295	TRCN0000045848	CCGGCCTGGATGTCATCTATGGAATCTCGAGATTCCATAGATGACATCCAGGTTTTTG
			Vector builder
shHADH-1	pLV[shRNA]-Puro-U6>hHADH[shRNA#2]	shRNA Bacterial glycerol Stock human	Ecoli(VB201005-1056bxx)
shHADH-2	pLV[shRNA]-Puro-U6>hHADH[shRNA#3]	shRNA Bacterial glycerol Stock human	Ecoli(VB201005-1057aas)
OE CTRL	pLV[Exp]-Puro-hPGK>{FLAG/Stuffer_300bp}	Lentiviral overexpressing system	Ecoli(VB190206-1060vys)
OE VARS	pLV[Exp]-Puro-hPGK>FLAG/hVARS[NM_006295.2]*	Lentiviral overexpressing system	Ecoli(VB190206-1026yzv)
tRNA primers list
Pre-designed Human tRNA Primer Sets V2.0
tRNA Val CAC-1	AS-NR-001H-1-159
Cys-GCA-1	AS-NR-001H-1-037
Arg-TCT-3	AS-NR-001H-1-026
Ser-AGA-1	AS-NR-001H-1-132
Ser-TGA-2	AS-NR-001H-1-140
U6 housekeeping gene	AS-NR-001H-1-186
5S rRNA housekeeping gene	AS-NR-001H-1-187
Probes for northern blot
Name	Probe sequence (5'-3')
tRNA-Val-CAC	GAGGCGAACGTGATAACCACTACACTACGGAAAC
5s rRNA	CCTGCTTAGCTTCCGAGATCA
qPCR Primers_tRNA aminoacylation assay
ValMACfw	GTTTCCGTAGTGTAGTGGTATCACGTTCG
ValMACrv	GAGAATTCCATGGTGTTTCCGCCC
IleRATfw	GGCCGGTTAGCTCAGTTGGT
IleRATrv	GAGAATTCCATGGCCKGTACGGG
