# Supplementary material for: Valine aminoacyl-tRNA synthetase promotes therapy resistance in melanoma
Source: Nat Cell Biol. 2024 Jun 7;26(7):1154–64. doi: 10.1038/s41556-024-01439-2 (PMC11252002; doi:10.1038/s41556-024-01439-2)
Supplement: Supplementary file 15 — All numerical source data used to generate Fig. 1. [file 41556_2024_1439_MOESM15_ESM.xlsx]

## Sheet: Fig. 1
Figure1a					Figure1c				Figure1d					Figure1e
Protein IDs	Gene names	Student's T-test p-value	Student's T-test Difference		AminoAcid	pvalue	Fold change		AminoAcid	Codon	pvalue	Percentage		AminoAcid	pvalue	Fold change
Q9BZQ8	FAM129A	0.0002767	5.79125		Asp	1.31e-14	1.50368		ASP	GAT	9e-10	40.1593		Ala	2.2037e-55	1.60812
P04083	ANXA1	0.00156071	4.63827		Val	4.91e-08	1.35853		ALA	GCT	8.23e-07	32.4515		Gly	3.92984e-26	1.41528
P43007	SLC1A4	0.00954793	4.29761		Ala	0.00775788	1.17711		LYS	AAG	1.17e-06	32.0216		Arg	5.18354e-22	1.3792
Q9H3G5	CPVL	0.0224716	3.33222		Ile	0.026927	1.14768		ASP	GAC	6.17e-06	29.8282		Leu	4.44507e-12	1.27403
Q04609;Q9HBA9	FOLH1;FOLH1B	0.0186195	3.08684		Tyr	0.0404734	1.13707		VAL	GTG	1.06e-05	29.0441		Pro	9.34978e-12	1.26878
Q9NNW7	TXNRD2	0.117374	2.83289		Glu	0.126602	1.10303		ILE	ATC	3.5e-05	27.3059		Val	3.06814e-10	1.24966
Q14192	FHL2	0.0478115	2.66931		Lys	0.149789	1.09732		GLY	GGT	5.81e-05	26.6036		Trp	0.00571083	1.11107
Q13214	SEMA3B	0.108394	2.65694		Phe	0.149789	1.09732		ILE	ATT	0.0010138	21.7894		His	0.67668	1.01772
Q709C8	VPS13C	0.0670308	2.6309		Gly	0.264992	1.0761		ALA	GCA	0.00351658	19.3752		Asp	0.659911	0.98124
Q9NZU0	FLRT3	0.0214026	2.61099		Met	0.465092	1.05084		VAL	GTA	0.00455588	18.8476		Glu	0.0597094	0.923266
Q7L5N7	LPCAT2	0.00167728	2.5864		Asn	0.857397	1.01472		VAL	GTT	0.00775788	17.7108		Gln	0.041001	0.916793
Q9NUT2	ABCB8	0.115705	2.4501		Trp	0.27801	0.925682		ALA	GCG	0.0220831	15.2589		Phe	0.00152903	0.871301
O15013	ARHGEF10	0.189005	2.32357		Leu	0.0728066	0.878963		GLY	GGA	0.0735084	12.0153		Tyr	0.000386995	0.855926
Q9BX66	SORBS1	0.0137018	2.32008		Gln	0.0486053	0.867233		ARG	CGA	0.122653	10.4155		Met	7.67207e-06	0.818382
Q99674	CGREF1	0.0489248	2.1259		Thr	0.0166791	0.839258		TYR	TAC	0.12794	10.2654		Cys	5.72618e-07	0.797542
Q96AQ6	PBXIP1	0.0146377	2.0966		His	1.4e-05	0.711455		PHE	TTT	0.12794	10.2654		Thr	1.68867e-14	0.686946
P04271	S100B	0.106611	2.01646		Arg	1.73e-07	0.651582		GLU	GAG	0.205682	8.58869		Ser	1.5206e-17	0.650871
Q9Y3Z3	SAMHD1	0.0032003	2.00838		Pro	6.14e-10	0.589266		THR	ACG	0.232432	8.12728		Ile	6.85164e-22	0.606941
O15061	SYNM	0.000923293	1.97353		Cys	4.91e-16	0.46053		LEU	CTG	0.238742	8.01691		Asn	1.05278e-33	0.503711
P32004	L1CAM	0.0144185	1.96127		Ser	3.17e-18	0.417214		LYS	AAA	0.275388	7.44493		Lys	1.68467e-35	0.488813
Q14764	MVP	0.00144905	1.84193						GLY	GGC	0.275388	7.44493
O00533	CHL1	0.356043	1.80578						LEU	TTA	0.275388	7.44493
Q9Y6I3	EPN1	0.0283001	1.8033						PHE	TTC	0.361106	6.2823
P60201	PLP1	0.0474073	1.79032						TYR	TAT	0.463719	5.11917
P23229	ITGA6	0.0217269	1.75026						MET	ATG	0.465092	5.0835
P20719	HOXA5	0.162716	1.70262						ARG	CGT	0.571305	4.00897
P28799	GRN	0.112818	1.64134						VAL	GTC	0.630314	3.45326
P48509	CD151	0.0730808	1.63467						GLU	GAA	0.63218	3.43563
P51688	SGSH	0.301677	1.6209						ASN	AAC	0.870557	1.35564
Q5VWP3	MLIP	0.045476	1.58524						ASN	AAT	0.887308	1.22659
Q96JG8	MAGED4	0.0711185	1.58363						ARG	CGG	0.897607	1.14031
P46976	GYG1	0.0188224	1.56173						ALA	GCC	0.820718	-1.78352
Q86UK7	ZNF598	0.448891	1.56121						THR	ACA	0.741668	-2.45836
P34059	GALNS	0.0194668	1.55868						ILE	ATA	0.646641	-3.31119
Q9C040	TRIM2	0.0652463	1.54844						GLN	CAG	0.570977	-4.01924
Q96GD0	PDXP	0.101869	1.5395						LEU	CTT	0.455092	-5.20419
Q05682;REV__Q13136;REV__O75334	CALD1	8.87326e-05	1.49079						LEU	TTG	0.405398	-5.76448
P15289	ARSA	0.0603578	1.39637						ARG	CGC	0.368509	-6.21297
Q9Y5P4	COL4A3BP	0.0901127	1.37268						TRP	TGG	0.27801	-7.43182
P25189	MPZ	0.00845884	1.3632						PRO	CCG	0.174473	-9.2275
P56937	HSD17B7	0.0122372	1.36221						GLY	GGG	0.109932	-10.8244
Q08495	DMTN	0.00366172	1.35912						HIS	CAT	0.105	-10.9617
P42766	RPL35	0.0200893	1.3591						THR	ACC	0.0874869	-11.5401
Q2PZI1;Q6NUT2	DPY19L1	0.000442375	1.28215						SER	TCG	0.0595266	-12.6976
P07339	CTSD	0.0040291	1.26867						THR	ACT	0.0585227	-12.7424
Q16555	DPYSL2	0.124787	1.24559						LEU	CTA	0.0480401	-13.3064
Q99447	PCYT2	0.0708343	1.2363						GLN	CAA	0.00565463	-18.525
Q8TD19	NEK9	0.0669212	1.23337						HIS	CAC	0.00238143	-20.3091
O95747	OXSR1	0.182709	1.21975						PRO	CCA	0.00136642	-21.4042
Q15121	PEA15	0.096621	1.21869						SER	AGT	0.000529447	-23.1509
O14773	TPP1	0.0761622	1.21424						PRO	CCT	0.000422784	-23.4794
A6NHL2	TUBAL3	0.346662	1.19134						ARG	AGA	4.48e-05	-27.2336
P14209	CD99	0.0489149	1.19003						PRO	CCC	2.05e-05	-28.4142
Q969N2	PIGT	0.0281171	1.16368						SER	TCA	1.53e-05	-28.8762
Q9P0S9	TMEM14C	0.0755068	1.16074						SER	TCT	2.58e-06	-31.3497
O95399	UTS2	0.422667	1.15974						LEU	CTC	1.96e-06	-31.7706
Q96II8	LRCH3	0.208267	1.15722						CYS	TGC	2.24e-08	-37.2545
Q8IXL7	MSRB3	0.15342	1.15112						SER	AGC	1.72e-09	-40.1393
P17301	ITGA2	0.050987	1.13375						SER	TCC	3.02e-10	-41.9551
P14384	CPM	0.0267851	1.12924						CYS	TGT	1.03e-10	-43.0832
Q02252	ALDH6A1	0.0177171	1.12839						ARG	AGG	3.39e-13	-48.4753
Q9Y680	FKBP7	0.0315856	1.12377
Q07157	TJP1	0.153164	1.11977
P30038	ALDH4A1	0.0267147	1.10514
A5PLL7	TMEM189	0.102087	1.10468
Q9P1F3	ABRACL	0.237281	1.10256
Q9BVQ7	SPATA5L1	0.555717	1.09943
Q9C026	TRIM9	0.104759	1.08609
P12955	PEPD	0.0117377	1.0857
Q969M3	YIPF5	0.220003	1.08163
Q8WX93	PALLD	0.00899638	1.07805
P16070	CD44	0.0383333	1.07709
P12694	BCKDHA	0.320519	1.07254
P21266	GSTM3	0.0147305	1.07047
Q9Y4G6	TLN2	0.0299085	1.05672
P22570	FDXR	0.360293	1.05131
Q6ZVM7	TOM1L2	0.378602	1.03799
Q6NZI2	PTRF	0.0632662	1.02795
P13591	NCAM1	0.155055	1.02677
Q9Y243;P31749	AKT3	0.390987	1.02604
Q9NZU5	LMCD1	0.216825	1.02431
Q92820	GGH	0.0211275	1.01915
Q9Y3D6	FIS1	0.0759866	1.01347
P26440	IVD	0.138654	1.00145
Q96S66	CLCC1	0.261997	0.998796
P17029	ZKSCAN1	0.202234	0.991673
Q16774	GUK1	0.29202	0.986931
P34949	MPI	0.179759	0.976684
P14927	UQCRB	0.075418	0.975856
P25325	MPST	0.0905457	0.973179
P07686	HEXB	0.00987557	0.965244
Q14728	MFSD10	0.0769086	0.964247
Q9P0S3;Q53FV1	ORMDL1;ORMDL2	0.121082	0.95513
O00264	PGRMC1	0.0751152	0.952035
Q7Z769	SLC35E3	0.031316	0.951537
Q6P4E1	CASC4	0.114305	0.939213
Q9H0W9	C11orf54	0.135412	0.936541
Q03135;P56539	CAV1	0.0269642	0.933904
P0DN79;P35520	CBS	0.0378462	0.933035
Q99536	VAT1	0.000131764	0.926476
O15321	TM9SF1	0.283926	0.919348
Q8N9N7	LRRC57	0.0880852	0.909454
P06865	HEXA	0.00932222	0.908991
P04920;P48751	SLC4A2	0.00472297	0.904865
P10253	GAA	0.288569	0.893515
Q9H3S7	PTPN23	0.140196	0.88835
O15127	SCAMP2	0.00628287	0.887129
Q9GZQ8;A6NCE7;Q9H492	MAP1LC3B;MAP1LC3B2;MAP1LC3A	0.0228376	0.883118
Q9BUT1	BDH2	0.0539253	0.883095
Q53FA7	TP53I3	0.0442223	0.880018
Q5VT25	CDC42BPA	0.153627	0.878726
Q9UID3	VPS51	0.354647	0.871377
Q08431	MFGE8	0.00945348	0.870297
Q9NV96	TMEM30A	0.0494444	0.869303
Q92878	RAD50	0.0457295	0.868243
Q8TCA0	LRRC20	0.0156547	0.86577
P42025	ACTR1B	0.0986395	0.862175
Q30201	HFE	0.162291	0.860184
Q9Y3Q3	TMED3	0.109453	0.859036
Q6NUM9	RETSAT	0.300302	0.858203
Q9HD20	ATP13A1	0.00185781	0.855615
P07602	PSAP	0.0091816	0.848494
Q92572	AP3S1	0.304577	0.845736
Q9BVL4	SELO	0.0759839	0.845644
Q86XA9	HEATR5A	0.336036	0.838128
Q9P289	STK26	0.27039	0.837039
Q96GP6	SCARF2	0.00890841	0.835479
O14880	MGST3	8.52878e-05	0.832354
Q9Y617	PSAT1	0.0185736	0.831662
Q9GZT4	SRR	0.282042	0.822902
Q13637	RAB32	0.218256	0.821907
Q9H4A3	WNK1	0.480543	0.819532
P16278;Q6UWU2	GLB1	0.0119755	0.817265
Q13131	PRKAA1	0.0969172	0.81637
Q9BUK6;REV__P04114	MSTO1	0.217843	0.8153
Q5MNZ9	WIPI1	0.107816	0.813302
Q9UH03	2018-09-03	0.0251982	0.81234
Q8WW12	PCNP	0.00420513	0.809153
Q9UI12	ATP6V1H	0.0233655	0.805588
O75027	ABCB7	0.307412	0.803319
P09493	TPM1	0.000101625	0.802084
Q9UHQ9	CYB5R1	0.000156536	0.798119
Q13885	TUBB2A	0.000304904	0.797808
Q68D91	MBLAC2	0.278202	0.796933
P53007	SLC25A1	0.0878915	0.793225
Q9BRF8	CPPED1	0.11375	0.78856
O43175	PHGDH	0.0151392	0.788116
Q93052	LPP	0.257684	0.787509
Q9NUQ8	ABCF3	0.250394	0.783604
P17050	NAGA	0.0412103	0.782216
P51798	CLCN7	0.0444622	0.781432
Q12907	LMAN2	0.00258859	0.779906
O14907	TAX1BP3	0.120667	0.774056
O00625	PIR	0.145688	0.773638
Q9UGI8	TES	0.0229303	0.770871
Q53T59	HS1BP3	0.2031	0.768672
Q9UH62	ARMCX3	0.0254287	0.765952
Q07954	LRP1	0.42222	0.760651
Q9NRX4	PHPT1	0.0641063	0.760649
P09936	UCHL1	0.187773	0.758584
P06396	GSN	0.120082	0.755645
Q86VI3	IQGAP3	0.0603562	0.752628
P11532	DMD	0.108914	0.752097
P51580	TPMT	0.116613	0.751453
Q92581	SLC9A6	0.0222517	0.748668
Q13867	BLMH	0.00260145	0.742309
Q15654	TRIP6	0.00302277	0.740798
Q99943	AGPAT1	0.0474182	0.737507
P21333	FLNA	0.001645	0.734325
Q14554	PDIA5	0.00259273	0.733058
Q8NBJ7	SUMF2	0.0126823	0.732838
P22307	SCP2	0.0348853	0.731833
Q9NR56;Q9NUK0	MBNL1	0.228112	0.731747
Q14240	EIF4A2	0.0159459	0.725859
Q9P0J1	PDP1	0.443632	0.725417
P41236;Q6NXS1	PPP1R2;PPP1R2P3	0.0849376	0.72455
Q15126	PMVK	0.0906583	0.722858
Q14118	DAG1	0.0780545	0.718603
P24844	MYL9	0.111818	0.71751
P35625	TIMP3	0.0551098	0.716487
O14618	CCS	0.0298958	0.709923
Q71UM5	RPS27L	0.0297635	0.709923
P62854;Q5JNZ5	RPS26;RPS26P11	0.131561	0.709836
Q53HC9	TSSC1	0.332757	0.707573
P27361;P31152	MAPK3	0.014491	0.702236
P60903	S100A10	0.181113	0.702187
P07858	CTSB	0.00742064	0.700987
Q53EL6	PDCD4	0.0169883	0.700378
Q9UJJ9	GNPTG	0.00761582	0.698378
P00387	CYB5R3	0.088882	0.697826
O43760	SYNGR2	0.105245	0.694613
P15374	UCHL3	0.0829435	0.692011
P07355;A6NMY6	ANXA2;ANXA2P2	0.0155643	0.691223
Q9C0E8	LNP	0.130057	0.688678
Q02952	AKAP12	0.0173054	0.688564
O15320;Q96PC5;Q96RT6;A4FU28	CTAGE5;MIA2	0.115703	0.687838
P53985	SLC16A1	0.254122	0.687543
P07099	EPHX1	0.0767452	0.687483
Q9GZT6	CCDC90B	0.0683742	0.686418
O75323	GBAS	0.108941	0.685677
Q96S52	PIGS	0.025402	0.685524
Q9BVJ7	DUSP23	0.0116095	0.684858
Q13643	FHL3	0.528304	0.683307
Q13572	ITPK1	0.504378	0.683029
P35914	HMGCL	0.0619117	0.681634
P49069	CAMLG	0.352943	0.679815
Q15643	TRIP11	0.189173	0.67959
P21589	NT5E	0.0442654	0.678955
P11279	LAMP1	0.00188869	0.678946
P48163	ME1	0.109569	0.678875
P48449	LSS	0.0220934	0.678517
Q9UHG3	PCYOX1	0.0479268	0.67722
Q09666	AHNAK	0.0281185	0.67701
Q92896	GLG1	0.0787985	0.672999
Q9NVH0	EXD2	0.515002	0.67135
Q9NQT8;Q9H1H9;Q9P2P6	KIF13B	0.0281143	0.66845
Q93050	ATP6V0A1	0.00822911	0.66685
Q13136;O75145;O75334	PPFIA1	0.489433	0.662692
Q8TED1	GPX8	0.26302	0.662237
Q13011	ECH1	0.0430515	0.660713
Q15629	TRAM1	0.118901	0.659819
P48735	IDH2	0.0294165	0.657128
Q9NRZ7	AGPAT3	0.207947	0.655163
Q9NUY8	TBC1D23	0.0959195	0.654669
Q13162	PRDX4	0.0386923	0.652021
P23297	S100A1	0.465685	0.651924
Q9P299	COPZ2	0.0299506	0.651353
Q9BWM7	SFXN3	0.0176152	0.651008
O43237	DYNC1LI2	0.157658	0.650956
O95870	ABHD16A	0.202228	0.649645
Q9Y4I1;Q9ULV0	MYO5A	0.17401	0.64956
O95182	NDUFA7	0.122683	0.646264
P10619	CTSA	0.0283776	0.646257
Q9P291	ARMCX1	0.519723	0.643773
A0MZ66	KIAA1598	0.0106317	0.642139
Q14203	DCTN1	0.000449699	0.641639
Q8TCT8	SPPL2A	0.0512513	0.63773
Q08623	HDHD1	0.364288	0.635033
Q8IY17	PNPLA6	0.146808	0.634296
Q7L523;Q5VZM2	RRAGA;RRAGB	0.210251	0.632999
Q6PGP7	TTC37	0.217624	0.632403
P67936	TPM4	0.0508395	0.631462
P30622	CLIP1	0.363095	0.630432
Q15555	MAPRE2	0.19347	0.629012
Q9Y282	ERGIC3	0.178876	0.627731
P06756	ITGAV	0.0050182	0.627164
Q96DZ9	CMTM5	0.121267	0.626978
Q9UKG1	APPL1	0.288964	0.625615
Q86TX2;P49753	ACOT1;ACOT2	0.0430673	0.624924
Q8TCD5	NT5C	0.683995	0.622077
Q9Y4X5	ARIH1	0.131699	0.6207
Q71U36;Q13748;Q6PEY2	TUBA1A;TUBA3C;TUBA3E	0.164578	0.618856
Q9P2X0	DPM3	0.165795	0.617242
Q6ZPD9	DPY19L3	0.131459	0.612459
Q9UJ70	NAGK	0.0839419	0.611771
Q9UJV9	DDX41	0.126908	0.610895
O14561	NDUFAB1	0.218333	0.609158
Q6WCQ1	MPRIP	0.238418	0.608653
O00115	DNASE2	0.300306	0.608295
O94766	B3GAT3	0.156008	0.60505
Q14558	PRPSAP1	0.161024	0.604911
P11047;Q9Y6N6	LAMC1	0.266026	0.604446
Q9H0U3	MAGT1	0.218106	0.603233
Q08AF3	SLFN5	0.141718	0.602419
O43301	HSPA12A	0.0209217	0.601891
Q86UX2	ITIH5	0.00429005	0.597385
P78381	SLC35A2	0.14756	0.592993
Q14247	CTTN	0.00100379	0.592163
P30536	TSPO	0.0613643	0.591934
P13987	CD59	0.0875892	0.591914
O75970	MPDZ	0.296171	0.591026
Q9BU23	LMF2	0.0529305	0.588989
P31937	HIBADH	0.0443891	0.588448
Q96BM9	ARL8A	0.319601	0.587259
Q9HB40	SCPEP1	0.142267	0.586437
Q14165	MLEC	0.142694	0.583957
Q9H3Z4	DNAJC5	0.334745	0.583691
Q14789;REV__Q8N884	GOLGB1	0.241996	0.581409
P0CG39	POTEJ	0.575135	0.57929
P04040	CAT	0.0838669	0.573559
Q9H0E2	TOLLIP	0.0489162	0.571494
O00754	MAN2B1	0.108273	0.571185
Q9Y5P6	GMPPB	0.465689	0.570597
P78330	PSPH	0.121878	0.56728
P61970	NUTF2	0.0436815	0.564433
Q9BZV1	UBXN6	0.430428	0.563033
Q8NHP8	PLBD2	0.276796	0.562841
Q96AC1;Q9BQL6	FERMT2	0.0579862	0.562725
P49454;P19320	CENPF	0.235848	0.562713
Q08257	CRYZ	0.30326	0.5614
Q9NUM4	TMEM106B	0.372765	0.560026
P62256	UBE2H	0.435037	0.559767
P18084	ITGB5	0.0518267	0.558432
Q8TEM1	NUP210	0.116581	0.556522
P08758	ANXA5	0.209496	0.556295
P46821	MAP1B	0.100936	0.556027
Q969X5	ERGIC1	0.164064	0.553073
Q9UGR2	ZC3H7B	0.0377674	0.551331
C4AMC7;Q6VEQ5;Q9NQA3;A8K0Z3;A8MWX3	WASH3P;WASH2P;WASH6P;WASH1;WASH4P	0.156171	0.548762
Q9Y5K8	ATP6V1D	0.0269129	0.546543
Q99519	NEU1	0.0632588	0.54367
Q9P000	COMMD9	0.282181	0.543203
P05026	ATP1B1	0.135356	0.542531
Q9UHQ4	BCAP29	0.485068	0.541621
P53680	AP2S1	0.112299	0.541292
Q9Y2Q3	GSTK1	0.0973203	0.5397
P62877	RBX1	0.0853657	0.537517
P26232	CTNNA2	0.476238	0.536072
P42356	PI4KA	0.140625	0.534533
Q8IWE2	FAM114A1	0.0735478	0.534033
Q71DI3	HIST2H3A	0.676623	0.532881
Q92604	LPGAT1	0.113676	0.532608
O00746	NME4	0.390463	0.532389
P78559	MAP1A	0.00617198	0.532294
P14317	HCLS1	0.00482861	0.531621
Q8WXA3	RUFY2	0.125013	0.528104
Q15149	PLEC	0.000512158	0.525817
Q7L513	FCRLA	0.0551369	0.52516
P53778	MAPK12	0.49121	0.524029
Q8IXB1	DNAJC10	0.0494568	0.523447
P08133	ANXA6	0.104428	0.522678
P30086	PEBP1	0.102541	0.522596
Q9Y4Z0	LSM4	0.228097	0.518402
Q14160;Q9BTT6	SCRIB	0.518778	0.518342
Q16775	HAGH	0.242178	0.518185
P27449	ATP6V0C	0.307525	0.516617
Q13884	SNTB1	0.0825201	0.516485
P60953	CDC42	0.304251	0.51454
O60504	SORBS3	0.17797	0.513622
O43598	DNPH1	0.518651	0.513536
Q86WA6	BPHL	0.126304	0.512994
Q07812	BAX	0.127305	0.51296
Q07065	CKAP4	0.0222744	0.51196
P30043	BLVRB	0.205715	0.511103
Q9UDR5	AASS	0.52761	0.511025
Q9GZZ1	NAA50	0.417484	0.51093
P14550	AKR1A1	0.351608	0.510779
Q9NXG2	THUMPD1	0.232517	0.510513
O75695	RP2	0.258753	0.508463
Q5HYI8	RABL3	0.171717	0.508249
P13612	ITGA4	0.273467	0.508189
O75828	CBR3	0.00556838	0.506943
P29966	MARCKS	0.203729	0.506137
P03886	MT-ND1	0.166074	0.505847
P00568;Q9Y6K8	AK1	0.207483	0.504474
Q969P0	IGSF8	0.282367	0.504182
Q96JM2	ZNF462	0.439963	0.502479
Q6UXH1	CRELD2	0.0246126	0.501125
Q8N6M0	OTUD6B	0.282771	0.501111
Q12846	STX4	0.45388	0.500358
P12107	COL11A1	0.533024	0.494315
Q7L311	ARMCX2	0.396178	0.49152
Q9HC07	TMEM165	0.313958	0.489836
O60568	PLOD3	0.0517262	0.489741
Q01650;Q9UM01;Q92536	SLC7A5	0.508358	0.488923
P26640	VARS	0.00251878	0.487242
P10321;P30511;Q31612	HLA-C	0.546668	0.486656
P21926	CD9	0.350397	0.485896
Q9NVD7	PARVA	0.176284	0.484195
Q16836	HADH	0.183749	0.483971
Q14108	SCARB2	0.0670812	0.483057
Q6ICL3	TANGO2	0.281413	0.482607
P49748	ACADVL	0.0168764	0.481186
Q14CX7	NAA25	0.556811	0.479758
P37837	TALDO1	0.00710998	0.479431
Q15165	PON2	0.112802	0.47841
O43399	TPD52L2	0.134666	0.477303
P38606	ATP6V1A	0.00694452	0.476192
P60709;Q9BYX7	ACTB	0.0362048	0.474244
Q96DH6	MSI2	0.19072	0.473605
Q15645	TRIP13	0.0189711	0.473437
O75884	RBBP9	0.827306	0.472687
Q96ME1	FBXL18	0.20053	0.471758
Q6PIU2	NCEH1	0.346709	0.471456
P55263	ADK	0.321	0.46883
Q969H8	MYDGF	0.0315881	0.467971
Q9Y2J2	EPB41L3	0.0555453	0.466866
P55957	BID	0.379103	0.466228
Q96GQ5	C16orf58	0.397111	0.46611
Q9NVJ2	ARL8B	0.0921721	0.46572
Q96NB2	SFXN2	0.17776	0.464315
Q9BZF9	UACA	0.697818	0.462593
Q9BZE9	ASPSCR1	0.402077	0.46257
Q9Y217	MTMR6	0.0394106	0.462426
Q9NZJ9;Q96G61;Q8NFP7	NUDT4;NUDT11;NUDT10	0.368225	0.46215
P04156	PRNP	0.27503	0.461177
P50416	CPT1A	0.0714131	0.459869
Q96HD1	CRELD1	0.307386	0.459202
Q9P0J0	NDUFA13	0.244616	0.458937
P61769	B2M	0.402417	0.458739
Q8N6L1	KRTCAP2	0.234438	0.458553
P42785	PRCP	0.160584	0.458375
Q86V21	AACS	0.0326528	0.458355
P55809;Q9BYC2	OXCT1	0.0007421	0.458111
Q8IWA5	SLC44A2	0.341817	0.457863
O14950;P19105	MYL12B;MYL12A	0.35686	0.456317
Q96A65	EXOC4	0.237479	0.45594
O95159	ZFPL1	0.545963	0.455519
Q9BXK5	BCL2L13	0.0108626	0.454128
P30626	SRI	0.250916	0.453282
Q96AY3	FKBP10	0.0302829	0.45034
Q9NTX5	ECHDC1	0.129274	0.450118
Q9Y394	DHRS7	0.236663	0.449584
P35237;P50452	SERPINB6	0.304068	0.449179
Q8NBX0	SCCPDH	0.0357533	0.448615
Q86X76	NIT1	0.41737	0.448117
Q13561	DCTN2	0.053227	0.447531
Q15293	RCN1	0.175184	0.445512
P37840;Q16143	SNCA	0.100414	0.445061
P02545;REV__Q5VX52	LMNA	0.127101	0.444107
Q96SL4	GPX7	0.065531	0.443795
Q16881	TXNRD1	0.00375289	0.443547
P17858	PFKL	0.17694	0.443443
Q4KMQ2	ANO6	0.0263456	0.443109
Q9H1E5	TMX4	0.340658	0.441726
Q96TC7	RMDN3	0.0858906	0.441313
Q9BUP3	HTATIP2	0.368884	0.440393
P05023;P13637;Q13733;P20648;P54707	ATP1A1	0.125807	0.43992
P35579;P13535;Q9Y623;P12882;Q9UKX2;A7E2Y1	MYH9	0.0121801	0.439885
P09543	CNP	0.0474873	0.437944
Q9Y6Y8	SEC23IP	0.00124583	0.437739
P49589	CARS	0.268539	0.437352
Q9UKM7	MAN1B1	0.111898	0.436382
O94979	SEC31A	0.00664092	0.435806
P36507	MAP2K2	0.109922	0.435011
P46939	UTRN	0.410102	0.433957
Q01518	CAP1	0.00364412	0.432238
Q13630	TSTA3	0.331892	0.432135
O75116	ROCK2	0.18406	0.431788
P62805	HIST1H4A	0.249171	0.431769
P17252;P05129	PRKCA;PRKCG	0.0262704	0.430384
O60524	NEMF	0.585005	0.430015
P36776	LONP1	0.00568117	0.430005
Q9Y6D6	ARFGEF1	0.481141	0.42986
Q7Z3C6	ATG9A	0.422327	0.427782
Q96T51;Q7L099	RUFY1	0.185809	0.426905
Q9H4A4	RNPEP	0.103965	0.426792
P49207	RPL34	0.0750529	0.426037
Q9BRQ8	AIFM2	0.295839	0.425714
P09417	QDPR	0.0572323	0.425253
P22059;Q969R2	OSBP	0.291304	0.425188
Q9Y3B8	REXO2	0.237063	0.424446
O60861	GAS7	0.375843	0.424025
Q9H5K3	POMK	0.250833	0.423691
Q96H79	ZC3HAV1L	0.119775	0.423663
Q8N6T3	ARFGAP1	0.226046	0.423432
P27816	MAP4	0.224375	0.414452
P49257	LMAN1	0.211068	0.41438
P63261	ACTG1	0.0638589	0.413575
Q15067	ACOX1	0.25984	0.412573
Q96Q11	TRNT1	0.0780743	0.412517
Q15274	QPRT	0.347651	0.412098
O94885	SASH1	0.57786	0.411125
P06280	GLA	0.396	0.410467
Q9BTW9	TBCD	0.422661	0.409445
Q9P003	CNIH4	0.344683	0.409095
P51570	GALK1	0.195842	0.408734
Q16880	UGT8	0.394166	0.408382
Q9H2V7	SPNS1	0.0842487	0.403233
Q9BQE3	TUBA1C	0.119994	0.402854
P60468	SEC61B	0.254247	0.402683
P60981	DSTN	0.164078	0.402005
P30101	PDIA3	0.0117845	0.401667
Q96MW5	COG8	0.360372	0.401438
Q9BUR5	APOO	0.44354	0.400616
Q96CV9	OPTN	0.278412	0.400558
O60271;Q9UPT6	SPAG9	0.204993	0.399951
P16152	CBR1	0.118711	0.399902
Q96EM0	L3HYPDH	0.392199	0.399818
P61020	RAB5B	0.204187	0.39957
P28290	SSFA2	0.123659	0.399177
P07942	LAMB1	0.34692	0.397292
Q6NUI6	CHADL	0.584977	0.397014
O75368	SH3BGRL	0.320247	0.396891
O75976	CPD	0.493913	0.39668
Q96QD8	SLC38A2	0.240536	0.396128
Q9BWQ6	YIPF2	0.361769	0.39577
Q9UMX5	NENF	0.213919	0.395647
Q09472	EP300	0.286224	0.395644
Q9Y320	TMX2	0.33544	0.394855
Q6AWC2	WWC2	0.379862	0.394053
O60462	NRP2	0.833492	0.393946
P07237	P4HB	0.0278353	0.393593
O00469	PLOD2	0.244099	0.392734
Q9BQE5	APOL2	0.120905	0.392125
Q9Y3A6	TMED5	0.0455835	0.390053
P27708	CAD	0.162745	0.389415
P14174	MIF	0.11207	0.389206
Q9UHY1	NRBP1	0.191021	0.388158
Q15404	RSU1	0.270195	0.387444
Q01581;P54868	HMGCS1	0.409841	0.387298
Q9BRK5	SDF4	0.122993	0.387026
Q9H0E3	SAP130	0.347043	0.385149
P07996;P49746	THBS1	0.391934	0.384172
O43583	DENR	0.27723	0.383202
Q96T83	SLC9A7	0.615223	0.382811
P57737	CORO7	0.282764	0.382354
P19022;P55283	CDH2	0.0830388	0.382041
Q9NW15	ANO10	0.281831	0.381426
Q9Y6A9	SPCS1	0.152273	0.381299
P15311	EZR	0.0182093	0.380334
Q13423	NNT	0.0559795	0.379236
Q8IXJ6	SIRT2	0.459348	0.378861
O43852	CALU	0.0370832	0.378642
Q2TAA5	ALG11	0.398259	0.377673
O43865;Q96HN2	AHCYL1;AHCYL2	0.0545274	0.376269
O95817	BAG3	0.00391282	0.376008
A1L0T0	ILVBL	0.102918	0.37371
Q9UHR4	BAIAP2L1	0.652996	0.373526
P61803	DAD1	0.177327	0.373068
Q7Z478	DHX29	0.524515	0.372944
Q9Y3E0	GOLT1B	0.100655	0.372233
Q9H3N1	TMX1	0.390114	0.371353
Q9UHY7	ENOPH1	0.158032	0.371098
P11766	ADH5	0.0450039	0.370108
Q3LXA3	DAK	0.226348	0.369905
Q9BSJ8	ESYT1	0.0820025	0.36922
O95336	PGLS	0.206391	0.368326
Q9NY33	DPP3	0.13688	0.367935
P00167	CYB5A	0.0427378	0.367757
P21281;P15313	ATP6V1B2	0.00753433	0.367294
O60784	TOM1	0.371649	0.366742
O43676	NDUFB3	0.423998	0.36642
O00400	SLC33A1	0.148268	0.365493
P09525	ANXA4	0.114408	0.364749
P50336	PPOX	0.325304	0.362883
P09382	LGALS1	0.00177267	0.362123
Q6P1M0	SLC27A4	0.265112	0.361975
O75380	NDUFS6	0.216723	0.361414
P16403	HIST1H1C	0.617273	0.360584
P25311	AZGP1	0.418068	0.36012
P30041	PRDX6	0.103002	0.359325
Q8IUW5	RELL1	0.392282	0.358025
Q96CC6	RHBDF1	0.470591	0.358
P12074	COX6A1	0.478504	0.357729
Q01415	GALK2	0.410955	0.357555
Q9P0J7	KCMF1	0.513085	0.356524
Q6NUK1	SLC25A24	0.492182	0.354926
P62750	RPL23A	0.345573	0.354712
Q9NZT2	OGFR	0.329821	0.354684
Q9NVI7	ATAD3A	0.105496	0.3542
Q96HY6	DDRGK1	0.203142	0.353986
Q96ER9	CCDC51	0.515695	0.353939
P15559	NQO1	0.230344	0.353529
Q86VN1	VPS36	0.417324	0.353467
Q86U42	PABPN1	0.654063	0.352091
Q9Y3B3	TMED7	0.0792525	0.350978
P14324	FDPS	0.272267	0.350416
Q15738	NSDHL	0.160671	0.350074
Q9BT09	CNPY3	0.21601	0.349499
Q9NP81	SARS2	0.115641	0.349468
Q10570	CPSF1	0.154655	0.349403
Q9NYL4	FKBP11	0.281335	0.348962
Q9P2R3	ANKFY1	0.0472904	0.348656
P63092;Q5JWF2;P38405	GNAS	0.0606454	0.3483
P19623	SRM	0.226365	0.34814
Q71UI9;P0C0S5	H2AFV;H2AFZ	0.369912	0.347244
Q9GZZ9	UBA5	0.355245	0.347149
P36941	LTBR	0.442269	0.346692
P10301	RRAS	0.488012	0.345568
Q15911;Q86UP3	ZFHX3	0.5038	0.344158
O14828	SCAMP3	0.00415063	0.34397
P13798	APEH	0.489089	0.343152
Q00577	PURA	0.148492	0.342511
Q9H4M9;Q9NZN4	EHD1	0.0548709	0.341525
Q99757	TXN2	0.133063	0.341125
Q8TB61	SLC35B2	0.415629	0.340552
O15031	PLXNB2	0.407104	0.340083
Q92734	TFG	0.0772553	0.339706
O15431	SLC31A1	0.580799	0.339425
Q96RN5	MED15	0.176234	0.339214
Q96K17	BTF3L4	0.572064	0.338085
Q9BVK6	TMED9	0.0235879	0.337904
P49755	TMED10	0.0129381	0.33644
Q8TB36	GDAP1	0.267571	0.334777
P36543;Q96A05	ATP6V1E1	0.0834363	0.333997
P33121;Q9ULC5	ACSL1	0.110401	0.332202
Q7Z2W4	ZC3HAV1	0.0780991	0.331823
P60604	UBE2G2	0.390888	0.331068
Q14320	FAM50A	0.168445	0.330347
Q96BY6	DOCK10	0.806875	0.329117
P49448	GLUD2	0.312741	0.328732
O95302;Q75LS8	FKBP9	0.08107	0.327694
P09211	GSTP1	0.16337	0.327511
Q9NYU2;Q9NYU1	UGGT1	0.0275394	0.327169
Q9UL26;Q13636	RAB22A	0.0198205	0.32623
Q6UW02	CYP20A1	0.086098	0.324823
P84098	RPL19	0.475943	0.324654
P49773	HINT1	0.177618	0.324434
Q9BS26	ERP44	0.0292476	0.323786
Q7Z2Z2	EFTUD1	0.461703	0.323253
Q96EH3	MALSU1	0.789052	0.322399
Q969V3	NCLN	0.245493	0.322236
Q96JB2	COG3	0.50855	0.321136
Q9Y4D7	PLXND1	0.62616	0.320974
O95674	CDS2	0.307711	0.320594
Q96N67;Q96HP0	DOCK7	0.293262	0.320176
Q13618	CUL3	0.0475795	0.319979
O75396	SEC22B	0.0500669	0.319745
Q7Z6E9	RBBP6	0.673182	0.319343
Q6P9B6	TLDC1	0.705183	0.318515
Q9NZJ7	MTCH1	0.453708	0.31761
Q9NUJ1	ABHD10	0.176066	0.317553
P09486	SPARC	0.0281663	0.31747
P13797;P13796	PLS3	0.269476	0.317371
O60502	MGEA5	0.0893612	0.31691
P29590	PML	0.581392	0.316522
Q9NUB1	ACSS1	0.241405	0.316404
Q9P2N5	RBM27	0.466602	0.316114
Q9BR76;A9Z1Z3	CORO1B	0.00977279	0.315372
P49757	NUMB	0.580558	0.3143
Q06323	PSME1	0.343634	0.314259
Q7Z7H5	TMED4	0.051481	0.313958
O14964	HGS	0.167825	0.313843
P52565	ARHGDIA	0.43749	0.313203
O60826	CCDC22	0.522916	0.312632
Q9Y2G5	POFUT2	0.239013	0.311771
Q9BY11	PACSIN1	0.0958285	0.311758
P10155	TROVE2	0.0654443	0.311566
Q15052	ARHGEF6	0.45459	0.310813
Q96C86	DCPS	0.153465	0.309756
Q9Y490	TLN1	0.16392	0.309232
Q9UBW8	COPS7A	0.135237	0.308494
Q14746	COG2	0.503323	0.306877
Q9NPD3	EXOSC4	0.43087	0.306866
P28482	MAPK1	0.141231	0.305213
Q9UIQ6	LNPEP	0.527796	0.304739
P21953	BCKDHB	0.397524	0.304678
P61163	ACTR1A	0.068171	0.303415
O00159	MYO1C	0.04063	0.302788
P08243	ASNS	0.474009	0.302325
P08236	GUSB	0.641604	0.301442
O15258	RER1	0.183861	0.301261
P55327	TPD52	0.424641	0.301257
Q9Y385	UBE2J1	0.175027	0.300901
Q9NWV4	C1orf123	0.265974	0.300267
Q96CN9	GCC1	0.195827	0.300144
Q9P2D7	DNAH1	0.443341	0.298959
Q16822;P35558	PCK2	0.196951	0.298911
Q32P28	LEPRE1	0.362392	0.298649
O76024	WFS1	0.562278	0.298296
P23284	PPIB	0.17092	0.297769
P05556	ITGB1	0.133098	0.297076
P35222;P14923	CTNNB1	0.12653	0.296815
P30455;P30443;P04439;P13746;Q09160;P05534;P01893	HLA-A	0.579046	0.296007
P43034	PAFAH1B1	0.0578355	0.295988
Q6DD88	ATL3	0.204633	0.294312
Q68CZ2	TNS3	0.638278	0.293868
Q5U3C3	TMEM164	0.762604	0.293809
P27824	CANX	0.0465017	0.29222
O60763	USO1	0.105208	0.291655
P55795	HNRNPH2	0.452983	0.290632
P53367	ARFIP1	0.221692	0.290581
Q96JB5	CDK5RAP3	0.183837	0.288055
Q9NRP0	OSTC	0.386434	0.288025
P60660;P14649	MYL6	0.386349	0.287848
P22033	MUT	0.316252	0.287673
Q14697	GANAB	0.00281297	0.287553
O95816	BAG2	0.495383	0.286642
Q9UPN3	MACF1	0.365105	0.285775
P57764	GSDMD	0.753998	0.285571
Q8IUD2	ERC1	0.659139	0.285358
P13667	PDIA4	0.0264604	0.285208
O00764	PDXK	0.282201	0.285009
Q15436	SEC23A	0.0267432	0.283272
P14373	TRIM27	0.708016	0.282597
Q15417	CNN3	0.20073	0.282539
P49588	AARS	0.476958	0.279842
P56556	NDUFA6	0.275007	0.278989
P54886	ALDH18A1	0.0516407	0.278482
P04792	HSPB1	0.429328	0.278287
Q86SX6	GLRX5	0.510289	0.278069
O00401	WASL	0.607261	0.276906
P11182	DBT	0.137797	0.276759
P63151;Q66LE6;Q00005;Q9Y2T4	PPP2R2A	0.05197	0.27601
O95671	ASMTL	0.520129	0.275522
O60716	CTNND1	0.160753	0.275202
O96011	PEX11B	0.548783	0.274722
P20645	M6PR	0.349657	0.274276
Q9HDC9	APMAP	0.153275	0.274055
O14966	RAB29	0.314242	0.274034
Q9NQR4	NIT2	0.381239	0.271367
Q13510	ASAH1	0.16859	0.271303
Q8NF91	SYNE1	0.434612	0.271198
Q14012;Q8IU85	CAMK1	0.385237	0.271073
Q7Z5L9	IRF2BP2	0.413361	0.270898
O43813	LANCL1	0.300104	0.269568
Q9Y6C9	MTCH2	0.199989	0.269103
O75874	IDH1	0.220729	0.268974
Q9Y305	ACOT9	0.289574	0.268641
Q15904	ATP6AP1	0.206877	0.268107
P42126	ECI1	0.4823	0.267878
Q02318	CYP27A1	0.297991	0.267859
Q7Z7M9	GALNT5	0.460097	0.267637
O43920	NDUFS5	0.550554	0.267234
Q13243	SRSF5	0.617788	0.26715
Q96RQ1	ERGIC2	0.0565387	0.266193
P38117	ETFB	0.373745	0.265767
Q92882	OSTF1	0.381922	0.265617
Q96KC8	DNAJC1	0.688452	0.265471
P51511	MMP15	0.448691	0.265154
Q9NZ01	TECR	0.387539	0.26436
P05067	APP	0.208184	0.264309
Q13217	DNAJC3	0.0507689	0.264242
Q9UBR2	CTSZ	0.220493	0.263848
Q9H2G4	TSPYL2	0.630542	0.263336
Q07960	ARHGAP1	0.0636144	0.262669
P29692	EEF1D	0.0842104	0.261337
Q9UEY8	ADD3	0.429266	0.261243
Q9NQ88	TIGAR	0.253008	0.260629
P23786	CPT2	0.475035	0.259972
Q9NZD2	GLTP	0.428342	0.259789
Q9Y6B6	SAR1B	0.269844	0.259008
P62910	RPL32	0.274317	0.258916
Q8TC07	TBC1D15	0.418745	0.258592
Q13642	FHL1	0.520429	0.258432
Q8TCJ2	STT3B	0.0803641	0.257722
P46940	IQGAP1	0.0115108	0.257072
P18206	VCL	0.158295	0.256891
Q8IV08	PLD3	0.373086	0.256325
Q99797	MIPEP	0.63118	0.256078
Q9BTY2	FUCA2	0.396566	0.255866
P10398	ARAF	0.365435	0.255436
Q9UBM7	DHCR7	0.167965	0.253515
A0FGR8	ESYT2	0.179549	0.253134
P30040	ERP29	0.231368	0.252897
Q69YN2	CWF19L1	0.614837	0.251511
P04632;Q96L46	CAPNS1	0.470109	0.251203
Q16864	ATP6V1F	0.113315	0.250987
P41252	IARS	0.194984	0.25036
Q13409	DYNC1I2	0.28061	0.249936
Q9NWW5	CLN6	0.674882	0.249217
O95425	SVIL	0.420666	0.24917
Q13620	CUL4B	0.559471	0.248542
Q13509	TUBB3	0.501054	0.248327
P35240	NF2	0.458638	0.247554
Q15363	TMED2	0.440174	0.247438
P23381	WARS	0.427311	0.247204
Q10471;Q8N4A0	GALNT2	0.401694	0.247138
Q92643	PIGK	0.0759439	0.247102
Q92541	RTF1	0.59037	0.247054
Q01433	AMPD2	0.128022	0.246988
P63000	RAC1	0.181527	0.246098
Q8NFZ8	CADM4	0.255098	0.245828
O00461	GOLIM4	0.471638	0.245728
Q8WZ42	TTN	0.0635755	0.245276
O75915	ARL6IP5	0.223968	0.244146
Q9BXP2	SLC12A9	0.152411	0.242897
P49711	CTCF	0.801367	0.242817
P05976;P08590	MYL1;MYL3	0.362676	0.242633
Q3KQV9	UAP1L1	0.586283	0.242601
Q9NZ08	ERAP1	0.114406	0.241724
Q8NBS9	TXNDC5	0.293665	0.240451
Q6IAA8	LAMTOR1	0.130062	0.239904
P08962	CD63	0.565973	0.239715
P35080	PFN2	0.506461	0.239391
P43378	PTPN9	0.59122	0.238901
Q13451	FKBP5	0.780529	0.238262
Q8TBA6	GOLGA5	0.485197	0.237406
Q14315	FLNC	0.532382	0.23712
P30533	LRPAP1	0.0491294	0.236765
Q96JG6	CCDC132	0.511997	0.236516
P62851	RPS25	0.691618	0.236167
Q13813	SPTAN1	0.10725	0.236095
Q12765	SCRN1	0.546677	0.235895
P54619;Q9UGJ0	PRKAG1	0.27042	0.235149
P51812;Q9UK32;Q9Y2H9;Q6P0Q8	RPS6KA3	0.410524	0.235046
O95881	TXNDC12	0.297919	0.235029
P13674	P4HA1	0.474091	0.234859
P49902	NT5C2	0.540762	0.233976
Q8N1F8	STK11IP	0.3975	0.233146
Q14696	MESDC2	0.370497	0.232581
Q9H3P7	ACBD3	0.180491	0.230544
Q5JTZ9	AARS2	0.427242	0.22768
P37802;Q9UI15	TAGLN2	0.452099	0.227339
P30049	ATP5D	0.561177	0.226926
Q9BT22;Q6GMV1	ALG1	0.4338	0.226152
Q96I99	SUCLG2	0.188268	0.225365
P62834	RAP1A	0.53595	0.225063
P21964	COMT	0.29653	0.225047
P54920;Q9H115	NAPA	0.310545	0.224959
P16615;Q93084	ATP2A2	0.230949	0.223665
P51553	IDH3G	0.0222926	0.221948
Q9P0P0	RNF181	0.624531	0.221633
Q6P1L8	MRPL14	0.594407	0.221383
P26038	MSN	0.0893181	0.221087
Q5J8M3	EMC4	0.322326	0.221
Q9GZY8	MFF	0.0924211	0.220468
O95394	PGM3	0.218933	0.218039
P29401	TKT	0.0273067	0.217276
P09104	ENO2	0.608612	0.217033
Q8N6R0	METTL13	0.78529	0.216707
Q86UY8	NT5DC3	0.713767	0.21666
P09622	DLD	0.0980421	0.216249
Q13439	GOLGA4	0.690457	0.215588
Q9UI09	NDUFA12	0.0248571	0.215037
P30046;A6NHG4	DDT;DDTL	0.457276	0.214201
Q9NRW3	APOBEC3C	0.476647	0.214098
P28288	ABCD3	0.43739	0.213364
P18085	ARF4	0.190414	0.213361
P45954	ACADSB	0.143098	0.213271
P51970	NDUFA8	0.534021	0.212839
Q9H2M9	RAB3GAP2	0.263218	0.212816
P09496	CLTA	0.324929	0.212575
P07203	GPX1	0.293362	0.212571
P50225;P50226;P0DMN0;P0DMM9	SULT1A1;SULT1A2	0.651872	0.21161
P53384	NUBP1	0.310816	0.211306
Q6NVY1	HIBCH	0.233265	0.211184
O60762	DPM1	0.239962	0.209669
Q9H857	NT5DC2	0.535852	0.209658
Q9H8Y8	GORASP2	0.155378	0.209456
Q8TE73	DNAH5	0.651825	0.209231
P08195	SLC3A2	0.641122	0.209159
Q92542	NCSTN	0.569747	0.206578
P16401	HIST1H1B	0.561257	0.206181
Q8N2K0	ABHD12	0.070545	0.206167
Q00325	SLC25A3	0.533892	0.205953
P36957	DLST	0.35558	0.205826
P20338	RAB4A	0.487057	0.205609
P30044	PRDX5	0.527861	0.205385
Q9Y3I0	RTCB	0.148704	0.2051
Q92504	SLC39A7	0.429433	0.20498
P40939	HADHA	0.186879	0.204029
P10412;P16402;Q02539;P22492	HIST1H1E;HIST1H1D	0.49304	0.203879
Q9HC38	GLOD4	0.36094	0.203731
Q96S82	UBL7	0.388515	0.203271
P53597	SUCLG1	0.327859	0.203122
O43708	GSTZ1	0.583617	0.202881
O00170	AIP	0.502763	0.202386
O15498	YKT6	0.332051	0.201862
Q9Y679	AUP1	0.652198	0.201491
Q9UBU6	FAM8A1	0.600248	0.201363
O43747	AP1G1	0.283146	0.200916
Q9HD45	TM9SF3	0.298896	0.200855
P49821	NDUFV1	0.208445	0.20077
Q9H845	ACAD9	0.133578	0.200633
P17655	CAPN2	0.464147	0.199463
Q15477	SKIV2L	0.694671	0.198533
Q99439	CNN2	0.0226975	0.197155
Q9BTZ2;P0CG22	DHRS4	0.627834	0.196947
O00178	GTPBP1	0.443594	0.196922
P13804	ETFA	0.217771	0.196145
P68036	UBE2L3	0.503592	0.195592
P35221;REV__Q9P2T0;Q9UI47	CTNNA1	0.228852	0.195567
Q13445	TMED1	0.543013	0.195495
Q01105	SET	0.687062	0.195398
Q9Y276	BCS1L	0.0978144	0.195237
Q8IYD1	GSPT2	0.569054	0.195062
P48444	ARCN1	0.0158414	0.194754
P68371	TUBB4B	0.414039	0.19411
P09110	ACAA1	0.586403	0.193379
P60174	TPI1	0.0836341	0.193297
P39210	MPV17	0.629896	0.192246
Q00535;Q96Q40;O94921	CDK5	0.660868	0.192153
O00257	CBX4	0.713783	0.191781
O95571	ETHE1	0.213997	0.191399
P30042	C21orf33	0.176147	0.190576
Q96DG6	CMBL	0.623453	0.190538
Q5VW32	BROX	0.702645	0.190418
O14641	DVL2	0.625915	0.190406
P39656	DDOST	0.405202	0.190266
Q86VS8	HOOK3	0.772308	0.189929
O00560	SDCBP	0.541699	0.18991
Q9ULC3	RAB23	0.263465	0.189603
Q13724	MOGS	0.219889	0.189583
Q16762	TST	0.546243	0.189467
O75170	PPP6R2	0.796	0.189407
Q9NPA0	EMC7	0.602627	0.189138
P35611	ADD1	0.414698	0.188949
P54709	ATP1B3	0.370103	0.188467
Q9UHB6	LIMA1	0.633258	0.188411
O15155	BET1	0.675855	0.18788
P55084	HADHB	0.377836	0.187798
Q9NUP9	LIN7C	0.430837	0.187347
Q9Y5M8	SRPRB	0.657974	0.186673
Q15084	PDIA6	0.38661	0.186409
Q8WTS6	SETD7	0.617235	0.185525
O75131	CPNE3	0.326272	0.185294
Q96JJ7	TMX3	0.315161	0.184681
Q5T440	IBA57	0.461217	0.184624
O15357	INPPL1	0.447648	0.184167
P09488;Q03013	GSTM1	0.691106	0.183366
Q9H2U2	PPA2	0.332685	0.182972
P82979	SARNP	0.52586	0.182914
P04844	RPN2	0.178627	0.182744
P68133;P68032;P63267;P62736	ACTA1;ACTC1;ACTG2;ACTA2	0.581	0.182406
P27797	CALR	0.169986	0.182242
Q16610	ECM1	0.288204	0.181911
Q02978	SLC25A11	0.221755	0.181882
Q14254	FLOT2	0.606655	0.181484
O43617	TRAPPC3	0.368264	0.181241
O95299	NDUFA10	0.497145	0.179946
Q92499	DDX1	0.170683	0.179349
Q9NT62	ATG3	0.490806	0.179178
Q9H488	POFUT1	0.124064	0.179129
Q9NYZ1	TVP23B	0.240338	0.178917
O43795;Q9UBC5	MYO1B	0.512784	0.17858
P12235	SLC25A4	0.255797	0.178492
P51151	RAB9A	0.509323	0.178319
Q53H12	AGK	0.213263	0.177329
P00367	GLUD1	0.450585	0.17713
O75688	PPM1B	0.280616	0.176978
P51572	BCAP31	0.436496	0.176865
Q6PI48	DARS2	0.450563	0.176376
P19367;Q2TB90	HK1	0.0805893	0.175728
O76054;Q9UDX4	SEC14L2	0.531635	0.175666
P61457	PCBD1	0.788855	0.175334
Q9UBV2	SEL1L	0.28654	0.175101
P08582	MFI2	0.544989	0.17405
P14625	HSP90B1	0.122228	0.172869
Q9GZT3	SLIRP	0.549801	0.171796
Q9H9Q2	COPS7B	0.696658	0.171436
Q8NC60	NOA1	0.848601	0.170574
Q96MU7	YTHDC1	0.777432	0.170337
Q15750	TAB1	0.54424	0.170264
Q13057	COASY	0.387173	0.169851
Q00534	CDK6	0.894043	0.169013
Q12768	KIAA0196	0.715682	0.168928
Q96KP4	CNDP2	0.543027	0.168812
O15305	PMM2	0.700804	0.168235
P49585	PCYT1A	0.280881	0.167608
Q9Y508	RNF114	0.603195	0.167533
Q07866;Q6P597	KLC1	0.26864	0.16701
Q96IU4	ABHD14B	0.699037	0.166821
P14618	PKM	0.302951	0.166238
Q9NQ50	MRPL40	0.688216	0.165936
Q9UIJ7	AK3	0.354195	0.165731
P04114	APOB	0.553713	0.16564
P11441	UBL4A	0.632902	0.165513
Q9Y3L5	RAP2C	0.829373	0.165199
Q9H4M7	PLEKHA4	0.672589	0.164703
O94973	AP2A2	0.53139	0.164583
O15541;Q8IZP6	RNF113A	0.652335	0.164114
P40222	TXLNA	0.652118	0.164033
Q3ZAQ7	VMA21	0.532877	0.163577
Q92520	FAM3C	0.485707	0.163394
Q9BRR6	ADPGK	0.533443	0.162104
Q9Y3A5	SBDS	0.152392	0.162045
Q5JTD0	TJAP1	0.73307	0.161695
Q9BVC6	TMEM109	0.578205	0.161373
Q03518	TAP1	0.521724	0.161334
O60573	EIF4E2	0.741767	0.16123
P30085	CMPK1	0.696479	0.160702
Q96KA5	CLPTM1L	0.38426	0.160661
Q92871	PMM1	0.784689	0.160608
Q16643	DBN1	0.473392	0.160348
Q96HQ2	CDKN2AIPNL	0.85471	0.160038
Q8TEA8	DTD1	0.661474	0.159388
O00515	LAD1	0.674089	0.158992
P50454	SERPINH1	0.0164468	0.15858
P51665	PSMD7	0.312764	0.15819
Q66K74	MAP1S	0.460008	0.157994
O43488;Q8NHP1;O95154	AKR7A2	0.591064	0.15785
O00161	SNAP23	0.763831	0.157703
Q9BRJ2	MRPL45	0.761036	0.157656
Q9BWS9	CHID1	0.293745	0.157417
P61106	RAB14	0.546923	0.157096
Q96IJ6	GMPPA	0.642881	0.156988
Q15907	RAB11B	0.333225	0.156207
P54577	YARS	0.383133	0.156039
Q9NWH9	SLTM	0.612064	0.154961
Q9Y3E5	PTRH2	0.600457	0.154785
Q8N392	ARHGAP18	0.805547	0.15475
Q96AQ8	MCUR1	0.552814	0.154642
Q96IZ0	PAWR	0.475095	0.153744
Q9H7Z7	PTGES2	0.228871	0.153713
Q9BXW7	CECR5	0.402205	0.153522
Q96CG8	CTHRC1	0.57778	0.153327
P23528	CFL1	0.229544	0.152819
O75947	ATP5H	0.607185	0.152756
Q8N1G4	LRRC47	0.200669	0.152289
Q6P587	FAHD1	0.477223	0.151815
Q9BW92	TARS2	0.706669	0.151574
P08237	PFKM	0.191816	0.151536
Q96QK1	VPS35	0.418629	0.151279
P07384	CAPN1	0.614237	0.150799
Q07020	RPL18	0.623178	0.149974
P06737	PYGL	0.428541	0.148345
Q96GC5	MRPL48	0.714172	0.148317
Q15041	ARL6IP1	0.189546	0.147569
Q9Y676	MRPS18B	0.581994	0.147462
P61009	SPCS3	0.329396	0.147413
Q8NBJ4	GOLM1	0.692088	0.14652
P61019	RAB2A	0.224282	0.146123
Q9UBQ0	VPS29	0.382759	0.146104
Q15070	OXA1L	0.790251	0.145878
Q96MH6	TMEM68	0.643943	0.145729
Q96G23	CERS2	0.744723	0.145212
Q04917	YWHAH	0.505674	0.14504
Q9BY32	ITPA	0.683258	0.14499
P55735	SEC13	0.0372605	0.144836
Q99497	PARK7	0.498807	0.144768
P55786;A6NEC2	NPEPPS	0.593115	0.144178
Q9NR28	DIABLO	0.836957	0.143715
Q9UDY4	DNAJB4	0.800764	0.143609
Q9Y277	VDAC3	0.511121	0.143437
Q9NRV9	HEBP1	0.369718	0.14322
Q8N2F6	ARMC10	0.58289	0.143096
Q8WZA0	LZIC	0.567082	0.142904
P46977	STT3A	0.545822	0.142065
P15121;C9JRZ8	AKR1B1	0.506636	0.141249
Q5BJD5	TMEM41B	0.871765	0.140967
P60983;O60234	GMFB	0.528595	0.140454
O75436	VPS26A	0.44888	0.139067
O60613	2018-09-15	0.32927	0.138868
P52888	THOP1	0.736731	0.138294
Q9Y6D0	SELK	0.531329	0.138231
Q86X55	CARM1	0.472126	0.138178
P04843	RPN1	0.432284	0.138098
O00203;Q13367	AP3B1	0.67049	0.137114
O60701	UGDH	0.159288	0.13703
Q9NR45	NANS	0.607746	0.136728
P62942	FKBP1A	0.48832	0.135995
Q9Y4L1	HYOU1	0.0959076	0.135972
Q9BX68	HINT2	0.358845	0.135848
Q9Y5X2	SNX8	0.755575	0.135424
Q92791	LEPREL4	0.605614	0.135234
Q5JRX3	PITRM1	0.460029	0.135141
Q10567	AP1B1	0.343234	0.134825
P61254;Q9UNX3	RPL26;RPL26L1	0.736228	0.13457
Q8NEB9	PIK3C3	0.802535	0.134186
Q8NFH4	NUP37	0.874266	0.133773
P53634	CTSC	0.529408	0.133493
Q7Z4R8	C6orf120	0.751028	0.132641
Q8WZ82	OVCA2	0.785187	0.131387
P54578	USP14	0.237101	0.131123
Q9GZP4	PITHD1	0.550864	0.130677
P22061	PCMT1	0.458108	0.130032
P05166	PCCB	0.86583	0.129595
Q9NP97;Q8TF09	DYNLRB1;DYNLRB2	0.695903	0.129503
P51809	VAMP7	0.546386	0.129389
O00399	DCTN6	0.703532	0.129263
Q9GZN8	C20orf27	0.508343	0.128811
Q08379	GOLGA2	0.489368	0.128759
P18887	XRCC1	0.183929	0.128673
O43292	GPAA1	0.780885	0.127277
Q9NRY5	FAM114A2	0.596557	0.126729
O43681	ASNA1	0.388092	0.12652
Q00610	CLTC	0.0983871	0.126372
Q9UI10	EIF2B4	0.478872	0.125976
Q7L5N1	COPS6	0.561624	0.125973
Q96PU8	QKI	0.741339	0.125903
Q8ND56	LSM14A	0.59484	0.125317
Q5BKZ1	ZNF326	0.764861	0.125271
Q9Y547	HSPB11	0.761377	0.125161
O15382	BCAT2	0.608367	0.124327
P50402	EMD	0.478541	0.124314
Q9UJU6	DBNL	0.665883	0.123455
Q01082	SPTBN1	0.35351	0.123403
Q14573	ITPR3	0.703803	0.123388
O00151	PDLIM1	0.742915	0.123011
Q8N122	RPTOR	0.825719	0.122672
Q6RW13	AGTRAP	0.640867	0.122179
Q12981	BNIP1	0.446185	0.121934
P47897	QARS	0.204075	0.121919
P49411	TUFM	0.486995	0.121508
O95219	SNX4	0.827497	0.121496
O95197	RTN3	0.665215	0.12078
O95861	BPNT1	0.297152	0.120507
P42677	RPS27	0.807583	0.120339
Q9BXS5;Q9Y6Q5	AP1M1	0.297922	0.119534
Q16222	UAP1	0.540245	0.118782
Q96FX7	TRMT61A	0.89729	0.118483
P61916	NPC2	0.55409	0.118166
P61956;Q6EEV6;P55854	SUMO2;SUMO4;SUMO3	0.713221	0.117981
Q9ULG6	CCPG1	0.844166	0.117773
O14653	GOSR2	0.810101	0.117654
Q96PY5;O95466	FMNL2	0.920178	0.117505
Q96HC4	PDLIM5	0.497127	0.117199
Q12996	CSTF3	0.786873	0.116814
P43363;P43358;P43362;P43355;P43361;O15480;O60732	MAGEA10	0.718224	0.116792
Q9Y3Q8;Q99576;Q15714	TSC22D4	0.795871	0.116401
Q9BUF5	TUBB6	0.492077	0.116343
Q12792	TWF1	0.621809	0.116023
P24752	ACAT1	0.584763	0.11587
P32119	PRDX2	0.776535	0.115197
Q5T653	MRPL2	0.908295	0.115089
P62269	RPS18	0.21775	0.115086
Q7Z406	MYH14	0.705878	0.114978
Q9UNH7	SNX6	0.3661	0.11421
O43324	EEF1E1	0.698886	0.114204
P56192	MARS	0.278794	0.113981
P98170	XIAP	0.721311	0.113831
P61981	YWHAG	0.592102	0.11366
O95273	CCNDBP1	0.892998	0.113428
Q15276	RABEP1	0.683703	0.113326
Q9UNW1	MINPP1	0.604618	0.112487
Q9Y281	CFL2	0.41215	0.112048
Q14204	DYNC1H1	0.52349	0.111769
Q8IWS0	PHF6	0.785572	0.111664
O14735	CDIPT	0.804517	0.111582
Q15653	NFKBIB	0.581881	0.111268
O00154	ACOT7	0.589657	0.111196
Q14257	RCN2	0.667662	0.110775
Q13418	ILK	0.396604	0.110754
P82909	MRPS36	0.683838	0.109767
P47755	CAPZA2	0.58552	0.109672
Q9H015	SLC22A4	0.758927	0.109602
P67812	SEC11A	0.755523	0.109495
P63010	AP2B1	0.330791	0.10903
Q10469	MGAT2	0.852672	0.108959
P43897	TSFM	0.487418	0.108686
P04062	GBA	0.694173	0.108409
Q9NSE4	IARS2	0.379561	0.107708
Q9UBX3	SLC25A10	0.351226	0.107241
Q9UBS4	DNAJB11	0.617759	0.106435
O75822	EIF3J	0.611279	0.105865
P51659	HSD17B4	0.229484	0.105134
Q99816	TSG101	0.769916	0.104587
Q92616	GCN1L1	0.668605	0.10438
Q8NEJ9	NGDN	0.746594	0.104184
Q8WWI5	SLC44A1	0.853116	0.103547
Q9BQB6	VKORC1	0.585224	0.10349
P36404	ARL2	0.8012	0.103178
Q9Y697	NFS1	0.659739	0.102825
P32321	DCTD	0.875339	0.102734
Q86W92	PPFIBP1	0.682975	0.102472
Q14232	EIF2B1	0.505363	0.101625
Q96FW1	OTUB1	0.685208	0.101337
Q00796	SORD	0.537358	0.101161
P41250	GARS	0.456085	0.100533
O75608	LYPLA1	0.86366	0.0996304
O15397	IPO8	0.629873	0.0990512
Q8NFW8	CMAS	0.808784	0.0989863
O43318	MAP3K7	0.808204	0.0989399
P68363;P68366;Q9H853	TUBA1B;TUBA4A	0.699924	0.0989304
Q15018	FAM175B	0.837866	0.0987301
Q9NTI5	PDS5B	0.874099	0.0982749
Q9NZM1;O75923	MYOF	0.804886	0.0964495
Q16563	SYPL1	0.690651	0.0964362
Q9BRA2	TXNDC17	0.667547	0.0951589
Q14677	CLINT1	0.545115	0.0950171
P06744;Q8N196	GPI	0.632952	0.0950139
Q9BV44	THUMPD3	0.566454	0.0937697
Q96M27	PRRC1	0.525741	0.0936527
P61006	RAB8A	0.526394	0.0932884
O75390	CS	0.498334	0.0932814
Q93008;O00507	USP9X	0.641233	0.0932725
O95563	MPC2	0.907919	0.0927563
Q9NQH7	XPNPEP3	0.750131	0.0919488
P67809;Q9Y2T7	YBX1	0.634767	0.0917377
P45877	PPIC	0.742181	0.0915871
Q9H0V9	LMAN2L	0.803728	0.0910041
Q8WUD1	RAB2B	0.818949	0.0901203
O94919	ENDOD1	0.719598	0.0901197
O60888	CUTA	0.859791	0.0899048
Q99614	TTC1	0.726808	0.089901
Q9GZS3	WDR61	0.25987	0.0894674
Q8N163	CCAR2	0.510205	0.0894419
Q9BST9	RTKN	0.719109	0.0893968
P61619;Q9H9S3	SEC61A1;SEC61A2	0.536803	0.0892989
Q8IZ69	TRMT2A	0.791005	0.0891113
Q9Y371	SH3GLB1	0.811071	0.0887636
Q96GK7;Q6P2I3	FAHD2A;FAHD2B	0.700526	0.0886154
O15173	PGRMC2	0.520639	0.0880642
O75787	ATP6AP2	0.701067	0.0880006
Q9H223	EHD4	0.663379	0.0872924
Q9BWH6	RPAP1	0.798226	0.0870743
Q96N66	MBOAT7	0.859577	0.0870043
Q8N0X7	SPG20	0.520433	0.0869064
Q9UHA4	LAMTOR3	0.787328	0.0860977
Q5SWX8	ODR4	0.857892	0.0859044
P17931	LGALS3	0.814773	0.0858256
P55072	VCP	0.248631	0.085776
Q8N3R9	MPP5	0.84613	0.0856005
Q8NCW5	APOA1BP	0.811144	0.0855153
Q2NKX8	ERCC6L	0.871621	0.0854651
Q9H4A6	GOLPH3	0.684437	0.0850372
P49419	ALDH7A1	0.728097	0.0849539
P45974	USP5	0.597584	0.0846717
P63208	SKP1	0.700647	0.0846424
Q8TBQ9	TMEM167A	0.686062	0.0842222
P46459	NSF	0.555707	0.083814
Q9UBQ7	GRHPR	0.672953	0.0837262
O43290	SART1	0.612487	0.0833441
O75190;Q8WWF6;Q7Z6W7	DNAJB6	0.798813	0.0830758
O43491	EPB41L2	0.633539	0.0820128
Q9H1Y0	ATG5	0.65289	0.0818316
P51649	ALDH5A1	0.843658	0.0816854
Q96AG4	LRRC59	0.580582	0.0815239
P53396	ACLY	0.761881	0.0810362
O60831	PRAF2	0.859607	0.0809676
Q9H173	SIL1	0.804985	0.0800368
Q9ULV4;Q6QEF8	CORO1C	0.77243	0.0800292
Q92688	ANP32B	0.830079	0.0798022
Q86Y82	STX12	0.869438	0.0790195
P30566	ADSL	0.765952	0.0789216
O95249	GOSR1	0.847003	0.0785859
P62879	GNB2	0.706852	0.0776196
P47813;O14602	EIF1AX;EIF1AY	0.81399	0.077582
Q14166	TTLL12	0.666153	0.076711
P20073	ANXA7	0.833576	0.0766799
Q99747	NAPG	0.958401	0.0765533
P46063	RECQL	0.667308	0.0762018
Q7Z434	MAVS	0.659438	0.0760066
A6NIH7	UNC119B	0.758672	0.075861
Q53H82	LACTB2	0.784836	0.0751254
Q96T76	MMS19	0.822559	0.0751012
Q7Z4H8	KDELC2	0.76604	0.0742461
Q13405	MRPL49	0.83743	0.0738049
Q5SRE5	NUP188	0.786881	0.0720514
P49006	MARCKSL1	0.769464	0.0715898
P26885	FKBP2	0.513745	0.0714149
Q04206	RELA	0.810144	0.0707194
P68402	PAFAH1B2	0.787763	0.0703971
P23258;Q9NRH3	TUBG1;TUBG2	0.854151	0.0700239
Q13443	ADAM9	0.814412	0.0699075
Q04656	ATP7A	0.814863	0.0688279
Q9P2J5	LARS	0.706349	0.0685743
O14672	ADAM10	0.801726	0.0681877
Q9Y3A3	MOB4	0.877139	0.0679048
Q13492;O60641	PICALM	0.716894	0.0677929
Q15005	SPCS2	0.544244	0.0669378
P24539	ATP5F1	0.691742	0.0665112
Q99805	TM9SF2	0.756953	0.0663783
Q8NBQ5	HSD17B11	0.761725	0.0637347
Q9Y6A4	CFAP20	0.664777	0.0636838
Q99996	AKAP9	0.879907	0.0635859
O75531	BANF1	0.871761	0.0631243
P20936	RASA1	0.895828	0.0622133
P47895	ALDH1A3	0.884445	0.0615387
Q8TCT9	HM13	0.692974	0.0614611
Q16401	PSMD5	0.846124	0.0609996
Q9UP83	COG5	0.907213	0.0595048
Q9UBG0	MRC2	0.803009	0.0594457
Q05639	EEF1A2	0.79187	0.0587279
Q9H7D7	WDR26	0.89197	0.057998
O43707	ACTN4	0.328956	0.0579147
Q99714	HSD17B10	0.794985	0.057628
P21796	VDAC1	0.768815	0.0568237
Q9BY50	SEC11C	0.820828	0.0562916
Q9Y2Y0	ARL2BP	0.875279	0.0560671
Q13190	STX5	0.904206	0.0558561
P49189	ALDH9A1	0.667947	0.0551796
P53999	SUB1	0.501935	0.0544535
O95831	AIFM1	0.819275	0.0527299
Q8NFF5	FLAD1	0.832501	0.052091
P35606	COPB2	0.587861	0.0520662
P62841	RPS15	0.8784	0.0515938
Q9H6Z4	RANBP3	0.786765	0.0508633
Q5M775	SPECC1	0.893353	0.0506096
P04179	SOD2	0.874956	0.0494703
Q92552	MRPS27	0.761087	0.0494582
P49354	FNTA	0.86576	0.049352
Q14376	GALE	0.970938	0.049181
P51648;P48448;P30838	ALDH3A2	0.862157	0.0488434
Q8IWV7	UBR1	0.921189	0.048727
Q8IYS2	KIAA2013	0.870883	0.0484155
Q7Z7E8	UBE2Q1	0.738664	0.0476138
Q15042	RAB3GAP1	0.837597	0.0470594
Q9H2U1	DHX36	0.841912	0.0470384
Q9Y3D9	MRPS23	0.857847	0.0470263
P84077;P61204	ARF1;ARF3	0.801788	0.0469653
Q96BW5	PTER	0.880632	0.0466582
P62140	PPP1CB	0.704822	0.0461369
Q9UMY4	SNX12	0.828093	0.0457637
Q9BTV4	TMEM43	0.698585	0.0455678
P60866	RPS20	0.760471	0.044658
P61313	RPL15	0.847659	0.044651
Q15102	PAFAH1B3	0.861674	0.0444539
P80303	NUCB2	0.703852	0.0442766
Q9Y678	COPG1	0.629441	0.0433057
Q9GZM5	YIPF3	0.868122	0.0426966
P48426	PIP4K2A	0.917973	0.0426464
P28838	LAP3	0.765812	0.0425955
P32322	PYCR1	0.865824	0.0424074
Q8TD55	PLEKHO2	0.832817	0.0423349
Q99798	ACO2	0.786281	0.0410423
O15479;O15481;Q96LZ2;P43366;Q9UBF1	MAGEB2	0.665626	0.04094
P50443	SLC26A2	0.919205	0.0408548
P31150	GDI1	0.884337	0.0399005
P52594	AGFG1	0.685772	0.0395253
Q5SSJ5	HP1BP3	0.883089	0.0388234
Q9NZL9	MAT2B	0.775781	0.0386632
Q96GZ6	SLC41A3	0.950896	0.0384159
Q5ZPR3	CD276	0.91455	0.0383498
Q00169	PITPNA	0.83698	0.0369746
P26639	TARS	0.77343	0.0369002
P41217	CD200	0.857078	0.0368856
Q99808	SLC29A1	0.954265	0.0362422
Q10713	PMPCA	0.917654	0.0361131
P38435	GGCX	0.917016	0.0360661
Q9Y653	GPR56	0.894309	0.0360095
Q15642	TRIP10	0.90245	0.0359306
P14868	DARS	0.647814	0.0358264
Q13526;O15428	PIN1	0.92954	0.0352561
Q01628;P13164;Q01629	IFITM3;IFITM1;IFITM2	0.783992	0.0332197
O43181	NDUFS4	0.954019	0.0330048
Q9HD42	CHMP1A	0.969654	0.0325038
Q9BW60	ELOVL1	0.918315	0.0320028
O43264	ZW10	0.960099	0.0317637
P07195	LDHB	0.895437	0.030674
Q8WVM8	SCFD1	0.801928	0.0300344
P46736	BRCC3	0.968855	0.0295938
Q8WUM4	PDCD6IP	0.846641	0.0294266
Q96DI7	SNRNP40	0.89116	0.0293808
Q13616	CUL1	0.728391	0.0287387
P11310	ACADM	0.893552	0.0280526
P48507	GCLM	0.865585	0.0270888
P11021	HSPA5	0.827471	0.0264994
P50395	GDI2	0.892136	0.0259717
P46926	GNPDA1	0.887402	0.025746
P40926	MDH2	0.864464	0.0254542
Q8IVL6	LEPREL2	0.756511	0.0253264
Q9Y6M1	IGF2BP2	0.913216	0.0250893
Q9Y5V3	MAGED1	0.952616	0.0247307
O43719	HTATSF1	0.931326	0.0239875
Q9HCU5	PREB	0.829245	0.0239283
Q8N8S7	ENAH	0.843269	0.0236931
Q9Y696	CLIC4	0.956435	0.0236734
P62873;P16520	GNB1	0.923508	0.0235627
O60610	DIAPH1	0.872883	0.0233987
Q9P2Q2	FRMD4A	0.954412	0.0233123
Q05209	PTPN12	0.947211	0.0224692
Q9Y6E2	BZW2	0.830033	0.0202751
P56377;P61966	AP1S2	0.914746	0.0196247
P18124	RPL7	0.88977	0.0196012
P36551	CPOX	0.947836	0.0195923
Q7Z6Z7	HUWE1	0.95674	0.0193621
P11413	G6PD	0.9452	0.0188357
Q2M389	KIAA1033	0.969717	0.0176214
O75718	CRTAP	0.95093	0.0172952
Q9NQW7	XPNPEP1	0.937462	0.0172081
Q96G03	PGM2	0.926305	0.0157255
P18564	ITGB6	0.93001	0.0155112
O14980	XPO1	0.919936	0.0150407
P51149	RAB7A	0.851713	0.0149879
P50502;Q8IZP2;Q8NFI4	ST13;ST13P4;ST13P5	0.924579	0.0147578
Q9NWM8	FKBP14	0.963346	0.0136979
P19784	CSNK2A2	0.965789	0.0136032
Q9NX20	MRPL16	0.947316	0.013593
O94905	ERLIN2	0.947806	0.0135384
P16435	POR	0.932722	0.0130278
O94855	SEC24D	0.935816	0.0130024
Q13951	CBFB	0.976893	0.0121193
Q5RI15	COX20	0.961401	0.0117836
Q96C19;Q9BUP0	EFHD2	0.968904	0.0116183
P0DMV9;P0DMV8	HSPA1B;HSPA1A	0.96226	0.0110925
Q13404	UBE2V1	0.948846	0.0110162
Q96DZ1	ERLEC1	0.894486	0.0109647
P50897	PPT1	0.935422	0.0106767
O75663	TIPRL	0.947395	0.0102622
O94903	PROSC	0.974613	0.0102158
Q16795	NDUFA9	0.954524	0.00978724
Q96DB5	RMDN1	0.982556	0.0088857
Q9NVA2;Q14141	2018-09-11	0.969293	0.00860023
P35613	BSG	0.975511	0.00853157
Q9NRW7	VPS45	0.965407	0.00813103
Q8N4X5	AFAP1L2	0.975715	0.00757599
Q9P0V9	2018-09-10	0.974671	0.00731532
P33176;O60282	KIF5B	0.848651	0.0071303
Q96CW1	AP2M1	0.939787	0.00696309
Q9P035	HACD3	0.960881	0.00678889
P02786	TFRC	0.984625	0.00656827
O75616	ERAL1	0.988838	0.00621414
P49356	FNTB	0.970862	0.00579262
Q9BUJ2	HNRNPUL1	0.972306	0.0057284
Q13948;O14529	CUX1	0.995557	0.00558472
Q96RQ3	MCCC1	0.96796	0.0054156
Q8WWY3	PRPF31	0.984738	0.00507482
Q9Y4W6	AFG3L2	0.985176	0.00480207
Q9UGV2	NDRG3	0.985409	0.00452105
O95782	AP2A1	0.949141	0.00439835
Q9BU89	DOHH	0.976206	0.00413513
Q9Y6D5	ARFGEF2	0.994948	0.00385157
O15143	ARPC1B	0.97813	0.00366656
P50995	ANXA11	0.990229	0.00349553
O75056	SDC3	0.994974	0.00346502
P53618	COPB1	0.973642	0.00330289
O15126	SCAMP1	0.992597	0.0029513
Q9BW91	NUDT9	0.993577	0.00233841
Q96P70	IPO9	0.992721	0.00228628
Q9P2W9	STX18	0.995743	0.00191625
Q9BUQ8	DDX23	0.993546	0.00166321
A7E2F4;A8MQT2;A6NN73;I6L899;H3BSY2;F8WBI6;A6NCC3;A6NC78	GOLGA8A;GOLGA8B	0.995195	0.00134341
P00441	SOD1	0.99704	0.00105921
P35241	RDX	0.998759	0.000603358
P19525	EIF2AK2	0.997863	0.000513713
Q8NCA5	FAM98A	0.997638	0.000424067
Q01970	PLCB3	0.999612	0.00030899
Q96C01	FAM136A	0.999646	-0.000290553
O00124	UBXN8	0.996946	-0.000511169
P62277	RPS13	0.993635	-0.000746409
Q12888	TP53BP1	0.994068	-0.00133324
Q9NWU5	MRPL22	0.985262	-0.002683
P00390	GSR	0.988922	-0.0028108
O15144	ARPC2	0.985999	-0.00289726
P52943	CRIP2	0.991636	-0.0028979
P50579	METAP2	0.981565	-0.0032889
P04899	GNAI2	0.983104	-0.00398509
Q9UNL2	SSR3	0.986583	-0.005476
Q8TAT6	NPLOC4	0.974407	-0.0054938
P27348	YWHAQ	0.976617	-0.00553894
Q13310;P0CB38	PABPC4	0.952386	-0.00660642
Q13596	SNX1	0.97692	-0.00683467
O43615	TIMM44	0.953313	-0.00697263
Q15075	EEA1	0.969132	-0.00723139
P40763	STAT3	0.960746	-0.00738335
Q9P2E9;Q8N4C6	RRBP1	0.957699	-0.00824865
Q9Y3C6	PPIL1	0.965282	-0.00856018
Q8IZP0	ABI1	0.972581	-0.0088164
Q14241	TCEB3	0.97242	-0.00997607
Q9NVH1	DNAJC11	0.961384	-0.0101802
P46109	CRKL	0.892884	-0.0102844
Q9BRS2	RIOK1	0.980259	-0.0104497
Q1KMD3	HNRNPUL2	0.956844	-0.0109355
Q6YN16	HSDL2	0.950613	-0.0112667
Q13907	IDI1	0.972743	-0.0115566
P18669;P15259;Q8N0Y7	PGAM1	0.949851	-0.0116997
P51148	RAB5C	0.929654	-0.0118974
P52815	MRPL12	0.977747	-0.0119686
O75569	PRKRA	0.944551	-0.0122083
Q8WZA9	IRGQ	0.97041	-0.0123736
Q6P996;Q6P474	PDXDC1	0.913238	-0.012839
O00217	NDUFS8	0.969282	-0.0130068
Q16539	MAPK14	0.987001	-0.0130634
Q58FF3	HSP90B2P	0.976043	-0.0130704
Q13557;Q9UQM7;Q13554	CAMK2D	0.951573	-0.0134074
P84243	H3F3A	0.963924	-0.0139243
O75886	STAM2	0.946263	-0.014122
Q03252	LMNB2	0.933542	-0.0145632
P62258	YWHAE	0.927737	-0.0147743
P31946	YWHAB	0.941052	-0.0150083
Q9UMR5	PPT2	0.974436	-0.0153459
P30084	ECHS1	0.922397	-0.0153497
P16930	FAH	0.960828	-0.0155862
Q9Y520	PRRC2C	0.952412	-0.0173963
O14818;Q8TAA3	PSMA7	0.87333	-0.0174777
Q9P0L0	VAPA	0.948021	-0.0178432
P07814	EPRS	0.883154	-0.0183703
Q8WTW3	COG1	0.961918	-0.0184326
O43504	LAMTOR5	0.914982	-0.018479
Q9BX40	LSM14B	0.967259	-0.0193412
P28074	PSMB5	0.890668	-0.0193958
O43395	PRPF3	0.976396	-0.0197048
P04075;P05062	ALDOA	0.885701	-0.0206006
P62266	RPS23	0.951821	-0.0210381
Q15596	NCOA2	0.962923	-0.0212371
P50213	IDH3A	0.902255	-0.0214831
P09960	LTA4H	0.94256	-0.0221659
P20340;Q14964	RAB6A	0.900851	-0.0224953
P63104	YWHAZ	0.839281	-0.0226987
P36871	PGM1	0.941572	-0.0228335
Q6FI81	CIAPIN1	0.923924	-0.0228659
Q9Y6G9	DYNC1LI1	0.90722	-0.0230045
Q00765	REEP5	0.949579	-0.0230147
Q641Q2;Q9Y4E1;Q5SRD0	FAM21A;FAM21C	0.949683	-0.0231826
P51153;P59190;P20337;Q96E17	RAB13	0.85329	-0.0233758
Q9H3K6	BOLA2	0.972145	-0.0240173
Q8NC96	NECAP1	0.901412	-0.024334
Q96TA1	FAM129B	0.948819	-0.0243581
O75175	CNOT3	0.926307	-0.0244478
P62979;P62987;P0CG47;P0CG48	RPS27A;UBA52;UBB;UBC	0.513308	-0.0244929
Q15392	DHCR24	0.949228	-0.0248311
P36873	PPP1CC	0.925637	-0.0254911
Q9Y5Y2	NUBP2	0.954032	-0.0263246
P49591	SARS	0.874309	-0.0264187
Q9NZB2;Q5T035	FAM120A	0.81072	-0.0264683
P20700	LMNB1	0.872755	-0.0265452
Q9UNT1;Q9UBK7	RABL2B;RABL2A	0.907803	-0.0265484
P07954	FH	0.648272	-0.0269184
Q9NUU7;Q9UMR2	DDX19A;DDX19B	0.883724	-0.0270214
P09001	MRPL3	0.857533	-0.0270278
Q99623	PHB2	0.928005	-0.0276578
Q9UNF0	PACSIN2	0.896117	-0.0282828
Q9H0R4	HDHD2	0.953764	-0.0292746
O60563	CCNT1	0.958831	-0.0293446
Q9Y3U8	RPL36	0.905098	-0.029384
O43294	TGFB1I1	0.948469	-0.0303701
Q9BUN8	DERL1	0.87508	-0.030901
P04424	ASL	0.937157	-0.0311362
Q9Y426	C2CD2	0.910865	-0.0312843
P0DP25;P0DP24;P0DP23;P02585	CALM3	0.94284	-0.0314954
P06733;P13929	ENO1	0.824758	-0.031709
Q99733	NAP1L4	0.899432	-0.0319125
Q9P2R7	SUCLA2	0.836468	-0.0319417
P53602	MVD	0.877404	-0.0320161
P01112	HRAS	0.909927	-0.0325305
Q7L5D6	GET4	0.910772	-0.0329583
P61421	ATP6V0D1	0.816588	-0.0331364
O15511	ARPC5	0.887859	-0.0331841
O75352	MPDU1	0.816703	-0.033425
Q9NQC3	RTN4	0.842003	-0.0339756
Q16181;Q6ZU15	2018-09-07	0.841536	-0.0340583
Q9UBF8	PI4KB	0.892133	-0.0346699
P13489	RNH1	0.734097	-0.0347137
O43670	ZNF207	0.914025	-0.0349992
Q02809	PLOD1	0.852629	-0.0352376
Q9Y285	FARSA	0.827706	-0.035525
Q96HS1	PGAM5	0.915554	-0.0366338
P20618	PSMB1	0.862585	-0.0367463
P43487	RANBP1	0.939183	-0.0377159
Q9UKK9	NUDT5	0.881592	-0.0383949
Q92783	STAM	0.824868	-0.0389519
P52209	PGD	0.804294	-0.0392749
Q9H2W6	MRPL46	0.867708	-0.0396671
Q9H2H8	PPIL3	0.906577	-0.0396938
Q6P4A8	PLBD1	0.710103	-0.0401808
Q86TM6	SYVN1	0.713595	-0.0407213
Q9BRT3	MIEN1	0.733362	-0.0407499
Q9Y3D0	FAM96B	0.917101	-0.0410576
Q8NBN7	RDH13	0.898695	-0.0412617
Q5T8D3;Q8NC06	ACBD5	0.923313	-0.0412763
Q96QR8	PURB	0.868581	-0.0417442
Q99879;Q99877;Q93079;Q5QNW6;P62807;P58876;O60814;P57053	HIST1H2BM;HIST1H2BN;HIST1H2BH;HIST2H2BF;HIST1H2BC;HIST1H2BD;HIST1H2BK;H2BFS	0.900265	-0.0420183
P84095	RHOG	0.897989	-0.0422185
P05198	EIF2S1	0.762986	-0.0424817
Q6P1A2	LPCAT3	0.802244	-0.0427755
Q9NPQ8;Q9NVN3	RIC8A	0.928802	-0.0438023
Q69YQ0	SPECC1L	0.71472	-0.0448221
P00558;P07205	PGK1	0.861107	-0.0449346
P61086	UBE2K	0.800954	-0.0455602
P04080	CSTB	0.955808	-0.0460714
O96017	CHEK2	0.907189	-0.0466404
Q9UL46	PSME2	0.887166	-0.0473792
Q9NQG5	RPRD1B	0.850698	-0.0479113
P54136	RARS	0.64261	-0.0480677
Q9Y3C8	UFC1	0.8717	-0.0494874
Q8N9N8	EIF1AD	0.916023	-0.0494989
Q96GA7	SDSL	0.888969	-0.0498085
Q9Y5K6	CD2AP	0.922304	-0.0498098
Q99460	PSMD1	0.16029	-0.050162
P80217	IFI35	0.877916	-0.0503705
Q9NRN7	AASDHPPT	0.848808	-0.0504843
Q5W111	SPRYD7	0.88443	-0.0509497
Q969G3	SMARCE1	0.894372	-0.0515188
P46379	BAG6	0.415275	-0.0516535
Q04837	SSBP1	0.823985	-0.0516701
Q9BRX8	FAM213A	0.69349	-0.0517228
O15484	CAPN5	0.874543	-0.052021
Q9UK45	LSM7	0.89425	-0.05222
O60749	SNX2	0.799038	-0.0527147
P28062	PSMB8	0.809456	-0.0530554
Q9Y4P3	TBL2	0.824727	-0.0532532
Q5JPE7;P69849	NOMO2;NOMO3	0.729677	-0.053311
O43169	CYB5B	0.754537	-0.0534083
P23526	AHCY	0.654889	-0.0538177
O94874	UFL1	0.56415	-0.0543594
Q9NYK5	MRPL39	0.893475	-0.0552597
Q14011	CIRBP	0.815269	-0.0554365
P25788	PSMA3	0.650851	-0.0560137
Q5SW79;Q96L14;Q9Y4F5	CEP170	0.616641	-0.0561911
Q9H4G0	EPB41L1	0.716593	-0.0564028
Q86UE4	MTDH	0.787151	-0.0565707
P84022;O15198;Q99717;Q15797	SMAD3;SMAD9	0.903263	-0.0567563
P12109	COL6A1	0.677628	-0.0567951
Q8IWY9	CDAN1	0.906653	-0.0573559
Q14694	USP10	0.77843	-0.0575581
O75165	DNAJC13	0.773832	-0.0575937
Q15758	SLC1A5	0.887219	-0.0584946
Q9UQ80	PA2G4	0.623376	-0.0585429
P00505	GOT2	0.779751	-0.0598418
P55039	DRG2	0.883287	-0.0600395
Q9H0U4;Q92928	RAB1B	0.659689	-0.0608419
Q12904	AIMP1	0.503136	-0.0611153
P43121	MCAM	0.731147	-0.0611579
Q14258	TRIM25	0.760426	-0.0611712
Q9BQ70	TCF25	0.879766	-0.0612049
P53621	COPA	0.206081	-0.0614955
Q8NFV4	ABHD11	0.0139282	-0.0619164
Q9Y2X7	GIT1	0.786548	-0.0628312
O75083	WDR1	0.495561	-0.0631727
O43776	NARS	0.77821	-0.0645707
Q13564	NAE1	0.85649	-0.0649052
Q9Y263	PLAA	0.815125	-0.0651232
P78344	EIF4G2	0.707838	-0.0660973
O95292	VAPB	0.662895	-0.0663732
O75600	GCAT	0.689776	-0.0668875
Q9HCN8	SDF2L1	0.752044	-0.0674845
Q9P258	RCC2	0.765007	-0.0676104
Q9UG63	ABCF2	0.526817	-0.0686092
Q12797	ASPH	0.759269	-0.0692221
P14314	PRKCSH	0.758999	-0.0696615
Q7Z4W1	DCXR	0.734653	-0.0697104
Q5JTV8	TOR1AIP1	0.662238	-0.0698878
P60891	PRPS1	0.582912	-0.0699209
P38646	HSPA9	0.684964	-0.0703328
P22087	FBL	0.795852	-0.070666
P39748	FEN1	0.538148	-0.0709782
Q96CS3	FAF2	0.654488	-0.0712516
P21283	ATP6V1C1	0.751333	-0.0717595
Q14657	LAGE3	0.662444	-0.0718422
Q9NZ45	CISD1	0.822291	-0.0719172
P51571	SSR4	0.640612	-0.07201
Q9Y2B0	CNPY2	0.729063	-0.0725034
Q13177;Q13153;O75914	PAK2	0.72155	-0.0727927
Q8N1F7	NUP93	0.488716	-0.0728499
Q8NBZ7	UXS1	0.850345	-0.0758794
P36915	GNL1	0.774896	-0.0760835
P22695	UQCRC2	0.550544	-0.076182
O15067	PFAS	0.793656	-0.0762507
P34897	SHMT2	0.317363	-0.0766805
P62273	RPS29	0.722734	-0.0771516
P07437;A6NNZ2	TUBB	0.793362	-0.0772514
Q969Z0	TBRG4	0.829978	-0.0775293
Q16363	LAMA4	0.876604	-0.0775909
Q16851	UGP2	0.581362	-0.0785046
P42224	STAT1	0.670193	-0.07857
P06576	ATP5B	0.292386	-0.0787226
A6NDG6	PGP	0.846447	-0.0787474
Q9NX40	OCIAD1	0.791372	-0.078893
P62280	RPS11	0.430626	-0.0789108
P31930	UQCRC1	0.502614	-0.0791295
O95470	SGPL1	0.697944	-0.079305
O75306	NDUFS2	0.758936	-0.079401
Q4G148	GXYLT1	0.877888	-0.0794131
P49458	SRP9	0.88629	-0.0795174
P52758	HRSP12	0.836485	-0.0802161
Q9NZ32	ACTR10	0.606432	-0.0807495
Q9UNZ2	NSFL1C	0.623607	-0.0811755
P55789	GFER	0.76875	-0.0813796
Q58FF6	HSP90AB4P	0.740526	-0.0816809
Q5BJH7	YIF1B	0.770811	-0.0823447
P40616	ARL1	0.512894	-0.0825825
P56557	TMEM50B	0.436598	-0.0826639
Q9BUB7	TMEM70	0.708831	-0.0828667
P58546	MTPN	0.789474	-0.0831877
P47756	CAPZB	0.580441	-0.0835107
P15170	GSPT1	0.376887	-0.0836156
Q16531	DDB1	0.372892	-0.0838693
Q8TDX7;Q9HC98	NEK7;NEK6	0.775175	-0.0839017
P15531	NME1	0.764619	-0.0844434
Q9UL25	RAB21	0.495643	-0.0849215
O95140	MFN2	0.805529	-0.0849756
P46199	MTIF2	0.75288	-0.0849756
P10768	ESD	0.731226	-0.0852598
Q99961;Q99962	SH3GL1	0.800524	-0.0856698
Q9BPX5	ARPC5L	0.855857	-0.0857468
Q7Z7H8	MRPL10	0.887665	-0.0860901
Q8IXH7	NELFCD	0.80496	-0.0865479
Q8TC12	RDH11	0.768996	-0.0866025
O43242	PSMD3	0.123929	-0.0872657
O14974	PPP1R12A	0.534667	-0.0876624
P53992	SEC24C	0.292461	-0.0876961
P46783;Q9NQ39	RPS10;RPS10P5	0.788763	-0.0879981
Q15181	PPA1	0.506295	-0.0891177
P25786	PSMA1	0.692866	-0.0896619
P40123	CAP2	0.96301	-0.0898279
P68104;Q5VTE0	EEF1A1;EEF1A1P5	0.598509	-0.0908763
P24666	ACP1	0.635797	-0.0911961
P46108	CRK	0.622002	-0.091259
P05141	SLC25A5	0.687403	-0.091582
P17174	GOT1	0.812675	-0.0920156
Q14993	COL19A1	0.602474	-0.0925528
P17812	CTPS1	0.465079	-0.0925662
Q9BWD1	ACAT2	0.786224	-0.0929095
Q6DKJ4	NXN	0.791227	-0.0929184
Q9Y4Y9	LSM5	0.894996	-0.0931218
P82663	MRPS25	0.504936	-0.0931524
Q9BZK7;O60907;Q9BQ87	TBL1XR1	0.793645	-0.0945759
Q4G0J3	LARP7	0.864734	-0.0951379
Q9BW27	NUP85	0.44773	-0.0959606
Q09161	NCBP1	0.652092	-0.0962645
P78362;Q9UPE1	SRPK2	0.456795	-0.0967566
P84085	ARF5	0.149443	-0.0976505
P35580	MYH10	0.497061	-0.0976995
Q9H299	SH3BGRL3	0.837423	-0.0980295
P08559;P29803	PDHA1	0.450934	-0.0985158
P49916	LIG3	0.862604	-0.0985909
Q9Y535	POLR3H	0.770766	-0.0986773
P05091	ALDH2	0.601594	-0.0989297
O75431	MTX2	0.675844	-0.0992483
O75746	SLC25A12	0.430801	-0.0999056
Q06210	GFPT1	0.22257	-0.100346
O00233	PSMD9	0.859621	-0.100732
O94901	SUN1	0.305234	-0.100931
P57088	TMEM33	0.700454	-0.10098
P29218	IMPA1	0.587414	-0.101487
Q9Y2W1	THRAP3	0.593775	-0.101671
Q9BWF3	RBM4	0.839796	-0.101916
Q9UM00	TMCO1	0.59366	-0.10195
Q9UBL3	ASH2L	0.837996	-0.102072
Q9NPH2	ISYNA1	0.852817	-0.102951
P61160	ACTR2	0.182975	-0.103039
P26373	RPL13	0.414869	-0.103241
O95456	PSMG1	0.710771	-0.103608
P62701	RPS4X	0.210929	-0.104246
O43592	XPOT	0.538243	-0.104935
Q9Y2Q5	LAMTOR2	0.739869	-0.105154
O75477	ERLIN1	0.577639	-0.105322
Q9NRY4	ARHGAP35	0.874593	-0.105714
Q15370	TCEB2	0.548918	-0.10582
P36542	ATP5C1	0.479272	-0.106745
Q9NSD9	FARSB	0.298631	-0.107714
P50542	PEX5	0.796388	-0.108712
Q13247	SRSF6	0.65475	-0.108853
P60033	CD81	0.751836	-0.109121
P61960	UFM1	0.799115	-0.109594
O00231	PSMD11	0.277685	-0.109881
P62306	SNRPF	0.652809	-0.109908
P51858	HDGF	0.595732	-0.10991
P25705	ATP5A1	0.258198	-0.110271
Q00688	FKBP3	0.30984	-0.110947
Q02750	MAP2K1	0.628584	-0.111257
Q96A33	CCDC47	0.543303	-0.111335
Q9H089	LSG1	0.822324	-0.111556
Q05655	PRKCD	0.394578	-0.111782
Q16777;Q6FI13	HIST2H2AC;HIST2H2AA3	0.692907	-0.111904
Q9Y639	NPTN	0.544008	-0.112071
O00330	PDHX	0.800306	-0.112249
P46781	RPS9	0.479612	-0.112798
Q9H5N1	RABEP2	0.664051	-0.112894
Q9Y2T2	AP3M1	0.726285	-0.113055
P62070	RRAS2	0.805822	-0.113087
Q92890	UFD1L	0.516412	-0.113162
Q3KQU3	MAP7D1	0.846347	-0.113555
Q14847	LASP1	0.581681	-0.113983
Q9HC52	CBX8	0.695054	-0.114214
Q9UM54	MYO6	0.90699	-0.114296
P17612	PRKACA	0.624582	-0.114312
Q96PK6	RBM14	0.581775	-0.114434
Q96S97	MYADM	0.840821	-0.114609
Q9HCC0	MCCC2	0.531887	-0.114727
P39023;Q92901	RPL3	0.130502	-0.114756
P28331	NDUFS1	0.497061	-0.115307
P62249	RPS16	0.488413	-0.115447
Q8N5M1	ATPAF2	0.589389	-0.116187
Q96DV4	MRPL38	0.658163	-0.116641
P04406	GAPDH	0.607088	-0.116735
P28072	PSMB6	0.667542	-0.118078
Q92625	ANKS1A	0.488314	-0.118917
Q15286	RAB35	0.759238	-0.119125
Q9NP66	HMG20A	0.686476	-0.119485
Q8TBC4	UBA3	0.585557	-0.119486
Q16204	CCDC6	0.769228	-0.120146
Q96AT9;Q2QD12	RPE;RPEL1	0.784505	-0.120188
Q9H9J2	MRPL44	0.61738	-0.120189
Q9BYC5	FUT8	0.873505	-0.120331
O43819	SCO2	0.704505	-0.120368
Q9UHB9	SRP68	0.254616	-0.120757
Q9P0M9	MRPL27	0.728262	-0.12118
P55060	CSE1L	0.262509	-0.121713
P06753	TPM3	0.637814	-0.121728
P50583	NUDT2	0.835051	-0.121842
Q16891	IMMT	0.28348	-0.121983
Q6P161	MRPL54	0.779962	-0.122005
P49721	PSMB2	0.574095	-0.122384
O43148	RNMT	0.804144	-0.123069
Q8NBL1	POGLUT1	0.626212	-0.123362
Q9HCJ6	VAT1L	0.815764	-0.124927
P08574	CYC1	0.299631	-0.12497
P62333	PSMC6	0.264211	-0.126265
O00232	PSMD12	0.139867	-0.126342
Q9NX63	CHCHD3	0.560924	-0.127259
P46777	RPL5	0.345211	-0.127307
Q86UP2;Q9Y4F3	KTN1	0.458453	-0.12745
O95340	PAPSS2	0.484849	-0.127626
P19174	PLCG1	0.492955	-0.127689
Q15019	2018-09-02	0.615274	-0.127726
Q9BQA1	WDR77	0.714063	-0.127835
Q9NS86	LANCL2	0.583135	-0.127991
Q9UEW8	STK39	0.734358	-0.12804
Q9UBM4	OPTC	0.719037	-0.128673
Q12959	DLG1	0.65924	-0.128744
Q9Y2Z0	SUGT1	0.364216	-0.129215
Q16540	MRPL23	0.643434	-0.129607
O94822	LTN1	0.540771	-0.130077
Q86VP6;O75155	CAND1	0.502494	-0.130161
P09429;B2RPK0	HMGB1;HMGB1P1	0.156185	-0.130195
Q92575	UBXN4	0.427885	-0.130297
P46100	ATRX	0.798005	-0.130847
Q9Y487	ATP6V0A2	0.673837	-0.131139
Q8WWI1	LMO7	0.644053	-0.131239
O60832	DKC1	0.637678	-0.131332
O15260	SURF4	0.66802	-0.131514
Q12769	NUP160	0.310173	-0.132284
Q9BV86	NTMT1	0.567858	-0.132683
O14579	COPE	0.529804	-0.132743
O75439	PMPCB	0.417858	-0.132848
Q6NUQ4	TMEM214	0.5527	-0.132905
O76094	SRP72	0.212909	-0.133322
O14617	AP3D1	0.628669	-0.133664
P26196	DDX6	0.40202	-0.133741
Q53GQ0	HSD17B12	0.117741	-0.134097
P36405	ARL3	0.68211	-0.134483
P61224;A6NIZ1	RAP1B	0.480899	-0.135373
P19404	NDUFV2	0.609119	-0.135568
Q6PKG0;Q659C4	LARP1	0.591381	-0.136064
Q9GZP9;Q96Q80	DERL2	0.54326	-0.136095
Q9NT68	TENM2	0.600246	-0.136667
P23434	GCSH	0.480941	-0.136854
P23396	RPS3	0.317891	-0.137007
Q9Y512	SAMM50	0.117398	-0.137538
P13861	PRKAR2A	0.343703	-0.137768
Q15424	SAFB	0.638974	-0.139343
Q3ZCQ8	TIMM50	0.315115	-0.139722
Q0VF96	CGNL1	0.832487	-0.140632
P31948	STIP1	0.313065	-0.140972
Q16658	FSCN1	0.601325	-0.141131
P26641	EEF1G	0.123986	-0.141501
O15027	SEC16A	0.507482	-0.142841
P63167	DYNLL1	0.740356	-0.142979
Q16543	CDC37	0.0994192	-0.143351
Q7KZN9	COX15	0.478015	-0.143534
P15880	RPS2	0.373729	-0.143907
P62917	RPL8	0.136227	-0.143954
Q8NC56	LEMD2	0.373954	-0.144292
Q9NXW2	DNAJB12	0.302037	-0.144295
P22314	UBA1	0.358469	-0.145154
Q99538	LGMN	0.773264	-0.145636
P61353	RPL27	0.350359	-0.14619
Q7L576	CYFIP1	0.205716	-0.146381
Q15369	TCEB1	0.216732	-0.146719
Q14980	NUMA1	0.200411	-0.147244
Q9BT78	COPS4	0.22104	-0.147454
Q9HBL7	PLGRKT	0.479374	-0.147923
P43304	GPD2	0.281443	-0.147962
Q13200	PSMD2	0.262085	-0.148137
Q8IXI1	RHOT2	0.432161	-0.148893
P48723	HSPA13	0.366489	-0.150169
P61011	SRP54	0.506171	-0.151665
P49903	SEPHS1	0.318124	-0.152039
O94906	PRPF6	0.121615	-0.152127
O00165	HAX1	0.464005	-0.152148
Q9BV57	ADI1	0.545476	-0.152598
P07900;Q14568;Q58FG0;Q58FG1	HSP90AA1	0.330533	-0.152847
Q8WVC0	LEO1	0.734364	-0.153364
Q15435	PPP1R7	0.808712	-0.153754
P62847	RPS24	0.664567	-0.153784
O75351	VPS4B	0.687372	-0.153788
P57678	GEMIN4	0.638375	-0.154047
Q3YEC7	RABL6	0.757369	-0.154637
P56537	EIF6	0.274695	-0.154697
Q9BYD3	MRPL4	0.216087	-0.154809
P40925	MDH1	0.652871	-0.155076
Q3ZCM7	TUBB8	0.411771	-0.155195
P55036	PSMD4	0.0379285	-0.155333
Q99426	TBCB	0.4335	-0.155684
Q02218;Q9ULD0	OGDH	0.141892	-0.155824
P08134;P62745	RHOC	0.307745	-0.156239
O75475	PSIP1	0.227463	-0.156918
P01116	KRAS	0.561248	-0.157715
Q12931	TRAP1	0.108811	-0.157843
P13473	LAMP2	0.361863	-0.158033
O14744	PRMT5	0.288585	-0.15819
Q15020	SART3	0.737065	-0.158359
Q70UQ0	IKBIP	0.578884	-0.159093
P31483	TIA1	0.537608	-0.159799
P13807;P54840	GYS1	0.533473	-0.159915
P20810	CAST	0.627504	-0.160903
P18754	RCC1	0.517374	-0.161064
O94760	DDAH1	0.537578	-0.16139
Q66K14	TBC1D9B	0.56044	-0.161415
O95319	CELF2	0.675238	-0.161442
Q9C0C2	TNKS1BP1	0.31564	-0.161556
Q96A49	SYAP1	0.287993	-0.161743
P62820	RAB1A	0.167019	-0.162074
P30837	ALDH1B1	0.531712	-0.162189
P61586	RHOA	0.652852	-0.162918
P84090	ERH	0.785604	-0.16358
Q9H0U6	MRPL18	0.608325	-0.164868
Q92538	GBF1	0.487007	-0.165116
P51116	FXR2	0.457948	-0.165177
Q9UJS0	SLC25A13	0.351795	-0.165245
Q96BH1	RNF25	0.482412	-0.165431
Q9UBS3	DNAJB9	0.283103	-0.165981
Q7KZF4	SND1	0.67283	-0.166171
P56134	ATP5J2	0.523347	-0.16634
P09972	ALDOC	0.646549	-0.166869
Q9Y5X3	SNX5	0.624216	-0.167463
P60900	PSMA6	0.282279	-0.167903
Q8N4V1	MMGT1	0.524728	-0.168039
Q8NBN3	TMEM87A	0.332268	-0.168165
Q92917	GPKOW	0.683794	-0.168748
P53814	SMTN	0.613747	-0.168832
Q92544	TM9SF4	0.516362	-0.169289
Q9Y312	AAR2	0.502019	-0.169333
Q92930	RAB8B	0.422287	-0.169579
Q05519	SRSF11	0.320163	-0.171024
Q0VDF9	HSPA14	0.568602	-0.171164
P40429;Q6NVV1	RPL13A	0.136563	-0.171175
P47985;P0C7P4	UQCRFS1;UQCRFS1P1	0.119283	-0.17137
Q15008	PSMD6	0.0591424	-0.171551
P15927	RPA2	0.454964	-0.171684
Q9BY44	EIF2A	0.44167	-0.171832
P12236;Q9H0C2	SLC25A6	0.192678	-0.172136
Q7Z3D4	LYSMD3	0.545358	-0.172462
P62241	RPS8	0.243791	-0.173059
P78417	GSTO1	0.342018	-0.174252
P60059	SEC61G	0.155601	-0.174376
Q99829	CPNE1	0.581398	-0.175748
Q9Y5L0	TNPO3	0.458314	-0.176064
O96005	CLPTM1	0.53089	-0.176111
Q15365	PCBP1	0.449779	-0.176575
Q92685	ALG3	0.499104	-0.176872
Q8NE71	ABCF1	0.382798	-0.177554
Q8NC44	FAM134A	0.408805	-0.1783
P62495	ETF1	0.103732	-0.178581
Q9BZZ5	API5	0.260316	-0.178674
P23919	DTYMK	0.114982	-0.178724
Q8N6H7	ARFGAP2	0.475251	-0.178741
Q16778;P33778;P23527;P06899;Q6DRA6;Q6DN03	HIST2H2BE;HIST1H2BB;HIST1H2BO;HIST1H2BJ	0.716281	-0.178917
O75955	FLOT1	0.342199	-0.178932
Q9BTU6	PI4K2A	0.361778	-0.178995
P61247	RPS3A	0.303008	-0.179939
Q8IYT4	KATNAL2	0.374279	-0.179989
P62330	ARF6	0.263055	-0.180267
Q8IX12	CCAR1	0.491512	-0.181121
P41091;Q2VIR3	EIF2S3;EIF2S3L	0.298323	-0.181365
P21291	CSRP1	0.540315	-0.181506
P48047	ATP5O	0.577178	-0.181512
Q92597	NDRG1	0.736879	-0.181619
Q9UPN7	PPP6R1	0.316853	-0.181854
P17066;P48741	HSPA6;HSPA7	0.335019	-0.181979
Q9NY12	GAR1	0.448148	-0.182231
Q02543	RPL18A	0.0858209	-0.182397
Q96AE4	FUBP1	0.388827	-0.182404
Q16698	DECR1	0.127869	-0.183306
Q14195;Q14117	DPYSL3	0.458574	-0.183339
P62714	PPP2CB	0.103637	-0.183368
Q9Y224	C14orf166	0.69303	-0.183374
Q9C0C9	UBE2O	0.677578	-0.183537
P08240	SRPR	0.554631	-0.183569
O14908;Q8TF64	GIPC1	0.482353	-0.18465
P45880	VDAC2	0.447555	-0.18487
Q9Y2R5	MRPS17	0.275518	-0.184924
P56693;P57073;P48436	SOX10	0.701915	-0.186327
P61513;A6NKH3	RPL37A	0.503708	-0.186639
A0AVT1	UBA6	0.614572	-0.186757
Q5T4S7	UBR4	0.487931	-0.186888
Q9BYD1	MRPL13	0.653893	-0.187846
Q9UK76	HN1	0.274826	-0.187911
P33240	CSTF2	0.269863	-0.187944
Q9UQ88;P21127	CDK11A;CDK11B	0.643777	-0.188385
P11177	PDHB	0.253466	-0.189107
O95486	SEC24A	0.337817	-0.189201
Q9BTY7	HGH1	0.648959	-0.18987
O95630	STAMBP	0.572887	-0.190342
Q8NE86	MCU	0.582939	-0.190444
Q12906	ILF3	0.335952	-0.191388
P62753	RPS6	0.421716	-0.191858
O43164;Q8NG27	PJA2	0.667838	-0.192105
P53004	BLVRA	0.484949	-0.192162
P57740	NUP107	0.111898	-0.192582
P22392;O60361	NME2;NME2P1	0.592155	-0.19317
O75208	COQ9	0.415438	-0.194147
Q9Y2U8	LEMD3	0.297176	-0.194326
Q8IZ83	ALDH16A1	0.525987	-0.194681
Q96EQ0	SGTB	0.605351	-0.194906
P49593	PPM1F	0.431498	-0.195465
P27635;Q96L21	RPL10	0.249153	-0.195819
P23368;Q16798	ME2	0.36463	-0.195934
Q7RTV0	PHF5A	0.516629	-0.196281
P55265	ADAR	0.181167	-0.196404
O75832	PSMD10	0.103332	-0.196552
P18621	RPL17	0.167972	-0.197241
Q9H9B4	SFXN1	0.0689231	-0.197326
Q9Y230	RUVBL2	0.166381	-0.197388
P28340	POLD1	0.779517	-0.197737
Q9UKY7	CDV3	0.332067	-0.197816
P48960;Q9UHX3	CD97	0.45231	-0.199424
Q9BPW8	NIPSNAP1	0.241844	-0.199631
Q9NR31	SAR1A	0.186941	-0.199836
P33897;Q9UBJ2	ABCD1	0.515054	-0.200562
P60520	GABARAPL2	0.699624	-0.200865
Q13347	EIF3I	0.0985781	-0.20123
Q9UNI6	DUSP12	0.416489	-0.201344
Q2TAY7	SMU1	0.63327	-0.201373
Q9Y3T9	NOC2L	0.715008	-0.201569
Q9Y383	LUC7L2	0.470692	-0.20238
P11498	PC	0.270038	-0.202572
Q7L014	DDX46	0.370529	-0.202684
Q96I25	RBM17	0.585926	-0.202895
O43390	HNRNPR	0.204304	-0.203424
Q93009	USP7	0.118038	-0.203473
Q92973	TNPO1	0.133503	-0.203485
Q9P0I2	EMC3	0.586947	-0.203735
Q7LGA3	HS2ST1	0.27595	-0.204166
Q16186	ADRM1	0.481132	-0.204269
Q9P270	SLAIN2	0.580782	-0.205535
Q15691	MAPRE1	0.459165	-0.205798
Q15386	UBE3C	0.519557	-0.205872
P51159	RAB27A	0.499438	-0.205905
P50570	DNM2	0.467025	-0.20601
Q96EE3	SEH1L	0.218235	-0.206935
P82650	MRPS22	0.246349	-0.207269
O00139	KIF2A	0.085825	-0.207438
P12268	IMPDH2	0.238541	-0.20767
Q96AB3	ISOC2	0.0995158	-0.207685
Q7LBC6	KDM3B	0.167436	-0.208663
Q8IZ52	CHPF	0.639565	-0.209018
Q08380	LGALS3BP	0.538066	-0.209471
P78347;Q86UP8;Q6EKJ0	GTF2I	0.0115388	-0.209686
P62826	RAN	0.0267394	-0.210645
Q03001	DST	0.840497	-0.211274
P08754;P09471;P11488;P19087;A8MTJ3	GNAI3	0.726235	-0.211503
P61201	COPS2	0.119301	-0.211568
Q9Y2V2	CARHSP1	0.543175	-0.211642
O14530	TXNDC9	0.675137	-0.211747
P27105	STOM	0.820054	-0.211751
Q8WUM0	NUP133	0.154142	-0.212083
P68431;Q16695;Q6NXT2	HIST1H3A;HIST3H3;H3F3C	0.817055	-0.212096
P82930	MRPS34	0.51309	-0.213111
P78527	PRKDC	0.222807	-0.213165
P61165	TMEM258	0.454573	-0.214089
Q15836;P63027	VAMP3;VAMP2	0.666895	-0.214645
Q96D71	REPS1	0.1857	-0.214946
Q9Y584	TIMM22	0.270787	-0.215111
[truncated: 1,220 more rows]
