# Supplementary material for: Valine aminoacyl-tRNA synthetase promotes therapy resistance in melanoma
Source: Nat Cell Biol. 2024 Jun 7;26(7):1154–64. doi: 10.1038/s41556-024-01439-2 (PMC11252002; doi:10.1038/s41556-024-01439-2)
Supplement: Supplementary file 16 — All numerical source data used to generate Fig. 2. [file 41556_2024_1439_MOESM16_ESM.xlsx]

## Sheet: Fig. 2
Figure2a								Figure2b				Figure2c								Figure2d					Figure2e
	SENS	SENS	SENS	RES	RES	RES			tRNA seq	AEA			SENS	SENS	SENS	RES	RES	RES			Corresponding codons	Fold change	1+minuslog10Pvalue_ CEA (y)			M395 SENS		M395 RES		MM074 SENS		MM074 RES		MM029 SENS		MM029 RES
tRNA-Val	141825	175460	134023	220181	229097	230965		Asp	1.79588	14.8827		tRNA-Phe-GAA	-0.543657	-0.780199	-1.06022	0.931297	1.45063	0.00214674		tRNA-Asp-GTC	GAT	1.29828	6.20971		Val-CAC	1	1	5.33	2.56
tRNA-His	228511	160165	184541	214258	193462	271059		Val	2.69897	8.30892		tRNA-Arg-CCT	-0.415583	-0.683454	-1.05957	0.845841	1.56753	-0.254767		tRNA-Val-CAC	GTG	1.29044	5.97469		Ser-AGA	1	1	0.29	0.75
tRNA-Glu	68953.6	92962.7	125567	109494	143061	161109		Ala	1.00877	3.11026		tRNA-Ser-TGA	-0.778028	-1.2578	-0.573958	1.20681	0.555537	0.847444		mt-tRNA-Val-TAC	GTA	1.18848	3.34143		Ser-TGA	1	1	0.75	0.64
tRNA-Gly	70753.1	113396	124613	99815.9	113536	126805		Ile	1.42022	2.56981		tRNA-Leu-CAG	-1.00325	-1.21565	-0.323658	0.844358	0.491275	1.20692		tRNA-Gly-TCC	GGA	1.12015	2.13366		Cys-GCA	1	1	0.46	0.41
tRNA-Leu	53077	42741.7	36527.5	67632.6	58851.7	60704.8		Tyr	1.39794	2.39283		tRNA-Ser-GCT	-0.974015	-1.00573	-0.561533	1.15886	0.229694	1.15272		tRNA-Leu-CAG	CTG	1.08017	1.62207		Arg-TCT	1	1	0.64	0.67
tRNA-Ala	47746.1	46959.3	42816.3	46351.1	57503.3	61863.6		Glu	1.88606	1.89756		tRNA-Val-CAC	-0.390857	-0.325153	-1.29798	0.962604	1.41379	-0.362409		tRNA-Phe-GAA	TTC	1.06282	1.44237		Val-CAC					1	1	4.33	3.25
tRNA-Gln	36062.1	38282.2	44249.1	39736.2	45895.8	53713.7		Lys	1.03621	1.82452		tRNA-Thr-TGT	-0.851561	-1.06099	-0.776834	0.846747	0.665371	1.17727		tRNA-iMet-CAT	ATG	1.05084	1.33246		Ser-AGA					1	1	0.33	0.23
tRNA-iMet	31160	26126.4	21530.9	39677.8	47023	45048.2		Phe	1.72125	1.82452		tRNA-Glu-TTC	-0.72155	-0.36754	-1.1615	0.869232	1.49241	-0.111056		tRNA-Glu-TTC	GAA	1.03436	1.19916		Ser-TGA					1	1	1.06	0.68
tRNA-Lys	34457.7	44466.3	49800.6	36036.8	44764.1	49611.7		Gly	1.22185	1.57677		tRNA-iMet-CAT	-0.861381	-1.30201	-0.378198	1.14595	0.955361	0.440275		tRNA-Thr-TGT	ACA	0.975416	1.12979		Cys-GCA					1	1	0.37	0.21
tRNA-Phe	16321.1	23142.3	30545.1	24429	34897	36508		Met	1.4437	1.33246		tRNA-Leu-CAA	-0.582751	-1.64855	-0.0349822	0.366735	0.912125	0.987421		tRNA-Leu-CAA	TTG	0.942355	1.39212		Arg-TCT					1	1	0.17	0.02
tRNA-Thr	23353.7	22386.7	21365.9	24217.2	22983.2	24218.2		Asn	1.284	1.06682		tRNA-Asp-GTC	-0.482033	-0.27606	-1.27084	1.26279	1.15388	-0.387724		tRNA-Trp-CCA	TGG	0.925682	1.55594		Val-CAC									1	1	5.62	4.98
tRNA-Trp	22225.1	21568.2	17853.2	20536.2	26796	25314.1		Trp	1.72125	1.55594		tRNA-Gly-TCC	-0.359201	-0.691089	-1.22889	1.34488	1.03197	-0.0976661		tRNA-Ser-TGA	TCA	0.711238	5.81531		Ser-AGA									1	1	1.44	1.08
tRNA-Ser	12677.1	11171.7	10257.2	18762.4	16117	13727.6		Leu	2.39794	2.13783		mt-tRNA-Val-TAC	-0.0701463	-1.5401	-0.543693	0.565725	0.18324	1.40497		tRNA-Ser-GCT	AGC	0.598607	9.76447		Ser-TGA									1	1	1.66	0.84
tRNA-Pro	17109.3	15513.4	17541.1	15086.6	12569.9	13021.3		Gln	1.63827	2.31332		tRNA-Trp-CCA	-0.644921	-1.19637	-0.347103	1.20924	1.22805	-0.248896		tRNA-Arg-CCT	AGG	0.515247	13.4698		Cys-GCA									1	1	1.54	0.85
tRNA-SeC	5516.8	13144	7517.72	13101.9	14481.9	12039.8		Thr	1.95861	2.77783		tRNA-Lys-CTT	0.119547	1.29057	1.00489	-0.971192	-1.1249	-0.318914							Arg-TCT									1	1	0.44	0.11
tRNA-Asp	7986.69	11658.3	12859.8	11474.5	15816.8	15592.8		His	1.50864	5.85387		mt-tRNA-Thr-TGT	0.763536	0.806573	0.747129	-0.96096	-1.50429	0.148016
tRNA-Met	13250.7	9233.47	9176.93	11307.1	11845.3	13341.8		Arg	1.79588	7.76195		mt-tRNA-Pro-TGG	0.438078	1.2595	0.683656	-1.05731	-1.27843	-0.0454874
tRNA-Arg	12447.3	10124.1	10618.2	10357.9	10855.8	11918.1		Pro	2.52288	10.2118		tRNA-Gly-CCC	0.087146	1.96931	-0.42687	-0.585978	-0.670261	-0.373346
tRNA-Cys	6415.07	5672.14	5300.92	3992.18	2190.42	2632.31		Cys	3	16.3089		tRNA-Ala-AGC	1.00039	0.690562	0.77974	-1.58784	-0.400046	-0.482804
tRNA-Ile	3970.12	4699.56	4205.48	3306.19	4113.72	4323.87		Ser	2.22185	18.4989		mt-tRNA-Trp-TCA	0.485023	0.0381286	1.45727	-0.837647	-1.37296	0.230189
tRNA-Asn	3493.84	2106.78	2630.19	2461.55	2510.97	2322.93						tRNA-Cys-GCA	0.684956	0.352518	1.40713	-1.25938	-0.855429	-0.329796
tRNA-Tyr	1381.4	1862.62	5078.46	1425.16	1890.19	1405.92						tRNA-Arg-TCT	0.36522	0.753743	1.34544	-0.909955	-1.25267	-0.301786
												mt-tRNA-Ser2-TGA	0.954699	1.5517	-0.78532	-0.395494	-0.783293	-0.542294
												tRNA-Met-CAT	-0.241394	-0.611323	1.59576	-1.20521	-0.249674	0.711837
												tRNA-Lys-TTT	1.13396	1.06303	0.33268	-0.429733	-1.25476	-0.845181
												tRNA-Tyr-GTA	0.566761	1.55278	0.241755	-1.09786	-0.952472	-0.310971
