# Supplementary material for: Valine aminoacyl-tRNA synthetase promotes therapy resistance in melanoma
Source: Nat Cell Biol. 2024 Jun 7;26(7):1154–64. doi: 10.1038/s41556-024-01439-2 (PMC11252002; doi:10.1038/s41556-024-01439-2)
Supplement: Supplementary file 17 — All numerical source data used to generate Fig. 3. [file 41556_2024_1439_MOESM17_ESM.xlsx]

## Sheet: Fig. 3
Figure3a				Figure3c						Figure 3g
Gene names	Log2FC	-log10(pvalue)			SENS	SENS	RES	RES			Negative																																	Low
VARS	0.487242	2.59881		Val-MAC	0.39	0.47	1.08	0.71		Normal skin	20.9549		0.529101	2.05103	6.83713	2.29783	2.90698	45.9797	13.981	18.5556	18.005										13.8715										6.66667			67.7719		15.1395	61.4307	65.9811	34.7327
DARS	0.0358264	0.188549		Ile-RAT	0.75	0.72	0.56	0.8		Primary	1.86669	5.39045	1.62584	0.041684	0.229641	2.26918	4.58455	41.1354	6.70002	3.75671	4.23555	1.62862																						37.857	66.0509	40.735	69.9041	24.2537	40.3347
CARS	0.437352	0.570992								Metastatic													2.49076	3.37014	1.69608	0.00539352	0.108433	0.14967	0.120992	0.094796	0.0791873	0.217337	1.06825	0.135599	2.84719	2.17885	3.93971	0.0395196	0.638484	0.0504923	0.111374	3.33753	1.37505
SARS	-0.0264187	0.0583349
RARS	-0.0480677	0.192053
WARS	0.247204	0.369256
TARS	0.0369002	0.111579
AARS	0.279842	0.32152
FARSA	-0.035525	0.082124
EPRS	-0.0183703	0.0539634
FARSB	-0.107714	0.524865
GARS	0.100533	0.340954
KARS	-0.264745	0.904605
NARS	-0.0645707	0.108903
LARS	0.0685743	0.150981
YARS	0.156039	0.41665
MARS	0.113981	0.554716
IARS	0.25036	0.71
QARS	0.121919	0.69021
HARS	-0.287769	0.691418
[truncated: 31 more columns]
