# Supplementary material for: Valine aminoacyl-tRNA synthetase promotes therapy resistance in melanoma
Source: Nat Cell Biol. 2024 Jun 7;26(7):1154–64. doi: 10.1038/s41556-024-01439-2 (PMC11252002; doi:10.1038/s41556-024-01439-2)
Supplement: Supplementary file 18 — All numerical source data used to generate Fig. 4. [file 41556_2024_1439_MOESM18_ESM.xlsx]

## Sheet: Fig. 4
Figure4a
	shCTRL		shVARS-1		shVARS-2
Val-CAC	2.23	1	0.73	0.37	1.01	0.47
Ile-RAT	0.88	1.98	0.65	2.07	0.89	1.17
Figure4b
shCTRL	shVARS-1	shCTRL + V5	shVARS-1 + V5	shCTRL + V10	shVARS-1 + V10	shCTRL + V20	shVARS-1 + V20
1	7.86445	13.6927	35.3643	8.14323	40.2825	11.8727	53.1698
1	0	3.70502	24.7817	10.8433	33.1114	19.4951	41.0816
1	10.1418	1.1046	29.8113	6.70054	30.9409	23.8283	52.2682
Figure4c
shCTRL	shVARS-1	shCTRL + V5	shVARS-1 + V5	shCTRL + V10	shVARS-1 + V10	shCTRL + V20	shVARS-1 + V20
1	2.5991	5.71708	6.15563	11.3701	25.8262	11.7872	36.6134
1	2.95521	1.16825	4.11557	0.970991	19.9603	9.99281	37.4586
1	0	2.54376	5.12039	2.54376	17.8036	16.8763	32.5693
Figure4d
MM029 RES	shCTRL	shVARS-1	shVARS-2	shCTRL + D(0.5µM)/T(10nM)	shVARS-1 + D(0.5µM)/T(10nM)	shVARS-2 + D(0.5µM)/T(10nM)	shCTRL + D(10nM)/T(200nM)	shVARS-1 + D(10nM)/T(200nM)	shVARS-2 + D(10nM)/T(200nM)
	1	6.82043	9.9545	12.3686	22.1399	23.241	11.4247	31.0278	34.9
	1	4.83841	3.73053	7.36191	32.8991	22.598	10.7471	27.9808	23.2303
	1	4.93272	5.08398	4.57575	20.113	30.5559	7.51016	43.0196	35.1663
MM099 RES	shCTRL	shVARS-1	shVARS-2	shCTRL + D(0.5µM)/T(10nM)	shVARS-1 + D(0.5µM)/T(10nM)	shVARS-2 + D(0.5µM)/T(10nM)	shCTRL + D(10nM)/T(200nM)	shVARS-1 + D(10nM)/T(200nM)	shVARS-2 + D(10nM)/T(200nM)
	1	6.43187	1.77598	0.89832	17.713	12.538	6.53355	22.6312	23.07
	1	4.15244	0	0.0655258	16.5821	11.6733	0.639721	26.8951	23.1684
	1	5.03062	0.864895	3.14479	19.0815	11.2398	0	21.7217	20.8379
MM383 RES	shCTRL	shVARS-1	shVARS-2	shCTRL + D(0.5µM)/T(10nM)	shVARS-1 + D(0.5µM)/T(10nM)	shVARS-2 + D(0.5µM)/T(10nM)	shCTRL + D(10nM)/T(200nM)	shVARS-1 + D(10nM)/T(200nM)	shVARS-2 + D(10nM)/T(200nM)
	1	3.89496	8.78936	7.89946	18.55	17.6545	10.8395	20.9831	20.1101
	1	0.320215	0	2.67561	15.2457	18.3643	4.42874	18.6744	26.808
	1	0	0	1.99334	12.9756	21.3295	10.3719	17.9731	25.1177
Figure4e
CTRL	OE VARS	CTRL + V5	OE VARS + V5	CTRL + V10	OE VARS + V10	CTRL + V10	OE VARS + V10
1	8.40107	17.0509	8.498	25.1076	8.16159	30.2964	13.1964
1	1.99324	12.5349	2.50522	11.3318	8.79746	33.0705	17.409
1	1.42131	8.05441	2.16632	20.0207	4.68391	27.2652	15.9617
Figure4f
shCTRL (Vehicle)	shVARS-1 (Vehicle)	shCTRL (PLX)	shVARS-1 (PLX)
0.17	0.44	0.08	0
0.18	0.12	0.16	0
0.33	0.54	0.43	0.12
0.19	0.11	0.35	0.13
0.13	0.17	0.14	0.08
0.34	0.14	0.25	0.23
0.22	0.28	0.24	0.12
0.4	0.4	0.24	0.09
0.48	0.26	0.14	0.12
0.04	0.11	0.44	0.1
		0.21	0.14
