# Supplementary material for: Valine aminoacyl-tRNA synthetase promotes therapy resistance in melanoma
Source: Nat Cell Biol. 2024 Jun 7;26(7):1154–64. doi: 10.1038/s41556-024-01439-2 (PMC11252002; doi:10.1038/s41556-024-01439-2)
Supplement: Supplementary file 19 — All numerical source data used to generated Fig. 5. [file 41556_2024_1439_MOESM19_ESM.xlsx]

## Sheet: Fig. 5
Figure5a								Figure5c					Figure5d				Figure5e							Figure5f
	shCTRL			shVARS-1				pos	Merged_shCTRL	Merged_shVARS	region		shiftposition	plotted_shift_value	codon		Top 25% Val	Bottom 25% Val	Top 25% Ile	Bottom 25% Ile	Top 25% Leu	Bottom 25% Leu		Top 25% Val	Bottom 25% Val	Top 25% Ile	Bottom 25% Ile	Top 25% Leu	Bottom 25% Leu
M395 RES	1.06537	1.00734	1.01149	1.30035	0.891336	0.942529		1	1.04866e-05	1.25764e-05	5’UTR		f9	-0.043575	'AAA'		1.51329	0.859241	-0.342091	-0.659806	-1.19774	0.449242		-4.15922	-3.17287	-3.844	-3.17287	-4.15922	-3.10025
								2	6.45753e-05	5.98877e-05	5’UTR		f9	-0.0971893	'AAC'		0.76144	-0.659806	-1.70658	0.562847	-0.659806	-1.86538		-4.14956	-2.62613	-3.20711	-2.91697	-3.844	-3.04623
Figure5b								3	0.000174408	0.000159301	5’UTR		f9	0.0890718	'AAG'		-1.70658	0.449242	-0.89724	-0.794485	-1.70658	0.562847		-4.14956	-2.47436	-3.04623	-2.85244	-2.90544	-3.00289
	shCTRL			shVARS-1				4	0.000351025	0.000288659	5’UTR		f9	-0.0297045	'AAT'		0.902138	1.06087	2.5842	-1.6157	-0.962321	0.751974		-4.14956	-2.46569	-2.90544	-2.77538	-2.87233	-2.98545
M395 RES	0.937167	1.01158	0.926198	0.792075	0.949699	0.452087		5	0.000445404	0.000431191	5’UTR		f9	0.0591462	'ACA'		1.68464	0.562847	1.11294	-1.65467	-0.794485	-1.32772		-4.14956	-2.44272	-2.90305	-2.57432	-2.85316	-2.958
								6	0.000534264	0.000507249	5’UTR		f9	-0.0256702	'ACC'		0.445361	1.11294	-1.59098	0.752189	0.732194	1.11294		-4.14956	-2.39819	-2.87233	-2.55366	-2.77538	-2.73298
								7	0.000631955	0.000594685	5’UTR		f9	0.0670441	'ACG'		0.957768	-1.59098	1.52805	0.611935	-2.56565	0.453986		-3.844	-2.36237	-2.81773	-2.50932	-2.7156	-2.72242
								8	0.00068218	0.000643194	5’UTR		f9	-0.0409849	'ACT'		-0.732112	1.52805	0.453986	0.557395	1.45347	0.619609		-3.66533	-2.32904	-2.73298	-2.46569	-2.69829	-2.71599
								9	0.000744547	0.000704279	5’UTR		f9	-0.0435855	'AGA'		-2.56565	-1.65467	-1.09457	1.17048	0.441617	0.976874		-3.36197	-2.29912	-2.71599	-2.45314	-2.62613	-2.70671
								10	0.00079698	0.00074141	5’UTR		f9	0.0437733	'AGC'		1.45347	0.557395	-2.56565	-1.05605	0.709092	0.314214		-3.34962	-2.29435	-2.70671	-2.44272	-2.58006	-2.62749
								11	0.000853277	0.000787523	5’UTR		f9	0.167619	'AGG'		0.611935	0.906476	1.45347	1.02209	1.17048	-1.65467		-3.20711	-2.21999	-2.69829	-2.42108	-2.57432	-2.62721
								12	0.000888048	0.000794111	5’UTR		f9	0.0601471	'AGT'		0.441617	1.40091	0.441617	0.695265	-1.05605	0.501906		-3.12375	-2.21952	-2.57846	-2.42077	-2.56346	-2.572
								13	0.000928339	0.000907898	5’UTR		f9	-0.128946	'ATA'		0.501906	-1.31031	-0.563104	-0.424188	1.08855	1.50012		-3.04623	-2.14484	-2.5296	-2.39819	-2.50932	-2.45314
								14	0.000932754	0.000807286	5’UTR		f9	-0.0993733	'ATC'		1.17048	-0.786427	-0.692973	0.942999	0.586784	1.6135		-2.97991	-2.13735	-2.52228	-2.38884	-2.46569	-2.44272
								15	0.000960902	0.000885739	5’UTR		f9	-0.0651577	'ATG'		0.429271	1.67208	0.519286	1.30542	0.414171	0.906476		-2.958	-2.11369	-2.47436	-2.38884	-2.42211	-2.39993
								16	0.000958694	0.000883942	5’UTR		f9	-0.0728218	'ATT'		-0.91312	-1.20009	1.12376	-2.79281	-0.890106	-0.563104		-2.90544	-2.11369	-2.4255	-2.38884	-2.39819	-2.38884
								17	0.0010023	0.00091748	5’UTR		f9	0.0221727	'CAA'		-0.298194	0.603137	-0.951782	-0.352607	-1.1485	1.40091		-2.85244	-2.08662	-2.41103	-2.38884	-2.3908	-2.38884
								18	0.00102382	0.000925265	5’UTR		f9	-0.107908	'CAC'		0.433685	0.733922	-0.298194	-2.10418	0.974012	-0.927216		-2.72598	-2.07938	-2.32948	-2.38884	-2.29075	-2.38884
								19	0.00104148	0.000952813	5’UTR		f9	0.0426051	'CAG'		-1.08393	-1.1485	1.53306	-0.811596	0.810839	0.786903		-2.69829	-2.07054	-2.30239	-2.38884	-2.21963	-2.38884
								20	0.00101941	0.000905502	5’UTR		f9	-0.0116886	'CAT'		0.586784	1.28951	-1.05058	-1.54733	1.39455	-0.91312		-2.62721	-2.05678	-2.29841	-2.38884	-2.21952	-2.38884
								21	0.00110937	0.00103546	5’UTR		f9	-0.0291605	'CCA'		-0.558841	0.440893	0.667294	-1.35323	-2.79281	-0.951782		-2.55366	-2.0398	-2.23886	-2.38884	-2.21398	-2.38884
								22	0.0010608	0.00101629	5’UTR		f9	-0.0375106	'CCC'		0.443123	-0.424188	-2.63305	1.0812	-0.352607	0.96838		-2.50426	-2.02961	-2.22159	-2.32904	-2.19257	-2.38884
								23	0.00108674	0.0010139	5’UTR		f9	-0.021809	'CCG'		0.771035	0.811135	0.810839	0.286525	-0.869704	-1.05058		-2.45314	-2.00234	-2.22134	-2.29912	-2.18986	-2.38884
								24	0.00107184	0.000988147	5’UTR		f9	-0.0417681	'CCT'		0.695265	-1.59824	1.09302	0.775442	-2.32536	-0.558841		-2.43152	-1.98599	-2.21999	-2.2838	-2.16004	-2.36352
								25	0.00107736	0.000964192	5’UTR		f9	0.0509515	'CGA'		0.974012	0.942999	-2.61901	-0.585813	0.431737	1.67208		-2.42108	-1.96436	-2.21963	-2.21242	-2.15803	-2.2838
								26	0.00122527	0.00106361	5’UTR		f9	0.0144901	'CGC'		0.810839	1.01923	-1.4956	-1.38511	0.559593	-1.20009		-2.39993	-1.91397	-2.21398	-2.19257	-2.15034	-2.21999
								27	0.00114745	0.00104444	5’UTR		f9	0.11765	'CGG'		1.09302	0.513218	0.364496	1.07085	-0.748993	1.28951		-2.38884	-1.89347	-2.18986	-2.16456	-2.11906	-2.16456
								28	0.00115408	0.001069	5’UTR		f9	0.0999922	'CGT'		0.530519	0.559593	-0.853247	0.632585	-0.582052	-0.424188		-2.38884	-1.87219	-2.18124	-2.16097	-2.08769	-2.16201
								29	0.00120154	0.00112828	5’UTR		f9	-0.00699384	'CTA'		-2.79281	-0.690087	1.49676	0.473302	0.286525	1.09302		-2.38884	-1.86734	-2.16173	-2.15668	-2.06797	-2.16097
								30	0.00118609	0.00103007	5’UTR		f9	-0.0734825	'CTC'		1.22274	-0.983178	-1.03059	-1.15191	1.76866	1.01923		-2.38884	-1.85358	-2.14898	-2.13735	-2.06193	-2.14898
								31	0.00119768	0.00109115	5’UTR		f9	-0.0178765	'CTG'		-1.01643	-1.02902	-0.846485	-1.01466	-0.983178	-1.8423		-2.38884	-1.84881	-2.11906	-2.13509	-2.05678	-2.13812
								32	0.00119878	0.00110493	5’UTR		f9	-0.0904844	'CTT'		-0.352607	0.481621	-0.544087	1.23738	0.898091	-0.811596		-2.38884	-1.8464	-2.105	-2.12111	-2.05145	-2.13509
								33	0.00123355	0.0011187	5’UTR		f9	-0.0399622	'GAA'		-0.869704	1.07085	1.85205	1.12753	0.905964	0.388999		-2.38884	-1.83479	-2.06193	-2.10085	-2.05038	-2.105
								34	0.00122472	0.00109175	5’UTR		f9	-0.0505785	'GAC'		0.388999	0.632585	0.575241	1.06476	1.07085	0.575241		-2.38884	-1.83328	-2.04951	-2.08769	-2.04164	-2.08662
								35	0.00127108	0.00112948	5’UTR		f9	0.00174803	'GAG'		-0.544087	-1.45348	1.16752	-0.968027	0.58735	0.45736		-2.35635	-1.82673	-2.04594	-2.08662	-2.0398	-2.08397
								36	0.00127108	0.00113128	5’UTR		f9	-0.0206981	'GAT'		0.45736	0.473302	0.712994	0.660447	1.68946	-1.35323		-2.33629	-1.81969	-2.02615	-2.07054	-2.02961	-2.06664
								37	0.00126556	0.00110253	5’UTR		f9	0.0789529	'GCA'		1.16752	0.78561	1.76866	2.14688	-1.45348	0.552475		-2.32948	-1.81202	-2.02593	-2.05678	-1.98436	-2.04498
								38	0.00126391	0.00115883	5’UTR		f9	0.0805926	'GCC'		-1.35323	0.414309	-0.61858	0.552949	0.414309	0.632585		-2.32203	-1.80231	-1.98991	-2.05038	-1.97286	-2.02593
								39	0.00130972	0.00119895	5’UTR		f9	0.0359579	'GCG'		0.722107	-1.01466	0.574115	-1.92731	-1.93938	0.473302		-2.30239	-1.8012	-1.97331	-2.04164	-1.96798	-2.00234
								40	0.00122583	0.00113727	5’UTR		f9	0.103503	'GCT'		0.58735	1.23738	0.836725	1.56276	-2.29436	-1.49137		-2.29391	-1.79981	-1.96143	-2.0398	-1.96143	-1.96436
								41	0.00134118	0.00121153	5’UTR		f9	0.141126	'GGA'		1.66527	-1.58336	-1.49137	1.0861	-0.440172	0.469518		-2.28496	-1.74194	-1.947	-2.02961	-1.947	-1.95606
								42	0.00129813	0.00118997	5’UTR		f9	0.0807232	'GGC'		-1.47753	1.12753	0.469518	0.89161	-1.01466	0.78561		-2.24	-1.73878	-1.92811	-2.00449	-1.92981	-1.91806
								43	0.00127605	0.00116541	5’UTR		f9	0.15105	'GGG'		-0.971019	-0.968027	0.854331	0.83127	0.583004	0.569943		-2.22921	-1.71723	-1.9175	-2.00338	-1.92631	-1.91769
								44	0.00127329	0.00113847	5’UTR		f9	0.0540998	'GGT'		0.469518	-0.973994	0.856222	-0.893204	-1.39419	-1.03691		-2.22159	-1.71594	-1.90386	-1.98599	-1.91939	-1.90932
								45	0.00132021	0.00115104	5’UTR		f9	-0.0157204	'GTA'		0.856222	0.660447	0.78561	-0.72986	0.617838	0.468553		-2.21963	-1.71356	-1.89411	-1.98436	-1.91468	-1.89347
								46	0.00132076	0.00118877	5’UTR		f9	-0.0272474	'GTC'		-1.93938	1.63783	-1.93938	-0.440598	-0.883922	1.23738		-2.21398	-1.70701	-1.88917	-1.98086	-1.91397	-1.86122
								47	0.00132904	0.00118817	5’UTR		f9	0.0503549	'GTG'		-0.816171	-0.532236	0.35727	1.23333	-0.855453	0.889013		-2.19257	-1.69132	-1.88503	-1.97286	-1.91176	-1.85592
								48	0.00130089	0.00116482	5’UTR		f9	-0.00659745	'GTT'		0.542526	0.89161	1.15152	0.726025	1.56276	0.542526		-2.14901	-1.69092	-1.88033	-1.92631	-1.90568	-1.85358
								49	0.0013616	0.00126662	5’UTR		f9	-0.0274522	'TAA'		-1.51239	0.625197	-1.18612	0.973709	1.1502	1.12753		-2.13457	-1.68548	-1.86122	-1.91806	-1.88171	-1.84837
								50	0.00124128	0.00109774	5’UTR		f9	-0.101505	'TAC'		-4.55671	-1.05681	-0.816171	0.467558	0.625197	-0.808876		-2.13148	-1.672	-1.84453	-1.90932	-1.88137	-1.83328
								51	0.00157685	0.00139898	5’UTR		f9	-0.151445	'TAG'		1.11988	0.572218	0.542526	0.552375	0.413317	-4.55671		-2.11906	-1.67138	-1.83616	-1.89347	-1.87219	-1.82673
								52	0.00139692	0.00124866	5’UTR		f9	-0.0148404	'TAT'		-1.92731	1.77222	0.979601	-0.672522	-0.440598	0.660447		-2.06193	-1.66468	-1.83328	-1.88171	-1.8587	-1.81202
								53	0.00138975	0.00125165	5’UTR		f9	0.02489	'TCA'		1.72051	0.50317	-1.51239	-2.03873	1.23333	0.532666		-2.05038	-1.66018	-1.82414	-1.87219	-1.85656	-1.79981
								54	0.00142949	0.00131034	5’UTR		f9	-0.0203955	'TCC'		-1.24469	1.23333	-4.55671	-1.1147	1.0839	0.89161		-2.02615	-1.65907	-1.82366	-1.85656	-1.85053	-1.78394
								55	0.00142728	0.00130316	5’UTR		f9	-0.00747562	'TCG'		-0.582832	1.05043	-0.480396	1.76063	-0.831994	0.83127		-2.02593	-1.64704	-1.81908	-1.85358	-1.84881	-1.78074
								56	0.00144384	0.00128459	5’UTR		f9	0.0416439	'TCT'		-0.490206	0.483367	0.617838	2.20874	-0.672522	-0.72986		-2.00338	-1.63767	-1.81326	-1.85053	-1.8464	-1.77936
								57	0.00145929	0.00132172	5’UTR		f9	0.254197	'TGA'		-0.424343	-0.672522	-3.87588	-1.81778	0.616851	0.572218		-1.97286	-1.63151	-1.8118	-1.84881	-1.81969	-1.77037
								58	0.00146757	0.00131274	5’UTR		f9	0.0413262	'TGC'		-0.661989	0.970187	-1.28669	-0.401547	0.504747	0.50317		-1.96143	-1.62675	-1.80497	-1.8464	-1.81903	-1.74784
								59	0.00145046	0.00129298	5’UTR		f9	0.043051	'TGG'		-0.31117	0.933732	1.1502	-3.87826	-0.72812	0.874127		-1.95071	-1.61797	-1.79793	-1.83479	-1.81839	-1.74116
								60	0.00143059	0.00128998	5’UTR		f9	0.075819	'TGT'		0.610399	1.65832	-0.532236	-1.02658	0.533781	0.973709		-1.947	-1.6161	-1.78074	-1.82673	-1.81237	-1.73878
								61	0.00158347	0.00140976	5’UTR		f9	-0.0790192	'TTA'		0.603168	-1.04405	-0.639294	-1.20423	0.764279	0.467558		-1.9175	-1.58642	-1.77345	-1.81969	-1.80231	-1.73158
								62	0.00151007	0.00139419	5’UTR		f9	-0.0400124	'TTC'		0.504747	0.786572	0.406162	-0.960888	-1.81778	-0.31117		-1.91176	-1.5685	-1.77037	-1.81903	-1.79793	-1.71811
								63	0.00152111	0.00135167	5’UTR		f9	-0.0763287	'TTG'		0.472819	-2.04757	1.72051	-0.728154	-0.401547	0.483367		-1.90386	-1.54525	-1.7594	-1.81839	-1.76608	-1.71468
								64	0.00153766	0.00135586	5’UTR		f9	-0.0494455	'TTT'		-1.12237	0.930142	-0.94832	0.610784	1.47422	0.970187		-1.89634	-1.54106	-1.75415	-1.81202	-1.76273	-1.70995
								65	0.00154208	0.00138221	5’UTR		f12	-0.0617209	'AAA'		0.484484	-0.35891	1.47359	1.00076	0.827307	0.472819		-1.89411	-1.53592	-1.74506	-1.8012	-1.75806	-1.67138
								66	0.00157078	0.00143491	5’UTR		f12	0.0717479	'AAC'		2.20874	0.496495	-1.24469	1.19683	0.332777	-1.12237		-1.88917	-1.53304	-1.74116	-1.77558	-1.75415	-1.66468
								67	0.00153656	0.00142353	5’UTR		f12	0.0444112	'AAG'		-1.40052	0.610784	-1.46288	0.2684	-2.46965	1.65832		-1.88503	-1.53141	-1.71586	-1.76608	-1.74934	-1.65907
								68	0.0016486	0.00145587	5’UTR		f12	-0.000851123	'AAT'		0.764279	0.959814	-1.05681	-1.81408	1.02919	-1.40052		-1.88171	-1.53087	-1.70654	-1.76273	-1.74506	-1.65532
								69	0.00158016	0.00141155	5’UTR		f12	-0.0177995	'ACA'		-0.671468	1.00076	1.41159	-0.858347	-0.505392	-1.02904		-1.88137	-1.5286	-1.68741	-1.76116	-1.73341	-1.64507
								70	0.00160279	0.00143191	5’UTR		f12	-0.0037726	'ACC'		1.47422	-1.26824	0.572218	0.529805	2.16386	-3.87826		-1.86772	-1.52472	-1.68234	-1.74903	-1.72649	-1.63767
								71	0.00164971	0.00146545	5’UTR		f12	-0.0742581	'ACG'		1.21761	1.19683	-0.582832	0.66044	-1.12143	0.973203		-1.8613	-1.51018	-1.66593	-1.73878	-1.71356	-1.62795
								72	0.00167178	0.00147743	5’UTR		f12	-0.0528559	'ACT'		-0.49035	0.2684	-0.490206	0.602705	0.817681	-0.305054		-1.8587	-1.50584	-1.66505	-1.72055	-1.71227	-1.62675
								73	0.00171594	0.00158822	5’UTR		f12	0.0391919	'AGA'		1.05339	-0.705818	-0.424343	0.557354	0.610784	0.814365		-1.85656	-1.5026	-1.66206	-1.71811	-1.7115	-1.62399
								74	0.00171649	0.00153911	5’UTR		f12	0.0300636	'AGC'		1.06535	-2.41263	-0.831994	0.570052	0.959814	0.489192		-1.83593	-1.47951	-1.65511	-1.71723	-1.69986	-1.61797
								75	0.00157023	0.00144389	5’UTR		f12	0.0554626	'AGG'		-2.46965	-0.474255	-0.661989	0.732353	1.00076	1.21761		-1.81839	-1.46129	-1.64674	-1.71227	-1.69879	-1.6161
								76	0.0017336	0.00156726	5’UTR		f12	-0.00963908	'AGT'		-1.48592	0.529805	0.610399	-1.15817	-1.6864	0.377668		-1.81237	-1.45719	-1.63528	-1.69132	-1.69493	-1.61299
								77	0.00167068	0.0015439	5’UTR		f12	-0.000617235	'ATA'		0.38298	0.783455	0.616851	-1.46969	1.85261	-1.20423		-1.79793	-1.453	-1.63036	-1.69092	-1.68937	-1.60912
								78	0.00170103	0.00149719	5’UTR		f12	0.237772	'ATC'		-0.505392	0.455624	0.504747	-2.20937	-0.381536	-0.944153		-1.77037	-1.44955	-1.6271	-1.67902	-1.68871	-1.60505
								79	0.00170876	0.00153971	5’UTR		f12	0.114722	'ATG'		0.221585	-0.668903	-1.12237	0.32541	0.923773	1.35344		-1.76827	-1.44527	-1.62399	-1.67571	-1.68741	-1.57226
								80	0.00167068	0.0014924	5’UTR		f12	0.0419416	'ATT'		-0.445845	0.729987	0.933732	-1.66205	-0.474255	-1.48592		-1.7594	-1.42543	-1.62353	-1.67402	-1.68312	-1.55544
								81	0.00178658	0.001599	5’UTR		f12	-0.0811345	'CAA'		0.402698	1.08917	0.425821	-0.525225	-1.26568	0.38298		-1.75415	-1.41937	-1.62056	-1.67138	-1.68049	-1.53674
								82	0.00176671	0.00158104	5’UTR		f12	-0.0922234	'CAC'		1.39875	0.602705	0.484484	-1.17545	-0.866938	0.221585		-1.75345	-1.41122	-1.60912	-1.66802	-1.67902	-1.53448
								83	0.0018197	0.00168105	5’UTR		f12	-0.0179522	'CAG'		0.732614	0.637863	-0.673041	-0.554676	-1.13069	0.496495		-1.74981	-1.39977	-1.57151	-1.6678	-1.672	-1.53327
								84	0.00181032	0.00160679	5’UTR		f12	-0.14192	'CAT'		-0.960888	-2.60902	1.56844	-0.341995	-1.69997	1.1137		-1.74934	-1.39417	-1.56763	-1.66777	-1.6678	-1.53304
								85	0.00184178	0.00164931	5’UTR		f12	-0.0496431	'CCA'		-1.16821	1.19247	0.973203	1.50679	-0.937137	-0.445845		-1.74116	-1.39239	-1.56687	-1.64704	-1.66777	-1.53141
								86	0.00182908	0.00168284	5’UTR		f12	0.0618153	'CCC'		2.16386	-0.384925	-0.305054	-1.62572	0.60426	0.732614		-1.73805	-1.38105	-1.56479	-1.64269	-1.66505	-1.53091
								87	0.00189366	0.00170381	5’UTR		f12	-0.0482846	'CCG'		0.817681	-1.7406	-0.671468	-0.7809	0.66044	1.17161		-1.72457	-1.3796	-1.55544	-1.64132	-1.64674	-1.53087
								88	0.00192401	0.00173614	5’UTR		f12	-0.0061713	'CCT'		-1.19982	-1.53359	-0.329156	-0.813313	-2.60902	0.787376		-1.71811	-1.37939	-1.53888	-1.63767	-1.64385	-1.5286
								89	0.00193229	0.00171938	5’UTR		f12	-0.0390662	'CGA'		0.863219	2.96232	1.07981	-1.51682	0.886342	0.2684		-1.71586	-1.37799	-1.5378	-1.63151	-1.63552	-1.52278
								90	0.00189586	0.00173914	5’UTR		f12	0.0234942	'CGC'		1.85261	-0.813313	1.05339	-0.57631	0.461268	-0.398018		-1.71227	-1.37061	-1.53685	-1.62795	-1.63136	-1.50344
								91	0.00194995	0.00177747	5’UTR		f12	0.0152208	'CGG'		0.787376	-1.51682	2.96029	-2.51271	1.17508	-0.432635		-1.70272	-1.36987	-1.53448	-1.62675	-1.62486	-1.50143
								92	0.00191629	0.0017595	5’UTR		f12	-0.0577121	'CGT'		-1.07592	1.21645	-1.26751	-1.07549	0.960022	1.1586		-1.69493	-1.3662	-1.52785	-1.60505	-1.62056	-1.49439
								93	0.00194278	0.0018122	5’UTR		f12	0.101075	'CTA'		1.1586	-1.43248	0.295176	-0.669581	1.38325	-1.81408		-1.68937	-1.36518	-1.52498	-1.58642	-1.60342	-1.49412
								94	0.00194995	0.00180801	5’UTR		f12	0.0401527	'CTC'		-1.26568	-0.401357	0.775627	-2.04525	1.34804	0.780176		-1.68741	-1.35977	-1.52278	-1.57554	-1.58052	-1.49228
								95	0.00197203	0.00179364	5’UTR		f12	0.026971	'CTG'		-1.81408	-2.51271	0.38298	-0.484286	-1.30456	-0.262515		-1.68049	-1.35623	-1.51899	-1.56851	-1.57151	-1.48835
								96	0.00195823	0.00183436	5’UTR		f12	0.0739077	'CTT'		1.49032	0.646571	-0.35891	1.21795	-1.31066	-0.611791		-1.66796	-1.35117	-1.50976	-1.54456	-1.56763	-1.48693
								97	0.00196596	0.00183496	5’UTR		f12	-0.0801936	'GAA'		-0.611791	-1.6656	-0.505392	0.699305	-0.554676	2.22706		-1.64385	-1.34741	-1.5061	-1.53592	-1.56733	-1.48632
								98	0.00191353	0.00169782	5’UTR		f12	-0.133354	'GAC'		0.932614	1.15876	0.221585	1.28387	1.84917	0.932614		-1.63136	-1.34741	-1.50143	-1.53087	-1.55628	-1.47986
								99	0.00187544	0.00171399	CDS		f12	0.0627374	'GAG'		-1.69997	-1.07549	0.732614	2.82898	-1.62572	0.529805		-1.62486	-1.34741	-1.4938	-1.5286	-1.53126	-1.47951
								100	0.00166737	0.0015487	CDS		f12	-0.193016	'GAT'		-0.597454	0.75167	1.56923	-0.978485	0.827585	0.455624		-1.62339	-1.34716	-1.48835	-1.52472	-1.52498	-1.47361
								101	0.00985352	0.00979044	CDS		f12	0.00771752	'GCA'		0.496913	-0.500599	-1.19982	-0.523082	0.680663	0.565531		-1.62056	-1.3452	-1.48714	-1.52163	-1.52472	-1.47118
								102	0.00867848	0.00831541	CDS		f12	0.0299483	'GCC'		-0.937137	0.406702	2.70664	1.40254	-1.43248	0.602705		-1.61299	-1.34459	-1.48632	-1.51325	-1.51325	-1.47118
								103	0.00859789	0.00824354	CDS		f12	-0.0725629	'GCG'		0.60426	-1.26091	-0.381536	-1.67226	0.482623	0.570052		-1.60912	-1.344	-1.48593	-1.50344	-1.50976	-1.47118
								104	0.00849082	0.00825672	CDS		f12	0.035179	'GCT'		0.653403	-0.760007	-0.705818	-0.724645	-1.07549	-0.744435		-1.57151	-1.33858	-1.47986	-1.49262	-1.50584	-1.47118
								105	0.00847426	0.00830702	CDS		f12	-0.00874968	'GGA'		-0.336341	-2.04525	-0.355918	-1.24089	0.284838	1.22732		-1.56733	-1.33813	-1.47447	-1.49228	-1.50346	-1.45336
								106	0.00826674	0.00807466	CDS		f12	0.0244162	'GGC'		-0.752153	0.722816	1.1586	-2.49101	-0.500599	-0.351966		-1.56135	-1.33541	-1.46922	-1.48554	-1.5026	-1.453
								107	0.00819499	0.00800699	CDS		f12	-0.00272916	'GGG'		-0.403977	-0.484286	-1.26568	-1.13836	0.406702	-0.506196		-1.55544	-1.33203	-1.4606	-1.48315	-1.4977	-1.42262
								108	0.00812489	0.00797524	CDS		f12	-0.0181607	'GGT'		-0.635486	-1.52726	0.780176	2.2221	1.42075	0.512652		-1.53888	-1.33138	-1.45719	-1.47951	-1.49262	-1.39602
								109	0.00811937	0.00785607	CDS		f12	0.203968	'GTA'		0.750732	1.06244	-0.71938	0.608529	0.707043	0.994028		-1.5378	-1.32958	-1.4453	-1.47118	-1.48956	-1.39239
								110	0.00794331	0.00776743	CDS		f12	0.115152	'GTC'		-0.611433	0.683093	1.49032	-1.09327	-0.393729	0.969111		-1.53674	-1.32068	-1.44527	-1.47118	-1.48714	-1.3878
								111	0.00782851	0.00774528	CDS		f12	0.207432	'GTG'		-1.29515	-1.19912	0.932614	-0.446659	-0.770475	1.01793		-1.52278	-1.32003	-1.44371	-1.47118	-1.48593	-1.38105
								112	0.0079974	0.00776504	CDS		f12	0.0552746	'GTT'		0.960022	0.716573	-1.69997	-1.31468	-0.555445	-0.847149		-1.51899	-1.31264	-1.43723	-1.47118	-1.48554	-1.38103
								113	0.00797587	0.0078405	CDS		f12	-0.542556	'TAA'		-0.280875	2.82898	-1.13722	0.538647	-1.0072	0.917719		-1.51325	-1.3123	-1.42966	-1.46848	-1.48315	-1.3796
								114	0.00777277	0.00778001	CDS		f12	-0.0482262	'TAC'		-0.715015	-0.978485	-0.937137	1.69096	2.75899	0.407965		-1.5061	-1.31196	-1.4268	-1.46421	-1.46922	-1.37939
								115	0.00777111	0.00775186	CDS		f12	-0.00579971	'TAG'		0.656312	-0.523082	0.565531	-1.62782	-0.484286	0.7164		-1.50344	-1.30979	-1.41891	-1.46222	-1.46848	-1.3787
								116	0.00766624	0.0077333	CDS		f12	-0.0830024	'TAT'		0.7164	-1.20241	-0.668903	0.825222	1.06244	-0.487411		-1.50143	-1.30551	-1.41681	-1.46097	-1.46802	-1.37799
								117	0.00782409	0.00780876	CDS		f12	0.0269531	'TCA'		0.755124	1.58681	0.729987	0.796566	-0.714147	-0.68598		-1.4977	-1.30264	-1.41399	-1.45336	-1.46421	-1.37731
								118	0.00783182	0.00779618	CDS		f12	-0.0397528	'TCC'		-1.07344	0.944782	-0.336341	-1.86181	0.716573	-0.342114		-1.49439	-1.29512	-1.40635	-1.45302	-1.46218	-1.36602
								119	0.00784452	0.00785607	CDS		f12	0.00214851	'TCG'		-1.17545	0.890914	0.637863	0.443915	-0.523082	-0.500941		-1.49412	-1.28604	-1.40414	-1.45171	-1.46165	-1.36518
								120	0.00783844	0.0078417	CDS		f12	-0.0146654	'TCT'		1.07254	1.01848	0.759201	0.909883	1.58681	-1.01712		-1.4938	-1.28374	-1.39532	-1.45049	-1.46097	-1.35977
								121	0.00777608	0.00784828	CDS		f12	0.115215	'TGA'		-1.44245	0.77065	-0.635486	-0.903545	-1.23695	-0.7809		-1.492	-1.28019	-1.39389	-1.44931	-1.44955	-1.34664
								122	0.00784617	0.00778959	CDS		f12	0.0905188	'TGC'		-2.20234	0.608529	0.886342	1.51575	1.40254	-1.20709		-1.48956	-1.27359	-1.38725	-1.43502	-1.44527	-1.3461
								123	0.00788757	0.00782313	CDS		f12	0.0665385	'TGG'		1.13014	0.893895	0.750732	-0.608508	-1.67226	1.58052		-1.48714	-1.26969	-1.38493	-1.43415	-1.44146	-1.34517
								124	0.00780147	0.00782313	CDS		f12	-0.118976	'TGT'		-0.820312	0.526933	-1.04525	-1.67239	-1.24089	1.13014		-1.48693	-1.26969	-1.38426	-1.42543	-1.436	-1.34473
								125	0.00785335	0.00771054	CDS		f12	0.00843662	'TTA'		0.827585	-3.41169	-0.471708	0.462282	-0.352425	-0.820312		-1.48593	-1.26963	-1.38421	-1.41781	-1.43502	-1.33966
								126	0.0079836	0.00796207	CDS		f12	0.120954	'TTC'		0.680663	-0.446659	-0.479555	1.01462	-1.46113	0.451368		-1.47447	-1.26641	-1.38018	-1.41427	-1.41891	-1.33948
								127	0.00792455	0.00786086	CDS		f12	-0.0615673	'TTG'		-0.371667	0.825222	-0.744435	-1.91808	-0.431583	-0.813313		-1.47324	-1.25293	-1.3787	-1.41143	-1.41143	-1.33858
								128	0.00782354	0.00791236	CDS		f12	-0.00694706	'TTT'		2.5546	0.796566	0.889955	1.05995	0.460259	-1.07051		-1.46922	-1.24898	-1.37731	-1.41143	-1.41143	-1.33203
								129	0.00777166	0.00792973	CDS		f15	0.230271	'AAA'		0.378889	-0.9813	0.746585	-1.02216	1.11311	-1.70643		-1.46165	-1.24888	-1.37668	-1.41143	-1.41143	-1.32958
								130	0.00762706	0.00764706	CDS		f15	-0.0733914	'AAC'		0.284838	0.443915	-0.67418	-1.46315	0.543655	-2.98982		-1.46097	-1.2481	-1.37197	-1.41016	-1.40396	-1.32901
								131	0.00783017	0.00802854	CDS		f15	0.0980809	'AAG'		-1.20886	1.01013	-0.351966	1.40227	-0.988499	-0.57631		-1.4606	-1.2481	-1.36987	-1.40141	-1.40141	-1.32068
								132	0.00780147	0.00781235	CDS		f15	-0.0862439	'AAT'		-1.16612	1.68617	-0.280875	-1.07035	-1.62782	1.46899		-1.45173	-1.2481	-1.36518	-1.40141	-1.40141	-1.31648
								133	0.00791295	0.00797405	CDS		f15	-0.171731	'ACA'		-0.669581	-1.29554	0.994028	-0.285607	0.825222	-0.371667		-1.4453	-1.2481	-1.36254	-1.39602	-1.4002	-1.31602
								134	0.00775234	0.00783451	CDS		f15	-0.17703	'ACC'		0.355263	-0.548577	-1.97572	-2.05059	-1.6105	-2.51271		-1.44146	-1.2481	-1.36181	-1.39489	-1.39489	-1.31354
								135	0.00783293	0.00780337	CDS		f15	-0.00891301	'ACG'		2.75899	0.909883	1.38325	-0.682872	-2.97632	1.10112		-1.43934	-1.2481	-1.36095	-1.39239	-1.39485	-1.31264
								136	0.0076817	0.00780456	CDS		f15	-0.125959	'ACT'		-1.55862	-0.903545	0.656312	-2.21778	0.94667	-0.604607		-1.43723	-1.2481	-1.35755	-1.3878	-1.39389	-1.31008
								137	0.00787818	0.00796506	CDS		f15	0.0684554	'AGA'		-0.384437	1.00224	0.7164	-1.17616	-1.96825	1.83593		-1.4268	-1.2481	-1.35321	-1.38277	-1.38493	-1.30264
								138	0.00779926	0.00789979	CDS		f15	-0.0223795	'AGC'		0.882166	0.739983	-0.403992	0.516935	-0.485773	0.75167		-1.4252	-1.2481	-1.35233	-1.38105	-1.38421	-1.29816
								139	0.00782741	0.0078908	CDS		f15	-0.0477673	'AGG'		1.21795	0.833389	-2.20856	-0.920207	-3.34072	-0.727464		-1.41891	-1.2481	-1.35117	-1.37061	-1.38388	-1.2958
								140	0.00778049	0.00784768	CDS		f15	0.18253	'AGT'		-1.07323	-0.630781	1.34804	-0.43815	0.64712	-0.972564		-1.41781	-1.2481	-1.35051	-1.36951	-1.38018	-1.29512
								141	0.00779263	0.00792614	CDS		f15	0.0611262	'ATA'		-1.63678	0.406402	-1.07344	0.939862	-0.630781	-1.16612		-1.41233	-1.2481	-1.34957	-1.35321	-1.37197	-1.29112
								142	0.00784341	0.00792434	CDS		f15	0.059696	'ATC'		1.67537	1.51575	-1.7406	-0.385234	-0.725927	-0.857088		-1.41016	-1.2481	-1.344	-1.35069	-1.36951	-1.28864
								143	0.00786052	0.00791176	CDS		f15	0.12829	'ATG'		-1.43872	1.01233	0.74572	0.492905	-1.67239	1.16511		-1.39489	-1.2481	-1.32204	-1.3495	-1.3662	-1.28771
								144	0.00776449	0.00780337	CDS		f15	0.0633413	'ATT'		-0.498481	0.445175	2.96232	1.01186	1.05995	0.355263		-1.39485	-1.2416	-1.32204	-1.34741	-1.36432	-1.28492
								145	0.0078103	0.00787523	CDS		f15	-0.0522101	'CAA'		-0.714147	-0.608508	0.982414	2.00685	-1.46315	-0.760007		-1.38493	-1.24065	-1.31751	-1.34741	-1.36181	-1.28374
								146	0.00783624	0.00793692	CDS		f15	-0.0263283	'CAC'		-0.498157	0.372338	1.13014	0.821731	0.591831	0.636442		-1.38421	-1.23002	-1.31618	-1.34741	-1.36095	-1.28019
								147	0.00765686	0.00775426	CDS		f15	-0.00783004	'CAG'		1.28387	1.01462	0.827585	-0.638565	-0.285607	0.85506		-1.38018	-1.22776	-1.31476	-1.34716	-1.35623	-1.27889
								148	0.00773358	0.00782553	CDS		f15	-0.101528	'CAT'		0.839846	-1.91808	-0.459028	0.942105	-0.657066	1.54948		-1.37668	-1.21755	-1.31143	-1.3468	-1.35117	-1.27805
								149	0.00779429	0.00801058	CDS		f15	-0.201728	'CCA'		1.16455	0.407473	-1.70643	-0.351145	-0.682872	-1.52726		-1.36602	-1.21749	-1.30979	-1.3467	-1.35069	-1.26991
								150	0.00764693	0.0078399	CDS		f15	-0.288842	'CCC'		1.06862	-1.17616	1.41345	1.37534	-2.21778	0.753253		-1.36181	-1.21204	-1.30528	-1.34664	-1.3495	-1.26969
								151	0.0079273	0.00793033	CDS		f15	-0.104871	'CCG'		0.614207	-0.661595	0.380409	-1.3709	0.221853	-1.63678		-1.35233	-1.20931	-1.3031	-1.3461	-1.34741	-1.26641
								152	0.00780588	0.00795488	CDS		f15	-0.191067	'CCT'		-0.705782	0.516935	1.46899	-0.409673	-0.920207	0.699305		-1.3467	-1.20821	-1.30288	-1.34594	-1.34741	-1.26043
								153	0.00783237	0.00801118	CDS		f15	-0.156128	'CGA'		-1.23695	-1.14702	-2.59932	0.493823	-2.52795	-0.609785		-1.34594	-1.20557	-1.30105	-1.34459	-1.34741	-1.25334
								154	0.00786163	0.00797644	CDS		f15	-0.175376	'CGC'		-0.724645	0.552448	0.766151	1.45973	-0.459971	0.408471		-1.34517	-1.20346	-1.29487	-1.34008	-1.34594	-1.2511
								155	0.00782465	0.00785727	CDS		f15	-0.116248	'CGG'		-2.25597	-0.353513	0.646571	-0.337454	-0.531385	1.28387		-1.34254	-1.19924	-1.29473	-1.33966	-1.34459	-1.24888
								156	0.00766238	0.00774707	CDS		f15	-0.11022	'CGT'		-1.24089	0.662865	-1.06151	0.72599	-0.385234	0.839846		-1.33809	-1.1957	-1.29094	-1.33858	-1.3381	-1.24839
								157	0.00771481	0.00785307	CDS		f15	0.0748606	'CTA'		0.554836	1.63569	-2.22564	-0.742455	-1.21457	-0.978485		-1.33033	-1.1912	-1.28275	-1.3381	-1.33138	-1.24399
								158	0.00773799	0.00794051	CDS		f15	0.00424784	'CTC'		-0.53315	-0.351145	2.5546	0.5823	1.01186	1.06862		-1.32901	-1.19117	-1.28023	-1.33203	-1.32353	-1.2436
								159	0.00773468	0.00777522	CDS		f15	0.14233	'CTG'		-1.46113	0.680247	0.378889	-0.863056	-0.638565	0.805187		-1.32156	-1.1911	-1.27759	-1.33138	-1.3229	-1.24263
								160	0.007754	0.00790637	CDS		f15	0.113049	'CTT'		0.460259	0.458329	0.284838	-1.45383	-1.30077	-1.20241		-1.31794	-1.18763	-1.27614	-1.3292	-1.32156	-1.24209
								161	0.00761105	0.00777163	CDS		f15	0.113457	'GAA'		2.2221	-1.3709	-1.05678	-1.98937	1.34849	-1.56167		-1.31648	-1.18344	-1.27544	-1.31742	-1.31751	-1.24082
								162	0.00772861	0.00784529	CDS		f15	0.00117335	'GAC'		-0.616313	-0.651225	1.42075	-0.417962	1.04698	0.439889		-1.31618	-1.17776	-1.27359	-1.3123	-1.31618	-1.24065
								163	0.00770764	0.00793871	CDS		f15	0.129522	'GAG'		-0.988499	-0.409673	-0.393729	-0.300629	-1.3709	-1.28212		-1.31602	-1.17773	-1.27313	-1.31196	-1.3123	-1.23514
								164	0.00774793	0.00796806	CDS		f15	-0.0317051	'GAT'		0.538647	1.45973	-0.802054	-0.762463	0.559007	-0.724645		-1.31395	-1.17585	-1.27191	-1.3081	-1.31196	-1.22983
								165	0.0078412	0.008001	CDS		f15	-0.0178362	'GCA'		-0.788772	-1.37303	-0.972564	0.964263	-0.615887	0.944782		-1.31354	-1.17526	-1.27186	-1.29169	-1.31143	-1.22805
								166	0.0078103	0.00795069	CDS		f15	-0.150989	'GCC'		1.24892	-0.337454	-1.16612	-0.967174	-0.938248	-2.48273		-1.31143	-1.17248	-1.27164	-1.28899	-1.30929	-1.22748
								167	0.0075829	0.00774887	CDS		f15	0.0197475	'GCG'		0.880431	0.55781	-0.857088	0.530986	1.05869	0.890914		-1.30882	-1.16781	-1.27155	-1.28771	-1.30882	-1.21755
								168	0.00758953	0.00780995	CDS		f15	-0.153181	'GCT'		-0.574249	-1.81621	-0.770475	1.6001	1.10302	-2.25597		-1.30288	-1.16641	-1.2658	-1.28679	-1.3081	-1.21749
								169	0.00773082	0.00781055	CDS		f15	-0.070076	'GGA'		1.82092	0.523346	0.85506	0.418343	-1.05717	0.554836		-1.30105	-1.16042	-1.26142	-1.28604	-1.30551	-1.21443
								170	0.00757518	0.00779558	CDS		f15	0.0927209	'GGC'		-0.460295	-0.936991	-1.55862	-2.72464	-0.913462	-0.278822		-1.2958	-1.1549	-1.259	-1.28374	-1.28899	-1.21204
								171	0.00773192	0.00787284	CDS		f15	0.0318511	'GGG'		2.16238	0.5823	1.63396	-1.7333	1.40893	1.01848		-1.29473	-1.15274	-1.25138	-1.28205	-1.28438	-1.20742
								172	0.00758732	0.00777402	CDS		f15	0.124706	'GGT'		1.60542	-1.19023	0.882166	1.16266	0.493823	-2.58479		-1.29094	-1.14907	-1.24925	-1.28019	-1.28319	-1.19924
								173	0.00775014	0.00787344	CDS		f15	-0.0876081	'GTA'		0.381169	-1.55889	0.918051	-0.680004	0.55781	0.77065		-1.28864	-1.13644	-1.24387	-1.27805	-1.28275	-1.19754
								174	0.00760995	0.00785427	CDS		f15	-0.0418866	'GTC'		-1.96825	0.58176	-1.07323	0.532035	0.72599	-0.979297		-1.28319	-1.13392	-1.2436	-1.27315	-1.28205	-1.19601
								175	0.00758346	0.00776624	CDS		f15	0.00476208	'GTG'		-2.14068	-0.987384	-1.63678	0.333963	0.901579	-1.13836		-1.2816	-1.13113	-1.23851	-1.26991	-1.2816	-1.1957
								176	0.00786383	0.00796985	CDS		f15	-0.0826475	'GTT'		-0.510639	0.351173	1.67537	0.822501	0.306259	0.608529		-1.27759	-1.12975	-1.23729	-1.25656	-1.28023	-1.19361
								177	0.00753985	0.0076776	CDS		f15	0.301293	'TAA'		0.64712	-1.2502	-0.609785	2.01434	-1.81621	-3.41169		-1.27544	-1.1285	-1.22945	-1.25343	-1.27759	-1.19264
								178	0.00757628	0.00787344	CDS		f15	0.103167	'TAC'		-0.42008	-0.762463	-0.498481	-0.548339	0.978022	0.65553		-1.27313	-1.12295	-1.22868	-1.25293	-1.27544	-1.19117
								179	0.00757518	0.00768	CDS		f15	-0.146357	'TAG'		-0.793108	0.964263	-0.714147	-1.05036	-1.16136	-0.446659		-1.27164	-1.12129	-1.2193	-1.24399	-1.27313	-1.18951
								180	0.00742947	0.00764047	CDS		f15	0.0548746	'TAT'		0.489534	-1.51042	-0.498157	1.11412	0.899675	-1.31468		-1.26991	-1.11789	-1.21843	-1.24318	-1.26969	-1.18763
								181	0.00744382	0.00774887	CDS		f15	-0.0875727	'TCA'		-0.725927	2.06464	0.614207	-1.23655	-1.98937	-1.67092		-1.2658	-1.11642	-1.21214	-1.2416	-1.25658	-1.18078
								182	0.00761326	0.00784888	CDS		f15	-0.0921403	'TCC'		0.572252	-1.1392	-0.705782	1.86831	0.504134	-0.337046		-1.26142	-1.11361	-1.20765	-1.24065	-1.25656	-1.17773
								183	0.00755089	0.00775606	CDS		f15	-0.009819	'TCG'		-0.717262	0.418343	-1.23695	-0.671796	-1.63131	0.796566		-1.26131	-1.11356	-1.20188	-1.23893	-1.25293	-1.17585
								184	0.00754703	0.00773869	CDS		f15	-0.0563679	'TCT'		0.982225	1.23632	0.944782	0.930922	0.371388	-1.20479		-1.25591	-1.11149	-1.18674	-1.23002	-1.25007	-1.17526
								185	0.00752219	0.00772551	CDS		f15	0.155291	'TGA'		-2.18656	-0.678734	-3.20087	0.473893	0.386336	-0.574249		-1.25138	-1.10694	-1.1828	-1.22805	-1.2481	-1.16977
								186	0.00750784	0.00764407	CDS		f15	-0.0764728	'TGC'		-1.67239	0.790261	-2.25597	0.991774	1.43233	1.25817		-1.2511	-1.10633	-1.18199	-1.22235	-1.2481	-1.16781
								187	0.00746534	0.00752728	CDS		f15	0.142821	'TGG'		1.24006	1.5641	0.956586	-0.978608	-1.59924	0.443915		-1.25007	-1.10496	-1.18182	-1.21927	-1.2481	-1.15918
								188	0.0074659	0.0075704	CDS		f15	0.0682598	'TGT'		-0.507664	1.1977	-0.53315	-1.56192	0.620664	1.20454		-1.24839	-1.09988	-1.18078	-1.21204	-1.2481	-1.15274
								189	0.00745375	0.00753627	CDS		f15	0.150456	'TTA'		1.05995	-2.72464	-2.58479	0.626437	-1.07552	1.68617		-1.24387	-1.09292	-1.18019	-1.20935	-1.2481	-1.14542
								190	0.0073108	0.00749734	CDS		f15	-0.0999563	'TTC'		1.40227	-1.04209	-0.979297	1.24006	2.06464	1.60542		-1.2436	-1.09081	-1.16696	-1.20742	-1.2481	-1.13644
								191	0.00746534	0.00750573	CDS		f15	0.23501	'TTG'		0.591831	0.390036	0.46124	1.07824	-1.1392	-1.64855		-1.24318	-1.08908	-1.16143	-1.20346	-1.2481	-1.13392
								192	0.0072672	0.00746261	CDS		f15	0.0195752	'TTT'		0.562743	-0.613899	-0.431583	0.655857	1.2577	-0.548577		-1.24082	-1.07732	-1.15918	-1.19828	-1.2481	-1.13113
								193	0.00741898	0.00759256	CDS						-2.05059	0.333963	1.15388	-0.424548	-1.71979	0.909883		-1.23893	-1.07432	-1.14941	-1.1957	-1.2481	-1.131
								194	0.00739414	0.00750453	CDS						-1.95214	0.959352	-0.988499	0.706593	0.790261	-2.14068		-1.23851	-1.06641	-1.13598	-1.19525	-1.2481	-1.12914
								195	0.00721974	0.00743326	CDS						-0.841781	-0.499231	-1.14017	0.633525	-0.613899	0.739983		-1.23729	-1.05788	-1.1349	-1.17585	-1.2481	-1.1285
								196	0.0068665	0.00719491	CDS						0.221853	-1.04847	0.880431	-2.01425	1.01024	0.833389		-1.237	-1.05547	-1.13294	-1.16977	-1.2481	-1.12504
								197	0.00669044	0.0068769	CDS						-0.920207	1.11412	0.938297	-0.778684	1.24929	-2.60066		-1.23444	-1.05422	-1.11748	-1.16773	-1.2481	-1.12488
								198	0.00661814	0.00685115	CDS						-1.69743	1.86831	1.73202	-0.38238	1.48928	0.368866		-1.22945	-1.05347	-1.11534	-1.16613	-1.2481	-1.12295
								199	0.00638026	0.00653495	CDS						-1.1319	0.973067	0.94667	1.99829	1.02958	2.13354		-1.22553	-1.04833	-1.11428	-1.16042	-1.23893	-1.12129
								200	0.00613024	0.00649961	CDS						-0.459971	-0.453018	2.16238	-0.80275	-0.680004	-0.793108		-1.22468	-1.04773	-1.11167	-1.15216	-1.23577	-1.11789
								201	0.00161493	0.00169602	3’UTR						0.515524	1.45792	1.60542	0.939682	-0.63255	0.406402		-1.22192	-1.04667	-1.10485	-1.14052	-1.22776	-1.11748
								202	0.00129702	0.00128938	3’UTR						-1.34583	-0.755889	-1.29554	-1.35765	0.603979	0.489534		-1.21624	-1.04254	-1.10387	-1.1389	-1.22776	-1.11642
								203	0.00118498	0.00118877	3’UTR						-0.43815	-1.03355	-0.548577	0.479597	0.750808	1.51575		-1.21524	-1.04213	-1.09875	-1.12996	-1.22553	-1.11558
								204	0.00119547	0.00121812	3’UTR						-1.21457	-1.21516	0.646653	1.12421	2.01434	1.01233		-1.21443	-1.04131	-1.09591	-1.12975	-1.22192	-1.11212
								205	0.00116235	0.00116961	3’UTR						0.821731	-0.546913	-2.14068	0.58765	-2.43121	0.445175		-1.21214	-1.03733	-1.09081	-1.1285	-1.21524	-1.11167
								206	0.00117008	0.00116721	3’UTR						0.39315	1.07824	-3.34072	-0.446886	-0.548339	1.01462		-1.20935	-1.02799	-1.08908	-1.12488	-1.21308	-1.11101
								207	0.00111489	0.00115583	3’UTR						1.04698	0.706593	-0.793108	-1.0063	1.11412	0.281472		-1.20765	-1.02776	-1.08839	-1.12325	-1.20821	-1.10633
								208	0.0011745	0.00120853	3’UTR						-0.878095	0.633525	-0.530683	-0.458953	-1.80482	-1.91808		-1.20188	-1.02682	-1.08636	-1.12295	-1.19828	-1.09952
								209	0.00115518	0.00118997	3’UTR						0.612639	0.676282	1.31004	-0.562672	1.86831	-1.02216		-1.19841	-1.02241	-1.08176	-1.11361	-1.19525	-1.09648
								210	0.00116677	0.00115404	3’UTR						-0.489957	2.11257	0.572252	-0.878445	0.473893	-0.488135		-1.19754	-1.01618	-1.07507	-1.11356	-1.18674	-1.09591
								211	0.00111489	0.00119716	3’UTR						-0.470665	-0.471321	-0.717262	1.42809	1.05695	0.562743		-1.19565	-1.01474	-1.07344	-1.10916	-1.17595	-1.09376
								212	0.00115242	0.00117679	3’UTR						-0.615887	-0.80275	0.982225	0.708701	1.01513	0.700256		-1.18615	-1.01143	-1.07027	-1.10748	-1.17139	-1.09179
								213	0.00115684	0.00115643	3’UTR						0.443545	0.939682	-2.18656	0.966174	-0.978608	-1.79339		-1.18304	-1.01142	-1.07022	-1.10633	-1.16773	-1.08932
								214	0.00114525	0.00114026	3’UTR						-0.831348	-1.06721	0.318249	-0.563776	1.1741	-1.69743		-1.18211	-1.00441	-1.06893	-1.09891	-1.16696	-1.08839
								215	0.00112206	0.00116122	3’UTR						1.69375	0.479597	0.281472	0.515197	0.664032	0.492905		-1.18078	-0.998875	-1.06366	-1.09802	-1.16641	-1.08176
								216	0.00112703	0.0011726	3’UTR						1.40893	0.58765	-0.507664	1.01125	0.670284	0.942105		-1.16862	-0.998165	-1.06084	-1.0952	-1.16009	-1.0811
								217	0.00112979	0.00118218	3’UTR						-0.8999	-0.446886	2.03126	0.986104	0.626437	0.39315		-1.16696	-0.992109	-1.05915	-1.09317	-1.15965	-1.07938
								218	0.00112869	0.00120075	3’UTR						0.747192	-0.878445	-0.657066	-2.42682	-0.743453	0.410757		-1.16143	-0.990271	-1.05628	-1.08784	-1.15512	-1.07344
								219	0.00116125	0.00121392	3’UTR						0.493823	1.42809	0.562743	-1.89233	-0.546913	-0.351145		-1.15965	-0.989899	-1.05564	-1.08348	-1.14941	-1.07265
								220	0.00115297	0.00121093	3’UTR						-2.02257	0.966174	-0.661595	-0.546163	1.24006	-1.24202		-1.15918	-0.988485	-1.05381	-1.08008	-1.14907	-1.07094
								221	0.00114745	0.00124087	3’UTR						0.755332	-1.89233	0.63667	1.60733	1.18621	0.680247		-1.15672	-0.988206	-1.04231	-1.07732	-1.14052	-1.07053
								222	0.00115187	0.00118578	3’UTR						0.923438	-0.584237	0.221853	0.354028	2.09183	0.458329		-1.15566	-0.983125	-1.04133	-1.07432	-1.13963	-1.07022
								223	0.00115628	0.00120494	3’UTR						0.89125	1.60733	-1.69743	2.20981	-0.424548	0.612639		-1.14905	-0.981058	-1.03673	-1.07223	-1.13305	-1.06966
								224	0.00110992	0.001172	3’UTR						1.35552	0.530898	-1.1319	-0.479967	0.633525	-0.671667		-1.14731	-0.971092	-1.03591	-1.07007	-1.13294	-1.06893
								225	0.00107957	0.00112948	3’UTR						0.899675	-0.914125	-2.52795	-0.914125	0.627716	0.443545		-1.1389	-0.969857	-1.0348	-1.06663	-1.12996	-1.06663
								226	0.00107405	0.00115643	3’UTR						2.80326	-0.897848	-3.12846	2.21079	-1.76951	-2.33897		-1.1349	-0.969321	-1.03314	-1.06641	-1.12975	-1.05788
								227	0.00110992	0.00115344	3’UTR						-1.45383	0.909164	-1.6005	-1.95634	-0.446886	0.62094		-1.13294	-0.966049	-1.03105	-1.06284	-1.11729	-1.05564
								228	0.00111875	0.0011744	3’UTR						-0.870547	-0.626969	-0.671667	-0.979409	-0.865861	0.727979		-1.13291	-0.963742	-1.03061	-1.05926	-1.11504	-1.05434
								229	0.00110275	0.00116122	3’UTR						1.07331	-0.589492	-0.192334	-1.30032	0.511947	1.45973		-1.12914	-0.962839	-1.02776	-1.05788	-1.11361	-1.05347
								230	0.00106632	0.00115523	3’UTR						0.420275	0.526236	-0.307528	1.19584	0.966174	-0.308091		-1.12247	-0.960305	-1.02552	-1.05547	-1.10916	-1.04773
								231	0.00108012	0.00112349	3’UTR						0.523258	-1.65302	-0.615887	0.526236	0.515197	0.755332		-1.11534	-0.959511	-1.02494	-1.04933	-1.10485	-1.04399
								232	0.00107239	0.00110672	3’UTR						-0.300629	1.14358	0.443545	1.14358	1.03828	0.523346		-1.11428	-0.959039	-1.02017	-1.04876	-1.10004	-1.04131
								233	0.00110164	0.00112888	3’UTR						0.951488	-2.54464	-2.33897	-0.57308	-0.479967	-0.791354		-1.11167	-0.955444	-1.01952	-1.04773	-1.09891	-1.04045
								234	0.00105363	0.00108157	3’UTR						0.386336	-0.338083	-0.938248	0.785369	2.21079	0.783375		-1.11101	-0.952499	-1.01905	-1.04724	-1.09802	-1.03591
								235	0.00103376	0.00110193	3’UTR						1.43233	2.05649	1.05869	-0.338083	-0.663951	1.35552		-1.10872	-0.944609	-1.01476	-1.04588	-1.09659	-1.03492
								236	0.00107129	0.00114745	3’UTR						-0.91626	2.01027	0.803891	-1.32122	-0.695659	0.5823		-1.10485	-0.944346	-1.01425	-1.0453	-1.09533	-1.03314
								237	0.00104535	0.0011181	3’UTR						0.962481	-0.627859	-1.05717	0.435738	1.38903	-0.863056		-1.09802	-0.937102	-1.01142	-1.04213	-1.0952	-1.02929
								238	0.00104259	0.00107678	3’UTR						0.874793	-0.690662	0.586971	0.409602	0.387214	2.80326		-1.0952	-0.931959	-1.00459	-1.04131	-1.09353	-1.02799
								239	0.00105363	0.00107858	3’UTR						-1.32394	-0.923682	-0.913462	0.613618	-0.866901	-1.55889		-1.09179	-0.931352	-1.00073	-1.03823	-1.09081	-1.02774
								240	0.00105252	0.00110972	3’UTR						0.530986	-2.68481	0.785847	-1.16379	1.1635	1.4119		-1.08909	-0.926699	-1.00063	-1.03335	-1.09009	-1.02682
								241	0.00107515	0.00110732	3’UTR						-1.59924	1.11077	-0.807159	-0.846306	0.785369	-0.987384		-1.08858	-0.919867	-0.998407	-1.02799	-1.08927	-1.02106
								242	0.000982979	0.00105941	3’UTR						-3.27408	-0.57647	1.40893	-0.923682	0.519698	0.351173		-1.08853	-0.916321	-0.992205	-1.02774	-1.08908	-1.02002
								243	0.000989602	0.00109594	3’UTR						0.65877	-1.2242	-2.81575	1.15533	-0.895467	0.469729		-1.08839	-0.915455	-0.990944	-1.02682	-1.08858	-1.01474
								244	0.000995122	0.00110732	3’UTR						-1.07552	0.461376	0.727979	-2.68481	2.14394	-1.7743		-1.08726	-0.913721	-0.989949	-1.0243	-1.08853	-1.01029
								245	0.00101389	0.001069	3’UTR						-1.21233	0.364733	0.747192	-0.57647	-0.556213	0.964263		-1.08176	-0.913628	-0.987227	-1.02326	-1.08784	-1.00795
								246	0.000960902	0.00104444	3’UTR						0.845001	1.13449	-0.308091	-0.772592	1.67014	-0.967174		-1.07627	-0.91154	-0.985821	-1.02222	-1.08636	-1.00221
								247	0.000999537	0.00105402	3’UTR						1.2577	-0.536033	0.755332	0.461376	-1.05558	-1.32394		-1.07489	-0.909755	-0.985752	-1.02106	-1.08348	-1.00142
								248	0.00101444	0.00105283	3’UTR						0.680763	-1.64015	0.923438	0.364733	-0.839494	0.399759		-1.07265	-0.907822	-0.979942	-1.02048	-1.07732	-1.00073
								249	0.00101941	0.00104684	3’UTR						0.525281	-1.21967	-0.910789	-0.764103	-0.737873	-0.847231		-1.07094	-0.901011	-0.977614	-1.0164	-1.07241	-0.998642
								250	0.00099457	0.00105163	3’UTR						-0.748042	0.809193	0.472123	-0.536033	-1.16379	0.845001		-1.07027	-0.895651	-0.975416	-1.01474	-1.07223	-0.989949
								251	0.00102382	0.00109834	3’UTR						1.01024	-2.12304	1.35552	1.69653	-0.80555	-0.939799		-1.06893	-0.893611	-0.974151	-1.01279	-1.06873	-0.989899
								252	0.000961454	0.00103366	3’UTR						-0.709321	0.779142	2.80326	0.779142	-1.57689	-1.35856		-1.06873	-0.893321	-0.973269	-1.01143	-1.06704	-0.985821
								253	0.000984635	0.00103965	3’UTR						-1.93484	0.648943	0.725519	0.68399	-1.16719	0.418343		-1.06695	-0.889072	-0.971671	-1.00866	-1.06695	-0.983125
								254	0.00097746	0.00103366	3’UTR						0.376042	-1.65806	1.07331	-0.692267	-1.34282	0.763909		-1.06084	-0.885559	-0.971365	-1.00795	-1.06695	-0.978042
								255	0.000935514	0.00097078	3’UTR						-1.00707	2.14459	0.504134	1.59326	-0.932446	1.23632		-1.05926	-0.870196	-0.97108	-1.00493	-1.06284	-0.975734
								256	0.000925027	0.000976768	3’UTR						1.48928	0.357494	1.46327	0.648943	-0.731019	1.25045		-1.05915	-0.868413	-0.964869	-1.00031	-1.06095	-0.973251
								257	0.000975804	0.00101031	3’UTR						-0.662913	-1.61174	-1.20457	-1.37079	1.13449	0.462702		-1.05564	-0.855108	-0.963852	-0.998875	-1.06084	-0.971092
								258	0.000955383	0.00102109	3’UTR						-0.63255	-0.567877	-1.3896	-0.770277	0.624101	1.5641		-1.05172	-0.846799	-0.959511	-0.998165	-1.05926	-0.96944
								259	0.00091454	0.00104205	3’UTR						1.07192	0.779439	-0.427743	-1.61636	-0.692267	1.05545		-1.04525	-0.843418	-0.958639	-0.993476	-1.04876	-0.955688
								260	0.00093165	0.000982158	3’UTR						-0.363278	1.79558	0.951488	2.14459	0.721345	0.525281		-1.04231	-0.840829	-0.955444	-0.990271	-1.0453	-0.946769
								261	0.000956487	0.000995932	3’UTR						1.1655	0.311048	0.386336	-1.61174	-1.65806	-1.04209		-1.04223	-0.838005	-0.953708	-0.989899	-1.04525	-0.939943
								262	0.000897983	0.000983356	3’UTR						0.822501	0.747811	-0.987384	1.18881	-1.61636	0.390036		-1.03687	-0.837716	-0.949133	-0.988206	-1.04254	-0.937473
								263	0.000896879	0.000936644	3’UTR						2.01434	-1.66031	0.962481	0.93081	0.472274	1.07192		-1.03447	-0.834112	-0.947517	-0.983125	-1.04231	-0.929004
								264	0.000885288	0.00092766	3’UTR						-2.43121	0.803802	-0.983506	-0.905429	1.33126	0.333963		-1.02798	-0.833945	-0.945131	-0.982534	-1.04223	-0.926699
								265	0.00088584	0.000965989	3’UTR						-0.548339	-1.32908	-1.83754	0.779439	-0.633883	-0.815023		-1.0279	-0.832147	-0.938721	-0.981311	-1.04133	-0.924686
								266	0.000875906	0.000948621	3’UTR						-1.05036	1.0394	-1.32394	-2.14833	0.93081	-0.328938		-1.02721	-0.827926	-0.937473	-0.980446	-1.03823	-0.923279
								267	0.000835615	0.00094383	3’UTR						-1.57337	0.543972	-3.27408	-1.66031	-2.14833	-0.469595		-1.02165	-0.827463	-0.928185	-0.977723	-1.03765	-0.916321
								268	0.000883081	0.000930655	3’UTR						1.22019	0.819911	0.331612	0.803802	0.746195	-1.23655		-1.01925	-0.825362	-0.927144	-0.971887	-1.0376	-0.916007
								269	0.000851069	0.000920474	3’UTR						-0.317013	0.857103	1.07214	-0.771606	0.958783	0.870671		-1.01279	-0.822076	-0.926664	-0.969857	-1.03673	-0.915627
								270	0.000832855	0.00094383	3’UTR						1.52248	-0.537748	0.65877	0.857103	1.16696	-0.671796		-1.0108	-0.81981	-0.925339	-0.969321	-1.0348	-0.915455
								271	0.000826232	0.000900112	3’UTR						0.79401	0.722324	0.937378	0.959687	-2.68694	0.394624		-1.01029	-0.819126	-0.924686	-0.963935	-1.03447	-0.913721
								272	0.000846102	0.000865377	3’UTR						0.394624	-1.69639	0.845001	-0.537748	-0.771606	-1.22168		-1.00833	-0.816557	-0.924103	-0.962371	-1.03061	-0.913628
								273	0.000826784	0.00085879	3’UTR						0.930922	1.89203	-1.1392	0.722324	0.996105	-1.70663		-1.00795	-0.812963	-0.917311	-0.961889	-1.02611	-0.912962
								274	0.000800844	0.000867174	3’UTR						0.744414	1.09343	0.462702	-0.605141	-0.395196	0.957687		-1.00063	-0.812791	-0.916007	-0.959039	-1.02494	-0.91154
								275	0.000808571	0.000859987	3’UTR						-2.17309	-0.988795	0.790261	-1.13301	1.55585	0.973067		-1.00047	-0.805091	-0.910992	-0.949393	-1.02241	-0.910394
								276	0.000767728	0.000856993	3’UTR						-0.978608	0.621386	1.1977	-0.988795	-0.605141	1.45792		-1.00031	-0.802466	-0.910394	-0.9486	-1.01952	-0.909755
								277	0.000780974	0.000844417	3’UTR						-1.56192	0.561069	-0.626926	0.630134	-1.19624	-1.56938		-0.998642	-0.802393	-0.908543	-0.944346	-1.01905	-0.908172
								278	0.000747859	0.000812676	3’UTR						1.1741	1.02712	1.05545	-1.96657	0.707903	2.15044		-0.993476	-0.802393	-0.905532	-0.931167	-1.01476	-0.90753
								279	0.000729645	0.000813874	3’UTR						1.15449	-1.07102	-0.867935	-1.07102	-0.55131	-0.755889		-0.991783	-0.802393	-0.903151	-0.929004	-1.01142	-0.901011
								280	0.000764417	0.000795908	3’UTR						0.655857	-1.15943	0.390036	-1.18599	0.748629	-1.03355		-0.990944	-0.802393	-0.900441	-0.926699	-1.00547	-0.898435
								281	0.000737924	0.000809083	3’UTR						2.09183	1.24157	-0.748042	-0.356726	1.51193	1.07824		-0.989949	-0.802393	-0.899528	-0.924753	-1.00471	-0.895651
								282	0.000706465	0.000795309	3’UTR						0.414083	-1.84392	-0.709321	0.502511	-1.02542	-0.396559		-0.985821	-0.802393	-0.896981	-0.923952	-1.00031	-0.893714
								283	0.000686043	0.00071446	3’UTR						-2.01425	-1.23049	-1.00707	0.9717	-3.25911	-0.760077		-0.984276	-0.802393	-0.894236	-0.915627	-0.998407	-0.893321
								284	0.000671693	0.000734223	3’UTR						1.99829	-0.514659	-0.662913	1.35158	-0.803836	0.379533		-0.982534	-0.801357	-0.893812	-0.913721	-0.996049	-0.892111
								285	0.00069377	0.000749195	3’UTR						-2.62752	-0.647692	1.07192	-2.52329	0.708677	0.706593		-0.981311	-0.797578	-0.893346	-0.912962	-0.992109	-0.891571
								286	0.000620916	0.000680324	3’UTR						-0.810815	0.587171	-0.363278	-2.08425	0.470764	-0.778684		-0.979942	-0.795799	-0.891097	-0.909755	-0.992007	-0.890119
								287	0.000662862	0.000696494	3’UTR						-0.94636	-0.719076	-2.43121	-1.26981	-0.647692	-0.38238		-0.978042	-0.793846	-0.88912	-0.905814	-0.990271	-0.88822
								288	0.000634162	0.000706675	3’UTR						-1.0063	-1.15446	1.10564	-1.07227	-0.331535	-1.06721		-0.97771	-0.788691	-0.887026	-0.901011	-0.986012	-0.887826
								289	0.000614845	0.000647985	3’UTR						-1.03036	0.672156	1.22019	1.25332	-1.89601	0.479597		-0.977614	-0.787015	-0.885559	-0.897899	-0.982534	-0.885326
								290	0.00060491	0.000650979	3’UTR						0.517404	-1.08136	-1.27761	-0.72199	1.49161	0.58765		-0.974151	-0.786794	-0.884394	-0.895651	-0.980446	-0.881463
								291	0.000561308	0.00065038	3’UTR						-0.865861	0.786875	0.559003	1.04987	-1.877	-0.94636		-0.971257	-0.783746	-0.875844	-0.893321	-0.974457	-0.877571
								292	0.000569035	0.000605465	3’UTR						0.708701	-1.26981	0.394624	0.880643	-2.47438	-0.458953		-0.967568	-0.780675	-0.873114	-0.892723	-0.973661	-0.875844
								293	0.000543095	0.000576719	3’UTR						-0.563776	-0.819747	-1.70663	0.296533	1.24008	0.517404		-0.964869	-0.77675	-0.869933	-0.889151	-0.973269	-0.875778
								294	0.000511083	0.000527611	3’UTR						1.01125	0.636284	1.05695	-0.615743	-2.08425	-0.878445		-0.963935	-0.766242	-0.869233	-0.88822	-0.971365	-0.874473
								295	0.000451475	0.000488085	3’UTR						-2.42682	0.871243	0.744414	0.544689	-0.777459	1.42809		-0.958639	-0.749193	-0.868647	-0.885326	-0.963935	-0.873488
								296	0.00041284	0.000432389	3’UTR						1.03828	0.441688	1.01513	1.13838	-1.08136	0.465873		-0.955688	-0.748548	-0.868413	-0.884444	-0.963742	-0.870196
								297	0.000296936	0.000316806	3’UTR						0.744115	1.69652	-1.9886	0.793755	-1.18329	-0.507208		-0.947517	-0.745528	-0.861872	-0.881463	-0.962495	-0.86974
								298	0.000190414	0.000227573	3’UTR						1.3211	0.652711	-0.755889	-0.664849	-2.18829	-0.761323		-0.945131	-0.743939	-0.851319	-0.876922	-0.962371	-0.858252
								299	0.000107074	0.000119177	3’UTR						-0.663951	-1.07227	-1.21516	-2.46316	0.871243	-0.979409		-0.942643	-0.739554	-0.849702	-0.87173	-0.961889	-0.855108
								300	3.91867e-05	4.19214e-05	3’UTR						0.365367	-1.38155	-0.743453	-1.32706	1.9074	0.909164		-0.94097	-0.735714	-0.849587	-0.869968	-0.959453	-0.852309
																	0.85079	1.09743	-0.546913	-1.82727	-1.22396	-0.626969		-0.939796	-0.735536	-0.848493	-0.86974	-0.956345	-0.851141
																	-0.661517	0.745232	-1.95478	-0.766027	-0.523337	0.734089		-0.938721	-0.732762	-0.847842	-0.869073	-0.953708	-0.849702
																	-1.96283	0.837277	-1.20435	0.319514	0.905022	0.76015		-0.937473	-0.725691	-0.847481	-0.86253	-0.946281	-0.849028
																	1.9739	0.726128	0.414083	-3.62738	0.880643	1.19584		-0.934928	-0.725164	-0.847248	-0.85838	-0.942643	-0.849028
																	-0.866901	-0.876166	0.627716	-3.59107	1.00834	0.526236		-0.927144	-0.724629	-0.846799	-0.857112	-0.937102	-0.849028
																	0.407711	0.880643	-2.62752	-1.19406	-0.285463	0.855603		-0.924103	-0.723969	-0.842034	-0.855108	-0.933062	-0.849028
																	-1.57106	-0.285463	-0.865861	2.78457	-0.615743	-1.96283		-0.92233	-0.722076	-0.840829	-0.854096	-0.930604	-0.849028
																	0.519698	0.544689	0.535677	0.460139	1.08333	-1.65302		-0.916007	-0.719316	-0.838924	-0.849058	-0.930275	-0.849028
																	-0.895467	0.920855	-0.761323	1.16709	1.13838	1.14358		-0.915428	-0.71734	-0.838592	-0.844073	-0.929041	-0.849028
																	-1.70882	1.22678	0.76015	-1.292	1.22678	0.818939		-0.910992	-0.716897	-0.832097	-0.844003	-0.928389	-0.849028
																	-0.760183	-0.612855	1.38903	0.73793	0.867714	1.66264		-0.910394	-0.71279	-0.831833	-0.836104	-0.927144	-0.848493
																	-0.556213	-1.32706	1.66685	-0.958587	-0.766027	-0.338083		-0.905814	-0.705399	-0.831226	-0.834555	-0.924103	-0.847248
																	-0.248092	-0.488499	-0.661517	0.496928	0.971192	2.05649		-0.905532	-0.703799	-0.829708	-0.833945	-0.923952	-0.846377
																	-0.839494	0.971192	-1.96283	-1.40468	0.462011	-0.618262		-0.904639	-0.701127	-0.825549	-0.832147	-0.919867	-0.845384
																	0.613618	1.8791	1.9739	-1.59227	-0.953635	1.24309		-0.903697	-0.694623	-0.825362	-0.830956	-0.917311	-0.844073
																	-0.709501	0.319514	0.387214	0.801189	0.792381	2.01027		-0.903661	-0.694286	-0.821635	-0.825258	-0.917065	-0.843216
																	-2.58412	-3.62738	-0.916745	0.730743	-0.822823	-0.627859		-0.895513	-0.680016	-0.819126	-0.821361	-0.912193	-0.834112
																	-0.737873	-0.822823	-2.54464	1.042	0.397791	-0.760183		-0.894354	-0.668408	-0.817869	-0.816818	-0.908681	-0.833986
																	-0.846306	2.07618	1.66264	0.598265	1.49207	-0.690662		-0.892111	-0.650649	-0.817339	-0.816557	-0.907073	-0.832147
																	-1.46073	0.826198	-0.895467	-1.02559	1.09524	-0.248092		-0.890119	-0.641911	-0.815049	-0.816287	-0.904639	-0.828831
																	-2.29453	0.397791	-0.760183	-1.01316	1.12924	-1.01634		-0.88912	-0.627467	-0.814945	-0.811804	-0.903284	-0.827926
																	-1.12899	1.49207	-0.556213	1.35307	1.21163	0.613618		-0.887826	-0.61432	-0.814806	-0.802393	-0.900441	-0.827463
																	1.50175	2.78457	-1.0917	1.07105	-0.522029	-2.58412		-0.887164	-0.600857	-0.813028	-0.802393	-0.894236	-0.8272
																	-0.772592	0.897503	-0.248092	-0.732231	-0.973651	-0.846306		-0.887026	-0.600656	-0.809823	-0.802393	-0.893812	-0.822076
																	1.30646	-0.997024	-1.01634	-0.727535	2.05723	1.15533		-0.885326	-0.599672	-0.808056	-0.802393	-0.893346	-0.81981
																	-4.48993	1.16709	-0.737873	0.443126	-1.19097	0.28161		-0.884444	-0.599672	-0.807317	-0.802393	-0.891465	-0.818236
																	1.33349	-0.542334	0.669978	-0.857443	1.14779	-1.46073		-0.881641	-0.569896	-0.798534	-0.802393	-0.88912	-0.817869
																	0.613478	0.791643	-1.57689	-2.40085	0.73793	0.556926		-0.88112	0.551863	-0.797578	-0.802393	-0.887164	-0.817339
																	2.05349	0.999568	0.28161	0.902403	0.412133	-0.56963		-0.877571	0.594647	-0.79582	-0.800139	-0.887026	-0.816557
																	-0.533789	2.05723	-1.63567	0.750802	-1.02383	-2.29453		-0.87662	0.602122	-0.793204	-0.797628	-0.884444	-0.815049
																	0.660317	0.981865	-0.984149	0.665449	-1.24303	0.608702		-0.875844	0.603699	-0.79172	-0.788759	-0.874468	-0.811804
																	0.354729	-1.62127	-1.18994	-3.29927	1.28488	0.838817		-0.873722	0.608266	-0.787015	-0.78775	-0.874352	-0.80877
																	1.82752	-0.962569	0.608702	0.810524	-1.40468	0.729893		-0.873114	0.610883	-0.786794	-0.781351	-0.873114	-0.807317
																	0.374514	0.50827	1.50175	0.948385	-1.18441	0.461376		-0.868647	0.612952	-0.786568	-0.778247	-0.87173	-0.807243
																	0.829278	-0.640473	1.2183	-0.700007	1.00557	-0.536033		-0.864891	0.617206	-0.785925	-0.776287	-0.869968	-0.806751
																	-1.17685	-1.02383	0.516575	1.4735	-1.59227	-0.580734		-0.86253	0.620428	-0.783342	-0.774244	-0.869233	-0.803368
																	-0.633883	0.656663	1.33349	0.714371	0.730743	1.69653		-0.861872	0.625313	-0.77675	-0.769408	-0.868647	-0.802466
																	0.835656	-1.24303	1.13449	-0.927672	0.313038	-2.44705		-0.858744	0.626389	-0.776365	-0.766408	-0.861872	-0.801881
																	1.62533	1.28488	0.96915	-0.927467	1.36295	-1.01849		-0.854224	0.63468	-0.776218	-0.766242	-0.861536	-0.801398
																	-0.708661	-0.89398	-1.07495	0.475348	1.73034	0.648943		-0.851141	0.634753	-0.775795	-0.760307	-0.856389	-0.800139
																	0.359197	-1.59227	0.613478	-0.940027	-1.01316	0.374514		-0.849702	0.63504	-0.775626	-0.760139	-0.855932	-0.798445
																	-1.06703	1.16023	-1.64015	-1.04409	0.750372	0.237342		-0.849468	0.644908	-0.774079	-0.760139	-0.854842	-0.797628
																	0.974449	0.590467	2.05349	-0.569333	-1.75114	2.14459		-0.849028	0.645528	-0.773339	-0.760139	-0.854224	-0.796142
																	0.746195	0.801189	-2.44705	0.41101	-1.76139	-1.92434		-0.849028	0.647177	-0.772895	-0.760139	-0.854096	-0.79467
																	-2.68694	0.847093	0.354729	-1.1629	1.31082	-1.61174		-0.849028	0.647425	-0.770794	-0.760139	-0.851319	-0.79111
																	0.549946	-1.02559	1.82752	-0.763196	0.532829	-0.567877		-0.849028	0.655688	-0.770772	-0.760139	-0.847481	-0.783746
																	0.863721	1.35307	0.374514	-1.29829	0.853127	0.835656		-0.849028	0.656379	-0.768667	-0.760139	-0.838005	-0.781759
																	0.996105	-1.76139	-1.17685	-0.796031	-2.40085	-1.64007		-0.849028	0.660404	-0.767865	-0.757794	-0.836104	-0.780675
																	-0.341757	0.443126	-1.65806	0.466163	0.749869	-0.452861		-0.849028	0.661367	-0.767077	-0.756938	-0.833339	-0.779962
																	1.55585	1.31082	0.357494	0.515972	-0.702868	-0.708661		-0.849028	0.662235	-0.763816	-0.752022	-0.831833	-0.772081
																	1.06532	1.50671	-0.567877	0.340332	-0.425765	0.779439		-0.847842	0.662324	-0.759442	-0.748822	-0.830956	-0.770794
																	-1.0309	0.725918	1.42742	-0.453439	-1.39179	0.545373		-0.847481	0.664938	-0.751034	-0.748548	-0.829708	-0.770033
																	0.730883	-2.40085	-1.0821	1.14097	0.810524	0.235185		-0.845384	0.67215	-0.750061	-0.745648	-0.825825	-0.769408
																	-0.605141	-0.600191	0.835656	0.937007	2.32429	0.974449		-0.842034	0.675955	-0.749669	-0.745528	-0.825362	-0.766408
																	2.20879	1.02698	-0.708661	1.4393	0.82745	-1.28059		-0.838924	0.678921	-0.740612	-0.743939	-0.823222	-0.766242
																	-0.749238	-1.78714	0.359197	0.829474	-1.03211	-0.444507		-0.836247	0.681543	-0.737097	-0.739554	-0.819126	-0.76515
																	-0.790782	0.902403	0.235185	-1.34764	-0.64487	0.863721		-0.832097	0.682004	-0.735643	-0.735714	-0.816287	-0.762319
																	-1.13301	0.665449	0.747811	1.37077	0.380439	0.626588		-0.831833	0.684338	-0.73366	-0.735536	-0.815679	-0.757794
																	0.563264	-3.29927	0.549946	0.463007	-0.868255	0.705393		-0.831226	0.684405	-0.732762	-0.73319	-0.809823	-0.748822
																	0.707903	-1.39179	0.626588	0.485297	-0.756119	-0.537748		-0.829708	0.690354	-0.730944	-0.730585	-0.805091	-0.748548
																	-0.514409	0.632202	-0.341757	2.23698	0.714371	-2.72084		-0.829118	0.691647	-0.728514	-0.725782	-0.803911	-0.742661
																	1.51193	-0.340677	-0.395196	1.56855	-1.46289	0.722324		-0.825258	0.692105	-0.726258	-0.725691	-0.802393	-0.735536
																	-1.02542	-1.78422	0.705393	0.473522	0.496221	-1.13301		-0.8198	0.69494	-0.723495	-0.725164	-0.802393	-0.728449
																	0.801054	-0.700007	1.06532	-0.888505	0.865526	1.09343		-0.817869	0.695212	-0.719864	-0.723238	-0.802393	-0.726895
																	-0.816144	-1.40326	0.730883	-0.341434	-1.56773	0.630134		-0.815049	0.698179	-0.718954	-0.719259	-0.802393	-0.723969
																	-3.25911	1.4735	0.97425	-0.81772	0.856211	0.621386		-0.813028	0.701939	-0.717647	-0.716897	-0.802393	-0.719339
																	-0.404062	-1.82904	-0.749238	-1.98261	-0.345356	-0.514409		-0.81222	0.706348	-0.715316	-0.715825	-0.802393	-0.718954
																	1.00938	-1.04606	1.89203	-1.51354	-1.69412	1.45311		-0.808056	0.706535	-0.712144	-0.707034	-0.802393	-0.716454
																	-0.356726	-1.3745	-0.844167	0.597349	0.912302	-1.07102		-0.806356	0.710544	-0.711422	-0.704852	-0.801992	-0.715316
																	-1.55205	-0.927672	0.563264	0.73676	-1.29829	0.502511		-0.806356	0.71298	-0.708767	-0.685384	-0.80157	-0.714844
																	0.9717	1.26931	-1.19624	1.38483	-0.796031	0.9717		-0.803969	0.714241	-0.706225	-0.668408	-0.796054	-0.711152
																	-0.815615	0.865526	0.561069	-0.705171	-0.283297	0.530128		-0.803214	0.716326	-0.705084	-0.659093	-0.79582	-0.705399
																	-0.825528	-0.780286	-0.514409	-1.34721	0.466163	-1.49193		-0.798445	0.719953	-0.70166	-0.650649	-0.795745	-0.704852
																	-0.385658	-0.865305	-1.02542	-1.10439	-0.629391	-0.815615		-0.796142	0.724387	-0.69827	-0.648977	-0.793706	-0.703799
																	1.19425	0.671966	1.49333	0.736293	-2.12068	2.0451		-0.796054	0.724937	-0.695515	-0.641911	-0.793204	-0.699524
																	-1.37675	-1.07102	0.801054	0.758501	0.484444	-1.17831		-0.795745	0.725409	-0.694286	-0.630318	-0.79172	-0.698406
																	-0.433224	0.912302	-3.25911	-2.09293	0.242486	-2.52329		-0.79467	0.726197	-0.69378	-0.627467	-0.788691	-0.69827
																	-0.608492	0.41101	-0.404062	0.785784	-0.473088	0.587171		-0.793204	0.732436	-0.69316	-0.599672	-0.787015	-0.695033
																	-2.08425	0.612517	1.00938	-1.6065	-2.54233	1.19425		-0.79172	0.733192	-0.688663	-0.599672	-0.786794	-0.686189
																	1.17116	-0.690418	-1.01878	0.894508	0.965039	-0.719076		-0.786732	0.733305	-0.683714	-0.598371	-0.784831	-0.685384
																	-1.09709	-0.830245	-1.21844	-0.950448	0.465767	-1.15446		-0.786568	0.735404	-0.682372	0.607906	-0.78408	-0.683714
																	-0.321766	1.45645	-0.803836	-1.10143	1.05411	1.0885		-0.784831	0.737714	-0.67693	0.626389	-0.781312	-0.680016
																	-2.18829	0.515972	-0.543017	1.10035	0.52063	-0.608492		-0.783342	0.738576	-0.671666	0.630458	-0.779562	-0.672297
																	-1.83755	0.340332	0.827678	-2.51338	1.66242	-0.805933		-0.7817	0.738921	-0.671376	0.63406	-0.778547	-0.670873
																	1.25332	-0.629391	0.530128	-1.01619	-0.341434	0.672156		-0.779562	0.743411	-0.670873	0.63468	-0.778247	-0.668408
																	0.642768	2.09128	0.578794	-0.831081	-1.98261	-0.64676		-0.776218	0.745528	-0.670209	0.63468	-0.776287	-0.659251
																	-0.94578	-1.51351	1.44038	3.35016	1.09032	-1.26981		-0.77494	0.754414	-0.669994	0.63468	-0.776218	-0.659093
																	0.743698	-2.30582	-0.647692	0.774744	0.52485	-0.662565		-0.774244	0.756197	-0.665171	0.63468	-0.775795	-0.654073
																	-0.458921	0.580131	0.463301	-2.00562	1.09456	0.646872		-0.774079	0.759794	-0.626444	0.63468	-0.774244	-0.641911
																	-0.523337	0.947021	-2.82945	-1.34	-0.506899	-0.562912		-0.773339	0.760966	-0.624838	0.63468	-0.768667	-0.640876
																	-0.523198	1.97555	0.587171	0.405892	1.31272	1.03304		-0.772895	0.764365	-0.62385	0.63468	-0.766033	-0.640638
																	1.04987	-0.36411	-1.65605	-1.55361	0.736293	-0.539337		-0.770794	0.767473	-0.620108	0.634753	-0.763816	-0.634515
																	-0.81941	-1.34764	-1.877	-0.958804	1.37971	0.441688		-0.770772	0.771674	-0.618873	0.63685	-0.761841	-0.630318
																	-0.568225	0.542209	-1.37675	-1.26742	-2.09293	1.69652		-0.769408	0.773591	-0.616084	0.638105	-0.759521	-0.627467
																	0.6873	-0.607114	-2.32255	-1.56049	-1.6065	0.652711		-0.768667	0.775188	-0.615766	0.638105	-0.759521	-0.626444
																	1.03196	1.37077	-1.11897	0.91849	0.894508	1.25332		-0.767865	0.776726	-0.608137	0.638105	-0.759521	-0.624838
																	0.549876	0.485297	-0.433224	-1.13104	-1.10143	-0.849448		-0.767077	0.780282	-0.606979	0.638105	-0.759521	-0.622886
																	0.603624	-0.503802	-0.608492	-0.90492	0.673661	0.743698		-0.763816	0.780604	-0.605597	0.638105	-0.759521	-0.618854
																	-0.615743	-0.406714	-0.805933	1.66984	-2.51338	0.745232		-0.761353	0.782411	-0.603219	0.638105	-0.759521	-0.615766
																	1.13838	1.23373	-1.07353	1.06218	-0.764169	-0.458921		-0.759521	0.783739	-0.599955	0.638105	-0.759521	-0.61432
																	1.24646	-0.853439	-0.662565	1.30284	3.35016	-2.2816		-0.759521	0.786507	-0.583835	0.638105	-0.756938	-0.600857
																	-1.13834	0.473522	0.646872	0.74635	0.592062	0.466278		-0.759521	0.787706	-0.578109	0.645528	-0.755578	-0.599672
																	1.2971	-0.888505	-0.562912	-0.785175	-1.03905	0.296533		-0.759521	0.789403	-0.574155	0.648352	-0.752826	-0.599672
																	1.33014	-0.81772	-0.368861	-2.46922	-2.00562	0.6873		-0.759521	0.798505	0.568074	0.648576	-0.752022	-0.583769
																	1.34974	0.647645	0.71889	0.314121	0.405892	1.03196		-0.759521	0.801513	0.59774	0.656379	-0.748427	-0.574155
																	0.379146	-0.662636	-2.18829	0.870957	0.597367	0.584628		-0.759521	0.805215	0.608266	0.660404	-0.745528	-0.569896
																	-0.884832	0.511241	0.871243	0.545395	0.563453	-0.219993		-0.759442	0.805559	0.611432	0.660717	-0.744325	-0.534066
																	-0.953635	-0.579657	-0.453773	0.804867	0.787904	-2.38898		-0.755578	0.808496	0.611878	0.667165	-0.73319	0.607906
																	-1.39157	0.736293	0.802232	1.31756	1.4939	-1.13834		-0.753757	0.808632	0.615786	0.667371	-0.729918	0.608266
																	-0.801062	-1.40954	1.17583	-1.00471	0.798693	0.73157		-0.753114	0.810095	0.620428	0.678338	-0.728514	0.611432
																	-2.06874	-0.950448	-0.396212	-1.38544	0.723018	1.34974		-0.751034	0.811675	0.627025	0.681543	-0.72843	0.612952
																	-1.2567	-0.443069	0.642768	0.528738	1.66984	-0.488499		-0.745651	0.816744	0.634224	0.691147	-0.725782	0.615786
																	-3.59107	1.10035	-0.458921	0.747361	-0.644204	1.8791		-0.744325	0.817022	0.63504	0.696511	-0.725298	0.620428
																	-0.795489	-1.95744	-0.81941	0.634528	1.21676	-0.884832		-0.742661	0.817219	0.642291	0.700186	-0.723495	0.625313
																	0.460139	-2.51338	-0.876166	0.596475	-1.424	0.319514		-0.738642	0.819745	0.643689	0.701939	-0.722076	0.626389
																	-0.496838	0.399901	1.00834	1.05873	1.30284	-1.39157		-0.737097	0.820464	0.646686	0.704941	-0.715825	0.63406
																	-0.486256	-0.831081	0.6873	0.372031	-1.0161	-0.801062		-0.735643	0.820489	0.647177	0.706348	-0.713115	0.63468
																	0.844664	0.774744	1.03196	1.16619	-0.389662	-2.06874		-0.73319	0.825119	0.651285	0.706535	-0.712083	0.63468
																	-1.90608	-2.00562	-0.455218	1.72594	-0.392869	-1.58995		-0.72843	0.825659	0.651639	0.709887	-0.708767	0.63468
																	-0.563337	0.583783	-2.38898	0.507853	1.96294	0.826198		-0.726895	0.82707	0.6571	0.709887	-0.704637	0.63468
																	0.336536	0.597367	0.990895	0.684624	-1.27981	-1.09066		-0.726258	0.827503	0.657273	0.709887	-0.701127	0.63468
																	1.35003	-0.958804	-0.909239	1.65602	0.729149	0.928873		-0.719339	0.828022	0.661998	0.709887	-0.694939	0.63468
																	1.12924	-1.13104	0.592385	1.07188	0.359861	2.78457		-0.718954	0.828404	0.664938	0.709887	-0.677734	0.63468
																	1.0036	0.535849	1.34974	0.510994	-0.323955	-1.04648		-0.717647	0.829422	0.673834	0.709887	-0.67693	0.634753
																	-0.522029	1.15722	0.501582	-1.09214	-0.615726	0.897503		-0.715316	0.833195	0.676965	0.709887	-0.671376	0.638105
																	-0.973651	-0.701484	0.971192	0.852879	0.574545	0.844664		-0.713115	0.834929	0.682333	0.713334	-0.670938	0.638105
																	0.456918	1.66984	-0.953635	1.8465	-0.450881	1.1159		-0.712144	0.835575	0.684338	0.718201	-0.669994	0.638105
																	1.08226	0.407734	0.803472	-0.937889	1.233	0.465979		-0.711152	0.836446	0.686546	0.719782	-0.668765	0.638105
																	-1.28784	-0.785175	-2.06874	1.3126	-1.38544	-0.997024		-0.708767	0.837728	0.688322	0.720649	-0.649506	0.638105
																	-0.572396	-2.46922	-1.2567	-2.17743	0.528738	0.80309		-0.705084	0.839146	0.688452	0.720761	-0.645292	0.638105
																	-1.19097	-0.626333	-0.795489	2.14876	-0.309706	1.16709		-0.704637	0.841157	0.692416	0.723134	-0.635384	0.638105
																	-0.800655	0.870957	-0.563337	0.799303	0.519248	-2.04176		-0.70166	0.842431	0.69593	0.724937	-0.62385	0.638105
																	1.14779	-1.88232	1.12924	0.732345	0.747361	-3.08027		-0.70064	0.844395	0.697747	0.725409	-0.616084	0.642206
																	-1.30824	-1.09334	-2.04176	-0.860392	0.634528	0.456918		-0.700348	0.845937	0.698316	0.72736	-0.599955	0.643021
																	0.412133	-0.862043	0.456918	-0.439133	1.16619	-0.542334		-0.698406	0.846934	0.702419	0.72977	-0.599955	0.643689
																	0.849173	0.634528	0.661179	-1.09021	0.927668	-0.800655		-0.698208	0.848835	0.706086	0.734499	-0.598371	0.644908
																	0.940492	0.596475	-0.551462	-1.18207	0.680185	1.93936		-0.695033	0.849508	0.707273	0.738921	0.562984	0.645528
																	-0.302699	1.05873	0.791643	0.502161	0.49687	-1.62127		-0.688663	0.85001	0.71298	0.743651	0.595864	0.648352
																	1.36295	1.23815	-1.28784	-1.7303	-1.45221	0.588699		-0.685384	0.850246	0.713962	0.743651	0.595864	0.648576
																	-1.01316	1.72594	1.00428	2.12004	1.07188	-0.962569		-0.670938	0.853814	0.715734	0.745914	0.598682	0.65593
																	1.03674	0.435383	1.14779	-1.14843	-1.09214	0.50827		-0.669252	0.854099	0.720183	0.745914	0.603699	0.656379
																	-1.01885	-0.990727	-1.62127	0.862273	1.09458	0.656663		-0.639413	0.85731	0.725358	0.745914	0.627094	0.658178
																	-1.75114	0.666914	-1.30824	0.960844	0.780865	0.496928		-0.632292	0.857355	0.726197	0.745914	0.639088	0.65866
																	-0.857443	0.684624	0.412133	0.678648	1.79277	-1.10107		-0.624838	0.859625	0.72634	0.745914	0.642291	0.660404
																	1.21741	1.18943	-0.329466	0.895021	1.06865	-0.911502		-0.616084	0.86108	0.730323	0.745914	0.644342	0.661367
																	0.532829	0.510994	1.28488	-0.259495	1.95171	1.16023		-0.615766	0.861435	0.733431	0.745914	0.647177	0.663934
																	-1.42982	1.09458	-1.99544	-0.987014	-3.08655	-0.956749		-0.606742	0.861928	0.736131	0.748016	0.664565	0.667371
																	-0.473074	0.902339	0.849173	1.69984	1.11486	1.09956		-0.606368	0.864415	0.737714	0.749311	0.664938	0.671044
																	0.555398	-1.35543	0.940492	0.540473	-0.937889	0.598265		-0.605597	0.868565	0.738002	0.75293	0.665564	0.673834
																	-0.35389	1.05502	1.00557	-1.55625	-2.38699	-1.02559		-0.603219	0.871433	0.7406	0.753975	0.667165	0.675955
																	0.457322	-0.937889	1.82888	0.607184	-1.25252	0.791342		-0.583769	0.871817	0.740624	0.757706	0.678338	0.676224
																	-1.42694	1.3126	-1.79233	-1.10268	1.40544	1.35307		-0.578109	0.873046	0.744505	0.762056	0.684338	0.681234
																	-1.62478	-2.38699	0.750372	-1.68956	-0.576502	0.5275		-0.574155	0.873442	0.745671	0.762127	0.691147	0.682004
																	0.472016	2.14876	-1.23922	-1.97772	-0.470778	-0.727535		0.548967	0.874669	0.748532	0.763562	0.692416	0.682333
																	1.03058	0.789582	1.50275	0.753158	-0.860392	0.443126		0.562984	0.876858	0.754414	0.764365	0.692642	0.684405
																	-0.425765	-1.42914	-0.473074	-1.08291	-0.439133	-1.23922		0.574682	0.879335	0.754991	0.766379	0.694329	0.687667
																	1.02555	-0.860392	-2.42673	0.969878	-1.09021	-1.42982		0.574749	0.880089	0.756197	0.767473	0.69494	0.688322
																	-1.34948	-0.439133	-1.13363	0.681171	0.625941	1.50671		0.576327	0.88379	0.759357	0.773591	0.698967	0.692838
																	-0.924496	0.625941	-2.40626	1.01209	1.22164	1.06699		0.597513	0.886253	0.759794	0.777981	0.701854	0.695212
																	-1.55432	2.12004	0.749869	-1.48315	0.440479	-0.600191		0.59774	0.887778	0.760966	0.779852	0.706535	0.697747
																	-0.682205	-0.321457	-1.62478	-1.54309	-1.18207	0.630961		0.608146	0.889782	0.765415	0.780604	0.714507	0.700271
																	-0.905483	0.336437	0.472016	1.33873	-1.00951	-0.473074		0.630467	0.889795	0.768157	0.782411	0.714745	0.700827
																	-2.65988	0.569021	1.03058	-1.13402	-0.268073	-1.0304		0.632263	0.894065	0.779886	0.782541	0.716585	0.702419
																	0.892376	1.51254	-0.702868	-1.45733	1.34935	0.902403		0.634224	0.89506	0.785562	0.789403	0.718201	0.703722
																	-0.64487	-0.845634	-1.23797	-1.54955	-1.91126	-1.62478		0.639889	0.895619	0.78671	0.789415	0.719204	0.705626
																	0.380439	0.862273	-0.425765	-0.674374	-1.88317	0.665449		0.642291	0.904281	0.78671	0.791927	0.719953	0.706086
																	-0.868255	0.960844	-1.0638	-0.645597	-1.36573	-0.797905		0.643021	0.905006	0.78671	0.796497	0.721731	0.706348
																	0.746158	0.678648	-0.380574	0.378688	0.529217	-1.0638		0.643689	0.905802	0.78671	0.798505	0.722678	0.709568
																	-0.756119	0.986444	0.632202	-1.89011	0.895021	0.962769		0.644342	0.906073	0.78671	0.800362	0.723134	0.710544
																	-1.09673	0.709901	2.32429	1.03203	-0.874265	1.02555		0.648352	0.907979	0.78671	0.800362	0.724937	0.712494
																	2.00688	0.689539	-0.682205	0.557445	-1.41738	-1.34948		0.6571	0.912461	0.78671	0.800362	0.725358	0.713334
																	0.671253	-0.259495	-1.31161	-1.6522	0.709901	0.632202		0.657273	0.913439	0.787257	0.800362	0.726272	0.713545
																	-1.96573	-0.987014	0.82745	-0.629287	-1.21588	-0.340677		0.660597	0.914181	0.787328	0.800362	0.72634	0.716326
																	-0.483013	1.37195	-1.03211	-0.845384	-0.684181	-1.55432		0.660717	0.914416	0.788961	0.800362	0.727457	0.719782
																	-0.479084	0.365166	-0.529466	-0.825187	0.365166	-1.78422		0.665564	0.915515	0.789196	0.800362	0.727457	0.720649
																	-0.441031	0.540473	0.380439	0.81577	0.279198	-0.905483		0.667165	0.919051	0.790438	0.800362	0.727457	0.720761
																	-0.567465	1.45879	-1.09673	-1.46783	-0.734664	-0.38984		0.667371	0.920394	0.790619	0.800362	0.727457	0.725409
																	-1.78032	0.620593	-0.999727	0.387331	0.812631	0.746158		0.675373	0.920454	0.792355	0.800362	0.727457	0.72736
																	0.439418	0.338753	-1.96573	1.49672	-2.66841	-1.3745		0.676224	0.922367	0.794341	0.800362	0.72977	0.732254
																	-2.12068	0.923481	-0.483013	0.479114	-1.53585	0.475348		0.682801	0.923621	0.797748	0.800362	0.730323	0.733192
																	1.02945	0.607184	0.761834	-1.18047	0.969878	1.26931		0.684366	0.925754	0.798224	0.800362	0.737622	0.735404
																	-0.485068	0.42168	-0.780286	-2.89382	-1.74384	-0.844358		0.692416	0.927233	0.798612	0.800362	0.737622	0.73575
																	1.14097	1.87097	-1.07102	0.742525	-1.4138	0.671253		0.692642	0.929036	0.800379	0.801513	0.737622	0.738002
																	-0.801904	-1.53585	-0.780597	-2.36025	0.614194	1.12305		0.69593	0.931374	0.800595	0.802647	0.737622	0.740984
																	-2.17739	-0.986023	0.519243	0.512753	-0.747889	-0.483013		0.69777	0.931617	0.802938	0.803911	0.737622	0.741428
																	1.4393	1.04245	-0.330148	3.3114	-1.53078	-0.865305		0.700271	0.932168	0.803818	0.805215	0.737622	0.741741
																	0.484444	0.53588	1.18475	-0.948868	-1.54309	0.671966		0.704941	0.939894	0.80455	0.806272	0.737622	0.747253
																	2.15655	-1.97772	-0.283297	-0.996997	-1.45733	0.432331		0.705976	0.947858	0.808489	0.816744	0.737714	0.753723
																	0.774178	1.36073	-0.567465	-0.756119	1.71151	0.963761		0.71236	0.948045	0.811676	0.818482	0.738921	0.757822
																	0.507897	0.969878	-1.78032	-1.01325	0.935793	-0.780597		0.713545	0.948803	0.817914	0.819688	0.7406	0.758257
																	-0.888881	0.609415	-0.629391	1.80422	0.364683	-0.479084		0.713962	0.954033	0.819745	0.820464	0.743651	0.759357
																	-0.622641	1.69102	-0.485068	0.475731	1.44685	0.41101		0.718201	0.955753	0.820742	0.825119	0.743651	0.759794
																	0.786946	-1.12835	1.91079	-0.394735	0.961411	-1.1629		0.718813	0.960686	0.825812	0.827503	0.744505	0.763384
																	0.916161	0.681171	0.557945	0.589429	0.830775	0.612517		0.719782	0.962335	0.829569	0.828022	0.745528	0.763562
																	-0.780049	1.01209	1.42576	1.3228	1.88124	-0.763196		0.720183	0.966027	0.829814	0.828404	0.745914	0.765415
																	1.56855	0.580216	-0.507151	-0.671243	0.597239	-0.690418		0.724531	0.971648	0.833936	0.829422	0.745914	0.768492
																	-0.481621	0.428436	2.15655	0.9312	0.506923	0.515972		0.72634	0.974974	0.834172	0.834929	0.745914	0.768961
																	1.66242	1.39562	0.774178	1.3805	-1.36628	-0.567465		0.730323	0.977316	0.836446	0.836016	0.745914	0.77126
																	-0.544232	0.698878	0.507897	-0.525577	0.509946	0.340332		0.733935	0.977963	0.838052	0.837728	0.745914	0.771674
																	1.82124	-1.10963	0.476445	1.51022	0.378688	-0.953843		0.737622	0.978345	0.838212	0.838515	0.745914	0.773591
																	1.09032	1.90257	-0.473088	-0.922801	-2.9659	-0.485068		0.737622	0.981173	0.840093	0.840929	0.745914	0.775188
																	-0.252299	0.830775	-0.491221	0.993458	-1.89011	-0.547463		0.737622	0.982051	0.844939	0.841157	0.747101	0.776726
																	0.597349	1.88124	0.751863	0.881124	0.652291	-0.801904		0.737622	0.991235	0.846179	0.848062	0.747295	0.779852
																	1.10338	1.44389	0.52063	-0.958209	-2.35102	1.97555		0.737622	0.993012	0.846682	0.848835	0.748532	0.782541
																	-0.356412	0.597239	1.31237	2.54556	0.999915	0.507897		0.737622	0.994662	0.848107	0.849119	0.75045	0.783739
																	-0.849224	0.651678	-1.65039	-1.74816	0.396695	-0.36411		0.737622	0.998736	0.853551	0.849508	0.750644	0.786507
																	-1.10439	-1.31351	0.330488	-0.87986	-1.44272	0.829474		0.737893	1.00171	0.853814	0.854099	0.76111	0.786938
																	-0.506899	0.99838	2.69839	1.57664	0.691404	-0.421061		0.738695	1.00359	0.853981	0.858341	0.762001	0.787328
																	1.31272	-1.22231	0.306803	0.917863	-1.47613	-1.43449		0.742667	1.00536	0.854745	0.864129	0.762056	0.794341
																	0.540871	-1.30549	1.73477	-0.622691	0.557445	0.542209		0.744505	1.00865	0.859414	0.864129	0.762127	0.801513
																	-1.07281	0.691404	0.79942	-1.09106	-0.24791	-0.622641		0.745671	1.01667	0.859625	0.864129	0.766379	0.803911
																	-0.567785	0.557445	-0.544232	-1.41794	-1.65021	-0.719028		0.745914	1.0195	0.863481	0.864129	0.767473	0.805559
																	0.785784	-1.65021	1.09032	-1.85482	-0.536002	0.485297		0.745914	1.02441	0.864737	0.864129	0.769295	0.807607
																	-1.6065	-0.629287	0.52485	-1.76132	0.890197	0.916161		0.745914	1.02753	0.864766	0.865769	0.770401	0.808632
																	0.378265	0.387331	1.09456	-2.09341	0.886579	1.43686		0.745914	1.0317	0.865081	0.871817	0.772611	0.810939
																	0.48722	-0.777663	-0.356412	-0.875334	0.81577	-0.406714		0.745914	1.03218	0.866994	0.873046	0.777342	0.81101
																	-1.03455	1.49672	0.511241	-0.440164	-1.46783	2.23698		0.745914	1.0373	0.869208	0.874366	0.780282	0.817022
																	-1.27643	0.479114	-1.22772	0.595602	-0.883638	-0.481621		0.745914	1.04094	0.871366	0.87516	0.785319	0.818482
																	-1.41967	-2.36025	0.577949	1.34102	0.479114	-1.65039		0.747253	1.04181	0.871407	0.876858	0.787257	0.819688
																	0.980143	3.3114	1.37971	-0.704885	-0.566895	2.69839		0.753723	1.04956	0.874669	0.879335	0.789196	0.820464
																	3.35016	1.68773	0.915641	-0.450642	0.742525	0.473522		0.763485	1.05009	0.879382	0.88379	0.794995	0.823441
																	0.868371	-0.948868	0.48722	-0.700044	1.30312	0.647645		0.763562	1.05231	0.880385	0.887778	0.79664	0.825119
																	0.592062	1.48782	0.904502	0.650218	0.512753	-0.544232		0.765415	1.05352	0.88139	0.894065	0.798657	0.827503
																	-1.03905	-0.996997	-0.980011	-0.711089	3.3114	0.73676		0.768492	1.0536	0.882105	0.89506	0.800379	0.827605
																	0.825303	-1.70319	0.979329	1.11042	1.07966	1.38483		0.770723	1.05797	0.883019	0.900072	0.803818	0.827999
																	-1.7881	-0.797424	-0.764169	0.762868	0.870254	-0.662636		0.771048	1.05819	0.885421	0.901513	0.805215	0.828022
																	1.70645	-1.31383	-1.09902	0.966876	-1.06591	-1.34721		0.774897	1.06273	0.886253	0.905802	0.80555	0.830175
																	-0.544654	-0.829988	-0.689938	-1.73242	-0.810174	-0.356412		0.781389	1.06408	0.88633	0.906073	0.806272	0.834929
																	-0.90492	-1.73544	0.967643	0.417608	-0.797424	0.511241		0.787257	1.06588	0.88847	0.906942	0.816434	0.836398
																	0.819126	-0.394735	1.70645	-0.925727	-0.756119	-0.28994		0.788961	1.06625	0.88866	0.91329	0.816744	0.83644
																	2.68517	-2.32045	0.535849	-0.976353	1.54616	-0.579657		0.790438	1.07301	0.889094	0.920128	0.817098	0.838212
																	-1.424	-1.55609	1.1261	-1.43932	-0.808702	0.362067		0.791927	1.07454	0.889782	0.920394	0.819745	0.839146
																	0.764914	0.310209	0.584884	-0.932779	0.75821	1.64027		0.792142	1.07488	0.890856	0.920454	0.820742	0.840425
																	-0.389662	1.06246	0.637721	-0.802706	1.80422	-1.07281		0.794995	1.08333	0.891321	0.924077	0.821131	0.841157
																	-0.392869	0.589429	-1.424	0.793822	-1.73544	0.48722		0.795226	1.08427	0.903473	0.924436	0.822713	0.844228
																	0.314121	1.3228	1.07489	1.0279	-0.718732	-1.03455		0.79664	1.08848	0.905877	0.925368	0.82707	0.845179
																	0.729149	1.12575	-1.0161	-2.10126	-2.32045	1.10035		0.798224	1.08855	0.907671	0.925754	0.829569	0.845937
																	-0.416308	0.556685	-0.389662	-2.15642	0.484542	0.511832		0.798612	1.0906	0.909645	0.929036	0.834172	0.848835
																	-0.323955	-0.378601	-1.10939	-1.39956	1.05554	-1.95744		0.800595	1.09384	0.916185	0.931374	0.840467	0.85001
																	-1.46123	-0.671243	-0.731014	0.852674	0.994484	-0.962233		0.802647	1.09642	0.917614	0.931617	0.842431	0.853551
																	-1.38544	-1.1043	-2.14935	0.393679	0.639644	-1.01619		0.803818	1.09944	0.922367	0.932168	0.844395	0.853814
																	0.528738	0.818749	-0.416308	0.475332	1.08028	0.437		0.80455	1.10757	0.922443	0.932375	0.846179	0.857355
																	0.519248	0.893851	-1.09334	1.62771	-1.1043	0.788252		0.806272	1.10822	0.923615	0.937583	0.847625	0.86108
																	1.34542	1.3805	-0.323955	-0.695739	0.818749	-1.09902		0.806584	1.11751	0.924121	0.939574	0.849119	0.861435
																	1.53215	-0.476752	0.800589	-1.94347	0.369845	-0.714468		0.808489	1.12032	0.927093	0.939894	0.850246	0.861855
																	-1.45221	-1.39367	1.2848	-0.705351	-0.915326	-1.26742		0.81101	1.12291	0.929812	0.947498	0.850408	0.864415
																	-0.974198	0.90244	-0.862043	-0.462777	0.874974	0.91849		0.817098	1.12662	0.936343	0.947858	0.85202	0.865597
																	-0.976723	-1.02384	0.366412	1.46494	1.51022	0.799088		0.817914	1.12876	0.93682	0.95237	0.854099	0.865826
																	-0.717828	-1.33857	0.680185	-1.09936	-1.8604	-0.701484		0.818773	1.1308	0.938157	0.957556	0.859625	0.867319
																	0.554998	0.578862	-0.974198	1.00039	1.0547	2.68517		0.823441	1.14015	0.93848	0.960374	0.861806	0.868565
																	-0.768084	1.76058	0.554998	1.40027	-1.61579	-0.994274		0.824019	1.14828	0.938652	0.961357	0.864737	0.869312
																	1.06865	1.51022	1.06865	-1.21602	0.687957	0.890329		0.833936	1.15006	0.946949	0.963147	0.866549	0.873046
																	0.391427	1.0547	1.95171	1.20234	-1.38802	-1.71577		0.834057	1.15355	0.947996	0.976487	0.86697	0.874669
																	1.8465	-0.922801	-1.36225	-0.588075	-0.971612	-1.24234		0.834172	1.1552	0.948707	0.978345	0.866994	0.876858
																	1.01092	0.993458	0.499978	0.757484	0.881124	-0.785175		0.834431	1.15656	0.948803	0.981173	0.871817	0.87827
																	0.841266	-0.758664	0.841266	-0.868688	-1.12571	-1.10939		0.836398	1.15818	0.950729	0.983192	0.873442	0.879335
																	-1.56891	-0.270431	-1.56891	0.961247	0.680552	0.314121		0.83644	1.16019	0.954033	0.985918	0.87516	0.880089
																	-0.529705	-0.958209	-0.540053	-1.16448	-1.11298	-0.509036		0.838052	1.16408	0.959823	0.987714	0.87715	0.883019
																	0.732345	-1.03703	1.08293	0.996566	-1.74816	-0.626333		0.838515	1.18265	0.961689	0.989248	0.877833	0.884191
																	-1.25252	0.816424	-1.25252	0.745955	-0.87986	0.870957		0.840093	1.18409	0.965398	0.991235	0.879382	0.88587
																	1.64986	2.54556	-0.817634	0.914738	1.57664	0.545395		0.84063	1.185	0.966027	0.997823	0.882879	0.88764
																	-1.64129	1.53415	-0.470778	-1.57288	0.917863	0.804867		0.840929	1.18568	0.971262	1.00171	0.886347	0.887778
																	1.17138	-0.715966	-1.62908	-0.658413	-0.715966	-1.09334		0.845179	1.18694	0.97363	1.00402	0.895619	0.88866
																	0.676122	-2.09341	1.17138	-0.940907	-1.15328	0.613025		0.846179	1.19067	0.974387	1.00536	0.900072	0.890395
																	1.22164	-0.875334	0.676122	-2.83213	-1.03131	-1.30419		0.853981	1.19457	0.974404	1.00571	0.901967	0.898728
																	0.223968	0.483779	0.440479	0.706623	-2.09341	-1.00471		0.859292	1.19864	0.979035	1.00639	0.909217	0.898728
																	-0.492013	0.557799	-0.492013	0.715922	-0.440164	1.34542		0.859414	1.20091	0.982686	1.0088	0.911257	0.898728
																	-1.34045	0.507272	-1.00951	-0.776693	-0.71833	1.72594		0.865769	1.20113	0.985012	1.00945	0.91329	0.902624
																	-1.13962	-0.711089	-1.88216	1.0257	0.595602	0.435383		0.865826	1.20287	0.985597	1.00981	0.914198	0.903076
																	-1.00894	-0.31078	1.91947	-1.62046	0.557799	-2.03107		0.86697	1.20507	0.986572	1.01331	0.91732	0.90386
																	1.16845	0.966876	2.14435	3.52823	-0.681967	0.666914		0.866994	1.20826	0.986898	1.01667	0.918746	0.904281
																	0.70795	0.417608	1.16845	1.63951	-1.01263	0.510994		0.869312	1.20885	0.992948	1.02441	0.919051	0.905006
																	-1.14843	0.772675	0.70795	0.424986	0.89794	0.902339		0.874503	1.20885	0.995318	1.02615	0.920128	0.906073
																	-0.353621	1.13969	1.34935	1.62632	1.34102	0.800368		0.876382	1.21228	0.997474	1.03728	0.922443	0.907979
																	-1.91126	-0.976353	-0.353621	0.974662	-0.885664	-1.35543		0.877067	1.21279	0.997752	1.03929	0.933352	0.912461
																	-1.88317	0.755931	1.51273	-0.932308	0.880372	1.05502		0.882879	1.21312	0.998557	1.04488	0.933705	0.913439
																	1.44136	-0.595417	1.38366	-1.08107	-0.79342	0.852879		0.883019	1.21312	1.0036	1.04526	0.933705	0.914181
																	2.81417	1.17437	-1.91126	0.42906	0.732736	-1.36225		0.884856	1.21312	1.00407	1.05231	0.933705	0.914416
																	0.49261	-0.932779	-0.252107	-0.800628	1.90741	1.8465		0.886347	1.21312	1.00835	1.05352	0.933705	0.920394
																	-1.41738	1.22388	2.81417	-1.42078	0.354519	1.01092		0.88866	1.21312	1.01135	1.05395	0.933705	0.922367
																	2.22201	-0.663394	0.49261	-1.36226	0.357093	1.85645		0.889094	1.21351	1.01679	1.05581	0.933705	0.923615
																	-1.35505	3.38019	-0.816645	-1.07921	-1.32097	0.841266		0.890395	1.21358	1.0186	1.05907	0.933705	0.925754
																	0.657575	0.793822	-0.874265	0.570493	1.05867	-0.529705		0.890856	1.21854	1.0195	1.06625	0.933705	0.929812
																	-0.684181	1.0279	0.709901	0.426772	-0.925727	-0.607693		0.891321	1.21895	1.02581	1.06646	0.933705	0.931617
																	1.69984	-0.9388	2.22201	0.638278	0.741506	-2.25948		0.895434	1.21949	1.02767	1.07201	0.933705	0.932168
																	-1.37226	-0.7699	-1.21588	0.468683	0.755931	-0.887566		0.898728	1.2216	1.03661	1.08333	0.933705	0.932909
																	-2.39124	0.393679	-1.35505	-0.927573	0.869079	0.336605		0.898728	1.22275	1.03977	1.08392	0.935254	0.934151
																	0.495827	0.475332	0.931354	-1.2762	2.71388	-1.62908		0.898728	1.22375	1.04	1.08462	0.93682	0.935144
																	0.317142	1.62771	0.657575	-0.688241	-0.659389	-0.528931		0.899286	1.22496	1.04085	1.08855	0.937583	0.938029
																	0.470858	-0.705351	-0.872926	-1.06071	0.844894	-0.492013		0.900072	1.22786	1.04144	1.09044	0.939574	0.941176
																	-0.542167	2.46937	-0.598584	1.868	-0.356578	-1.88216		0.901967	1.22816	1.04366	1.09183	0.946883	0.944226
																	-0.734664	1.46494	-0.684181	1.2119	1.83954	0.502161		0.908151	1.22816	1.04913	1.09282	0.946949	0.945713
																	0.588884	0.62023	0.365166	0.514448	-1.06154	-1.7303		0.909241	1.2352	1.0493	1.10437	0.947996	0.946661
																	-0.96031	-0.823988	0.765843	1.08892	-1.5111	-0.875568		0.909645	1.23994	1.05009	1.10757	0.948707	0.948045
																	-0.597052	1.28549	0.495827	-1.6498	-1.39956	0.518749		0.911017	1.24531	1.05113	1.11127	0.950729	0.951352
																	1.14801	-1.21602	-1.66974	-1.05113	-0.7699	1.16845		0.91329	1.25102	1.05314	1.11587	0.95237	0.951536
																	-0.441809	1.20234	-0.895438	1.13555	0.862628	0.676193		0.914198	1.25452	1.05329	1.11697	0.953841	0.953298
																	-2.66841	0.515283	-0.739709	1.13613	0.852674	-0.252107		0.917098	1.26089	1.05571	1.11751	0.95564	0.954033
																	-1.00761	-0.642743	-1.13639	-1.4096	-1.75937	-0.845634		0.918551	1.26349	1.06039	1.12024	0.966027	0.95471
																	0.330986	-2.67863	0.279198	-0.999536	1.15293	0.862273		0.918746	1.26832	1.06408	1.1223	0.966234	0.955753
																	-0.320653	-0.868688	-0.734664	-0.87961	1.13301	1.44136		0.920128	1.27156	1.06905	1.12613	0.974643	0.960374
																	-0.266688	2.60838	0.54062	0.358504	1.03113	2.81417		0.922443	1.27294	1.06964	1.1268	0.974974	0.960803
																	0.418337	-1.76276	-0.96031	-1.1078	-0.618559	0.960844		0.923615	1.28104	1.0741	1.12876	0.977632	0.961357
																	-1.92963	4.21411	0.338753	2.76348	0.683652	0.678648		0.924041	1.28226	1.07953	1.13109	0.983192	0.96554
																	-0.899466	3.3342	-0.597052	0.817272	0.650056	1.66687		0.924077	1.29999	1.09213	1.13341	0.985918	0.977963
																	-1.74384	1.15632	-2.66841	-2.0283	1.46494	-1.35505		0.925368	1.30198	1.09258	1.1345	0.986898	0.978345
																	1.62082	1.06469	-1.53374	-0.396471	-1.4178	0.657575		0.929812	1.30198	1.10221	1.15052	0.989122	0.981173
																	0.318184	1.38694	-2.17127	0.657892	0.665435	1.69984		0.933528	1.30198	1.10418	1.15512	0.99055	0.982686
																	-1.53078	-1.16448	-2.90439	0.503925	-1.74873	-1.37226		0.934151	1.30198	1.10455	1.16408	0.996984	0.989248
																	-0.873745	1.27349	-1.53585	0.672217	0.757484	-0.895438		0.935254	1.30198	1.10973	1.17567	0.997823	0.990347
																	-1.54309	1.34086	-0.489107	-0.810816	-0.969591	0.540473		0.93682	1.30198	1.11005	1.18386	1.00201	0.992374
																	-1.13402	-0.676887	-0.266688	0.586641	0.524234	-2.00768		0.93848	1.30198	1.11098	1.18568	1.00243	0.992948
																	-0.90882	-0.968944	-0.745537	-2.89321	2.60838	-0.542167		0.93956	1.31273	1.11127	1.19067	1.00554	0.993012
																	-1.86555	-0.658413	-1.92963	-0.741934	4.21411	-1.55625		0.941896	1.31389	1.11171	1.19457	1.00639	0.995318
																	-0.836646	0.54922	0.484004	0.657563	0.341097	0.588884		0.946883	1.32134	1.11371	1.19834	1.00809	1.0036
																	-0.984988	-0.927429	-0.899466	0.899683	0.884849	-0.96031		0.947716	1.32956	1.11543	1.19991	1.0088	1.00402
																	-0.440892	1.39967	-1.74384	0.585952	-0.647188	0.338753		0.948815	1.33076	1.11782	1.2008	1.01105	1.00407
																	-0.827112	3.52823	1.69102	-0.606174	-1.36378	-0.441809		0.948815	1.33708	1.12291	1.20507	1.01679	1.00549
																	0.753855	-1.46177	-1.12835	1.29994	1.38694	0.607184		0.948815	1.33737	1.1345	1.20799	1.01934	1.00835
																	-1.05389	1.46617	0.614194	-0.71784	-0.283991	-1.00761		0.948815	1.34077	1.13927	1.20885	1.0195	1.00865
																	-1.36628	0.557477	1.62082	-1.39513	-2.1081	-0.320653		0.948815	1.37997	1.1394	1.20885	1.0206	1.00981
																	-2.9659	0.56993	0.580216	-0.689743	-0.961315	1.87097		0.948815	1.38002	1.14015	1.21895	1.02615	1.01331
																	-0.546547	0.424986	1.61723	-0.843893	1.17316	-0.986023		0.948815	1.38012	1.14187	1.21951	1.0291	1.0186
																	-0.721269	1.00569	-0.836646	1.07349	0.87534	0.692998		0.948815	1.38087	1.14318	1.2216	1.03075	1.0201
																	0.785717	0.962197	0.830775	-0.816059	-0.676887	1.04245		0.951352	1.38316	1.14398	1.22375	1.0344	1.02441
																	0.855962	-2.34902	-0.984988	1.74497	-0.968944	0.753158		0.953841	1.38503	1.14685	1.22496	1.03977	1.02495
																	-1.23336	-1.05508	-0.846201	-0.649129	-1.36608	-1.08291		0.954675	1.39096	1.14828	1.22816	1.04094	1.02753
																	-0.432528	0.974662	0.506923	-1.08643	-1.09581	-0.899466		0.95471	1.39322	1.14894	1.22816	1.04423	1.03592
																	-0.244642	-0.473647	2.71174	0.651531	-0.675746	0.609415		0.95564	1.39792	1.14973	1.23773	1.0493	1.0373
																	-1.44272	0.42906	-1.36628	1.33952	-0.459587	1.69102		0.955793	1.40497	1.15061	1.23994	1.04956	1.03974
																	-1.22319	-1.5806	-0.697681	-1.38351	0.54922	-1.12835		0.960803	1.40497	1.15176	1.24778	1.05113	1.04085
																	0.688748	0.737415	1.54741	-0.902421	-0.765462	0.366348		0.961259	1.40711	1.15176	1.25929	1.05231	1.04181
																	-1.47613	1.09056	-0.308334	-1.25011	-1.30914	0.370454		0.971262	1.41011	1.15178	1.26742	1.05301	1.04366
																	0.636214	-0.563275	-0.721269	0.411078	-1.62046	1.33873		0.974404	1.41419	1.15338	1.27294	1.05571	1.04526
																	-1.6522	-1.97016	0.652291	-0.452215	-1.03956	-1.13402		0.976487	1.41853	1.1537	1.28226	1.05819	1.04696
																	0.886579	0.426772	-1.23336	-0.877943	-1.78599	0.915671		0.977632	1.41941	1.1547	1.28865	1.06646	1.04913
																	0.909996	0.638278	-1.07931	0.345074	1.63951	-1.20944		0.979035	1.42274	1.15628	1.29314	1.0741	1.05009
																	-1.46783	-0.656092	0.305593	-1.36089	1.00569	0.768805		0.982274	1.4231	1.1568	1.29348	1.07454	1.05329
																	0.919507	-0.88431	0.999915	-0.716917	-0.932308	-1.10963		0.983192	1.42955	1.1568	1.30051	1.07953	1.05797
																	0.255531	-0.696145	-1.16719	-0.775721	-1.08107	1.90257		0.987714	1.42955	1.15811	1.30198	1.08564	1.05958
																	-2.89382	-1.67981	-0.536002	1.73071	-0.635288	-0.440892		0.990347	1.42955	1.15818	1.30198	1.08607	1.06039
																	-0.566895	1.89098	0.890197	2.09511	-1.5806	-1.02013		0.991569	1.42955	1.15973	1.30198	1.087	1.06273
																	-1.14141	0.634294	-1.7091	-0.904903	-0.800628	0.621279		0.992948	1.42955	1.16311	1.30198	1.08848	1.06408
																	1.30312	-1.06071	-0.811369	-0.72572	0.737415	2.71174		0.996984	1.42955	1.16377	1.30198	1.09002	1.0646
																	0.512753	1.868	0.886579	1.31057	1.09056	0.520971		0.997823	1.42955	1.17041	1.30198	1.10455	1.06625
																	1.38389	0.514448	0.690962	0.405314	1.12747	-0.546547		1.00201	1.43554	1.17079	1.30198	1.1053	1.06809
																	1.64889	1.08892	0.255531	-1.2606	-0.563275	0.855962		1.00208	1.43756	1.17207	1.30882	1.13109	1.07301
																	0.870254	0.4659	1.04842	1.56287	-0.850746	-1.23336		1.0036	1.45038	1.17329	1.31017	1.13341	1.07488
																	-1.06591	1.33443	1.68773	0.974998	0.591426	0.305593		1.00402	1.45274	1.1854	1.31538	1.13393	1.08333
																	1.59458	0.685558	1.64889	-0.691643	0.570493	-0.244642		1.00482	1.45656	1.18768	1.31547	1.14027	1.08392
																	0.784254	0.637286	1.32257	-0.837491	0.314865	-0.383353		1.00549	1.48055	1.20094	1.3206	1.14187	1.08427
																	-0.808702	0.537491	0.784254	-1.12591	-2.29808	1.00782		1.00554	1.48302	1.22515	1.32134	1.14441	1.08855
																	0.658162	1.01413	-1.83949	0.297435	-1.14096	0.695036		1.00571	1.48344	1.22876	1.32706	1.14828	1.09044
																	0.474668	-1.38112	-0.810174	-0.673366	0.468683	-0.629287		1.00835	1.49053	1.2326	1.33076	1.15973	1.0906
																	1.37328	-1.01038	-1.91832	0.942499	-0.746427	0.603454		1.0088	1.49405	1.23453	1.33542	1.16019	1.09183
																	0.75821	1.83558	-0.797424	-1.20204	0.634294	1.02078		1.00981	1.49655	1.23779	1.33708	1.16311	1.09384
																	0.475731	-1.32654	1.4389	0.815782	0.850523	0.255531		1.01051	1.50245	1.23998	1.34453	1.16377	1.09751
																	1.05554	-1.50646	0.881446	-2.08893	1.2119	-2.89382		1.01135	1.51145	1.24531	1.34899	1.17567	1.10437
																	0.330349	1.17681	-0.463955	-0.921097	-0.847863	-2.78625		1.01377	1.51766	1.24911	1.35434	1.18694	1.10757
																	0.654206	1.28816	0.474668	0.358715	1.05058	1.57845		1.01679	1.5262	1.25213	1.35978	1.19346	1.10822
																	0.84856	1.13555	1.64498	-0.466257	-1.60228	-0.996997		1.01934	1.52795	1.26071	1.37335	1.19457	1.11098
																	-0.745555	1.13613	1.37328	-1.66164	1.46896	-2.26915		1.02581	1.5326	1.26349	1.37567	1.19758	1.11543
																	-0.763567	1.00209	-0.681674	-0.544084	-0.66732	-1.70319		1.02615	1.53393	1.26673	1.37997	1.19799	1.11697
																	0.369845	-1.4096	0.518297	-1.3381	0.726715	-1.37112		1.03292	1.53561	1.26706	1.38087	1.19834	1.11751
																	-0.895998	-1.52367	-2.03376	-2.19851	0.485022	-0.643622		1.03728	1.55089	1.26832	1.39637	1.20055	1.11782
																	0.9312	-0.669606	-1.55609	-1.52982	-1.61532	-1.31383		1.03974	1.56014	1.27036	1.40497	1.2008	1.1223
																	0.366362	0.358504	-0.674433	-0.43162	-0.889658	-1.15198		1.03977	1.56176	1.27849	1.40497	1.20113	1.12876
																	-1.39794	-1.53079	0.484542	0.451169	0.853814	-1.93942		1.04304	1.5762	1.27853	1.41728	1.21146	1.13195
																	-1.9483	-0.97327	0.640701	0.761405	-0.905298	1.576		1.04423	1.59516	1.2795	1.42274	1.2184	1.13346
																	-1.47007	1.15123	-1.17688	-1.20982	1.15123	0.881446		1.04696	1.60758	1.28206	1.42921	1.21949	1.13346
																	-0.288392	-0.715792	0.994484	1.24036	0.706736	0.691683		1.05301	1.62647	1.28305	1.42955	1.2216	1.1345
																	1.0749	1.28246	-0.339835	-2.62005	1.99654	-0.394735		1.05329	1.63244	1.29962	1.42955	1.22515	1.14326
																	-1.8604	-1.23135	0.84856	-1.19372	1.11268	0.310209		1.05581	1.6345	1.30672	1.42955	1.23773	1.14398
																	0.687957	-0.441774	1.08028	-0.811631	-1.23135	-0.423288		1.05788	1.6474	1.31273	1.42955	1.23998	1.14589
																	-0.971612	1.46281	-0.763567	-1.27597	-1.09433	1.20294		1.05958	1.64922	1.32004	1.42955	1.24606	1.14771
																	1.24035	-1.09433	0.369845	0.718058	-2.0283	0.589429		1.0646	1.65313	1.32471	1.42955	1.2598	1.15338
																	0.881124	0.657892	0.366362	1.31971	-0.396471	-0.339835		1.06809	1.65357	1.32502	1.42955	1.26832	1.15355
																	-1.12571	-0.335006	-0.476752	-0.952608	0.971979	1.3228		1.06905	1.70191	1.32528	1.43859	1.27161	1.1537
																	-0.960997	-0.962157	-1.39367	0.479241	-0.551463	1.12575		1.08428	1.71346	1.33201	1.44569	1.28104	1.15656
																	0.392588	1.21275	-0.728955	-0.585807	-0.326914	1.05851		1.09044	1.72627	1.33246	1.45038	1.28365	1.15818
																	-0.622691	-0.63668	0.444287	-1.44536	0.586641	0.556685		1.09213	1.76945	1.34127	1.45274	1.29962	1.16169
																	-2.84372	0.770749	-0.288392	-0.789611	-2.89321	0.402876		1.09258	1.76986	1.35308	1.45422	1.30051	1.16408
																	-1.41794	1.61324	1.76058	-2.50923	-0.741934	0.893851		1.09282	1.77034	1.35473	1.46049	1.30896	1.17194
																	0.78611	-0.580395	0.687957	0.274647	0.394555	0.9312		1.09455	1.79668	1.36386	1.47311	1.31017	1.18265
																	-1.03131	-1.16657	0.694751	-1.12528	-2.12311	-0.525577		1.09751	1.79901	1.36797	1.48055	1.32528	1.18386
																	-3.49584	0.657563	-1.38802	-1.69641	0.504936	0.90244		1.10221	1.82828	1.369	1.48193	1.32706	1.18568
																	-0.531415	0.899683	-1.9399	-1.38388	0.545545	-1.9483		1.10437	1.83529	1.37434	1.48344	1.33201	1.19017
																	-0.440164	-0.980878	-0.971612	0.755307	0.475214	-0.990945		1.1053	1.84197	1.38002	1.49825	1.33542	1.19067
																	-0.71833	-0.606198	0.680552	0.96685	-0.71784	-1.02384		1.11103	1.86166	1.38373	1.50245	1.34453	1.20799
																	-0.759959	1.29994	0.637285	0.852986	0.747546	-1.33857		1.11127	1.91695	1.38373	1.51145	1.34899	1.20826
																	-0.342496	0.417203	-0.781029	-0.4458	0.702874	0.578862		1.11543	1.91858	1.38373	1.51766	1.36386	1.21228
																	-1.51729	-0.689743	2.56053	-1.19491	0.874639	1.76058		1.11782	1.92769	1.3929	1.5262	1.36521	1.21358
																	0.463508	-0.843893	-0.916842	-1.27622	-1.17618	0.413342		1.12162	1.96845	1.39861	1.53523	1.37366	1.21967
																	0.707545	-1.69723	0.392588	-0.804979	1.12397	0.694751		1.12204	2.00385	1.39932	1.53906	1.38105	1.22123
																	0.421036	-2.04311	0.78611	-1.02812	1.07349	-2.12385		1.12782	2.02426	1.40711	1.54328	1.38316	1.22275
																	0.954683	-0.785524	-1.417	-1.09169	-0.311386	0.644295		1.13109	2.04313	1.40899	1.55909	1.39159	1.22816
																	1.80765	0.788384	-0.531415	-0.44395	-1.51582	-0.270431		1.1345	2.07172	1.41203	1.56888	1.39792	1.23107
																	1.80283	0.557137	-0.652771	0.995184	-1.40744	-0.958209		1.14187	2.07938	1.41853	1.5714	1.39988	1.2326
																	-1.01263	0.558578	-0.71833	-0.498936	0.713243	-0.781029		1.14318	2.08403	1.41941	1.60758	1.40057	1.2352
																	0.539889	-0.902421	-0.759959	0.802199	-1.08643	-1.26282		1.14398	2.0968	1.43106	1.61498	1.40899	1.23932
																	-0.704885	0.473885	-1.51729	-1.01268	0.609721	-1.33266		1.15052	2.14904	1.43554	1.62647	1.41373	1.23972
																	0.880372	-1.25011	-0.591555	-1.22906	0.558578	0.816424		1.15093	2.21891	1.43611	1.65313	1.41419	1.23994
																	0.732736	-1.24433	0.418237	-1.18531	1.33952	-0.960997		1.15176	2.37558	1.43791	1.65357	1.41728	1.24332
																	0.643918	-1.36089	1.13972	1.53392	-1.38351	-0.916842		1.15176	2.48352	1.44043	1.68016	1.41853	1.25102
																	0.867999	-0.343893	-0.681967	-1.35592	-0.593805	-0.875725		1.15338	2.48757	1.44284	1.71289	1.42712	1.25213
																	-0.445295	-0.716917	0.451189	-0.609557	-1.24433	2.54556		1.1537	2.61052	1.45291	1.71857	1.42955	1.25452
																	0.762868	-1.51124	-0.95938	1.66997	-1.55769	0.410997		1.15973	2.61232	1.4579	1.74599	1.42955	1.26071
																	-2.56957	-0.72572	0.948198	-3.68967	-0.452215	0.693613		1.17079	2.65506	1.46535	1.75316	1.42955	1.26089
																	0.27924	0.899993	-0.445295	1.36175	0.38239	1.41288		1.17207	2.65506	1.52795	1.79655	1.42955	1.26349
																	1.01979	0.974998	-2.56957	1.23425	-0.716917	0.707545		1.18386	2.8088	1.52935	1.79901	1.42955	1.26358
																	-0.28125	0.500396	0.27924	0.424068	0.715345	-0.591555		1.18768	3.71539	1.5326	1.82933	1.42955	1.26706
																	0.354519	-0.824794	1.01979	-1.23313	0.349195	0.770929		1.19776	4.0273	1.53393	1.84197	1.42955	1.28226
																	0.632099	-1.27613	0.357093	2.03139	0.797436	0.607224		1.19991		1.53561	1.85802	1.43554	1.28305
																	-0.379054	-0.673366	0.588505	-1.20956	1.73071	1.80283		1.20065		1.53716	1.86166	1.45422	1.29348
																	0.371564	0.942499	-0.816377	1.18848	2.09511	0.650218		1.20799		1.54983	1.9466	1.46049	1.2978
																	0.289752	-1.16089	-0.595417	-0.825484	-0.904903	0.867999		1.21073		1.5543	2.02426	1.46067	1.29823
																	-1.11358	-1.20204	0.643848	0.308218	0.869558	-0.445295		1.21288		1.56069	2.02806	1.46385	1.30982
																	-0.665667	0.358715	-0.30237	0.872059	-0.785757	1.11042		1.21967		1.56296	2.07172	1.48134	1.31246
																	0.494033	0.817415	1.38922	0.55064	0.615313	0.657046		1.22515		1.56667	2.14904	1.48193	1.31273
																	2.71388	-0.466257	-0.971358	-0.772978	-0.839132	0.27924		1.22876		1.571	2.19266	1.48968	1.31538
																	-1.05021	-1.3381	0.934143	-1.10169	-0.903859	0.363999		1.23056		1.59516	2.24103	1.48968	1.32004
																	-0.971358	-0.43162	-2.12048	-0.42074	0.777984	-0.28125		1.23107		1.59545	2.37558	1.48968	1.32134
																	0.856563	0.659263	3.38019	-1.02651	-0.471279	0.345045		1.2326		1.59755	2.41591	1.48968	1.32381
																	2.40998	0.761405	0.856563	-1.11387	-0.837491	0.417608		1.23972		1.60427	2.43882	1.48968	1.32471
																	-1.47561	-1.60397	0.915392	-0.997013	-0.910485	0.371564		1.23998		1.62159	2.61232	1.48968	1.32857
																	-2.15642	-1.27597	-1.47561	-0.652585	-0.673366	0.588505		1.24606		1.62873	4.01069	1.48968	1.33076
																	-1.19729	1.13519	1.55044	-1.11243	0.942499	-1.11358		1.24702		1.62888	4.0273	1.48968	1.33708
																	0.862628	-1.06411	-1.06154	-0.82869	-1.16089	-0.595417		1.25929		1.6317		1.49527	1.34009
																	-1.75937	1.41809	-0.54627	0.848944	0.815782	-0.665667		1.26071		1.63244		1.49825	1.34321
																	-0.438551	-1.44536	-1.19729	0.930278	-2.08893	0.643848		1.26673		1.64515		1.512	1.34417
																	0.517029	-2.50923	1.25116	1.01208	-0.921097	-0.30237		1.26706		1.65334		1.51246	1.35304
																	0.683652	0.450261	1.0823	1.06855	-0.951714	1.22388		1.27036		1.66644		1.53523	1.3577
																	-1.50665	0.755307	-0.438551	1.06721	-0.648929	-0.802706		1.27376		1.66718		1.53678	1.36201
																	-1.42514	-0.4458	0.517029	-0.578879	-0.810423	0.856563		1.27849		1.6859		1.53716	1.37997
																	1.40027	-2.28486	1.03113	1.35581	0.810449	1.0279		1.27853		1.68769		1.53906	1.37999
																	-1.4178	1.3127	-1.19518	-0.497546	-1.52982	-2.10126		1.28305		1.69049		1.54328	1.38012
																	0.402024	-0.531697	-0.618559	-1.38629	-0.939855	-1.47561		1.28865		1.70148		1.5508	1.38087
																	2.51426	-0.668006	0.650056	-1.19007	-1.47551	0.814466		1.28926		1.70861		1.5543	1.39096
																	-0.607078	-1.22103	-0.516551	-0.903	-2.62005	0.512911		1.28931		1.71016		1.56713	1.3929
																	0.686909	-1.09169	1.55783	-0.727423	-0.811631	-2.58499		1.29314		1.71162		1.5762	1.39322
																	-3.26333	-2.63148	0.668358	-1.80856	-1.56561	0.393679		1.30254		1.72294		1.582	1.39637
																	0.560927	0.995184	-1.4178	-2.97006	0.718058	0.475332		1.30882		1.73957		1.60427	1.40392
																	1.00256	-0.498936	2.51426	-0.530583	1.13519	-0.362144		1.30896		1.74336		1.61498	1.4096
																	1.27189	-0.51229	0.841955	-0.684592	0.39363	1.62771		1.31017		1.74708		1.62651	1.41203
																	-0.988662	1.29162	0.515283	-2.20071	1.31971	1.92263		1.31246		1.78801		1.62873	1.43106
																	-2.77103	-1.18531	-0.607078	0.629813	0.34353	0.517029		1.31547		1.82404		1.64515	1.43116
																	1.14444	1.31131	0.665435	-0.518162	-0.585807	-0.695739		1.3206		1.82828		1.65313	1.434
																	0.341097	0.474493	0.428562	2.31511	0.407524	-1.94347		1.32282		1.83445		1.66644	1.43859
																	0.961247	-0.807634	-1.74873	-1.6895	-2.50923	-0.705351		1.32471		1.85783		1.68016	1.44043
																	-0.646278	0.505145	-0.969591	0.760537	-1.45117	-1.42514		1.33246		1.86437		1.68264	1.44284
																	-0.283991	1.53392	0.524234	0.539248	-0.9555	1.55783		1.34127		1.88245		1.72294	1.44569
																	0.74754	-0.834585	0.556749	0.498202	-1.69641	0.453433		1.34453		1.88355		1.73165	1.45274
																	-0.961315	-1.35592	1.27189	-1.19742	-2.18687	0.607653		1.36201		1.88443		1.73832	1.45989
																	1.17316	-1.42225	3.3342	0.815666	-1.38388	0.62023		1.36386		1.88916		1.74708	1.47176
																	-0.636673	-0.609557	-2.77103	-0.241362	-0.4458	1.40027		1.369		1.89041		1.76528	1.47311
																	-0.481717	1.66997	0.884849	1.9207	-1.40787	0.402024		1.37366		1.94356		1.77034	1.48055
																	-1.08233	-3.68967	1.38635	-0.997213	-0.845412	1.62281		1.37999		1.95877		1.82933	1.49053
																	0.914738	1.36175	-1.61115	-1.04234	0.907287	1.28549		1.38105		1.96042		1.83445	1.49405
																	-0.521656	-2.37448	-0.283991	-0.562424	-1.19491	-1.21602		1.38373		2.01085		1.86437	1.50245
																	-1.36608	1.23425	-0.621787	-0.278569	1.3127	1.20234		1.38373		2.01948		1.88245	1.52016
																	0.794323	0.538034	-0.961315	1.23125	0.411404	0.515283		1.38373		2.06635		1.89306	1.5262
																	-0.675746	-1.23313	1.17316	-0.959564	-2.01845	-0.588075		1.3929		2.07714		1.92769	1.52795
																	-0.871689	0.787252	-1.21173	-0.395377	-1.15276	0.686909		1.39637		2.14167		1.94406	1.53062
																	0.546581	2.03139	-1.36608	-1.03201	0.942966	-0.642743		1.39861		2.24556		1.9476	1.5326
																	-0.776693	-1.20956	0.54922	-1.39547	-0.653778	-2.67863		1.39932		2.29411		1.99279	1.53561
																	-1.18493	1.53692	-0.925616	-0.752949	-1.22906	3.3342		1.39988		2.30003		2.0003	1.5657
																	-1.03956	0.728372	1.10045	-0.347105	-1.18531	-0.510538		1.40057		2.32673		2.07172	1.57478
																	-1.78599	1.18848	-0.765462	-1.79859	-1.19041	1.49172		1.41203		2.3332		2.18692	1.59516
																	0.646437	0.730233	-0.871689	-1.42695	-0.675852	1.08564		1.41373		2.39716		2.19266	1.59545
																	1.14322	-0.825484	0.546581	0.702053	-1.42225	1.75774		1.42932		2.48352		2.39542	1.59755
																	0.557218	0.308218	-1.30914	-0.722496	-0.609557	-1.16448		1.43106		2.48757		2.61232	1.60758
																	-3.01308	0.872059	-1.78599	-1.25139	-1.02964	1.27349		1.44043		2.61052		2.65506	1.62888
																	-1.08107	-0.981167	0.39862	1.16387	-0.579936	0.632397		1.44793		2.68422		2.65506	1.6345
																	0.750545	2.58314	-0.436604	-1.8495	-2.37448	-0.481717		1.45291		2.83556		3.71539	1.64062
																	-0.635288	-0.949533	-0.635895	0.729355	-0.562537	0.745955		1.4579		3.04771		4.01069	1.64448
																	0.752437	0.544502	0.56993	1.88317	-0.517546	-0.521656		1.46067		3.22846			1.65334
																	-0.40412	-0.974849	1.07956	-0.492955	-1.43802	0.794323		1.47311		3.76043			1.65357
																	-1.07288	-0.652585	1.00569	0.640765	-1.24103	-2.83213		1.48968		1.00569			1.6915
																	-0.850746	0.520891	0.646437	-1.05106	1.87778	0.715922		1.48968		0.646437			1.70097
																	0.591426	0.523693	-1.15805	0.665913	-1.17319	1.0257		1.48968		-1.15805			1.70148
																	-0.578478	-0.301461	0.312795	1.31077	0.728372	3.52823		1.48968		0.312795			1.70191
																	0.997027	-0.82869	1.14322	0.36404	1.05957	0.39862		1.48968		1.14322			1.70861
																	-0.67875	0.889283	0.471518	0.947029	-1.01405	1.46617		1.48968		0.471518			1.71071
																	1.67505	0.848944	-1.05508	-1.02141	0.872059	0.557477		1.50779		-1.05508			1.71289
																	0.951547	1.01208	-0.494452	-0.973184	0.55064	1.07956		1.51106		-0.494452			1.76945
																	-0.65685	-0.509398	-0.457935	2.25618	0.544502	0.424986		1.53906		-0.457935			1.76986
																	0.468683	-0.578879	-0.657765	-1.22606	-1.11387	-1.15805		1.53919		-0.657765			1.79655
																	-0.866062	1.22979	-1.15338	0.975993	-1.25642	-2.34902		1.54139		-1.15338			1.79668
																	-0.688241	-1.19007	-1.77265	1.06546	0.520891	3.0478		1.5437		-1.77265			1.79901
																	-0.415818	0.783933	-0.466836	-2.52582	-1.06916	-1.10883		1.54983		-0.466836			1.80576
																	1.14619	0.351471	-0.380431	0.918476	-0.52895	-0.657765		1.55367		-0.380431			1.84197
																	-0.847863	-0.605687	0.621645	-1.04967	-0.301461	-2.48116		1.55909		0.621645			1.85802
																	-0.655406	-0.530583	-0.578478	0.997413	-3.24158	0.752437		1.5657		-0.578478			1.88355
																	-0.640811	-1.48459	0.997027	-1.36785	1.22979	-1.36226		1.56667		0.997027			1.88832
																	1.33939	-1.23866	-0.67875	0.968121	-0.46173	1.32161		1.56888		-0.67875			1.91695
																	0.744016	-2.20071	1.67505	-1.70124	1.39328	-0.380431		1.57972		1.67505			1.9466
																	-0.767669	2.31511	-0.746427	-0.510891	0.348469	-1.97016		1.59755		-0.746427			1.95003
																	1.22633	-0.947386	-0.696145	4.71136	-0.497546	-2.13474		1.60852		-0.696145			1.96845
																	-1.84295	-0.770807	0.634294	2.36712	-1.38629	0.426772		1.62159		0.634294			1.97754
																	0.822877	1.44196	-0.415818	-1.36161	1.29036	0.997027		1.62651		-0.415818			1.9841
																	0.402978	1.353	-2.64457	0.809645	-0.727423	-0.433196		1.6317		-2.64457			2.00829
																	-1.38023	-0.555193	1.14619	-1.8753	-1.00347	1.67505		1.64515		1.14619			2.00829
																	-1.05113	1.03801	-0.847863	0.800859	-2.97006	0.951547		1.65334		-0.847863			2.02426
																	0.620666	0.532439	0.542196	0.643426	-0.47264	0.638278		1.66718		0.542196			2.04046
																	0.624282	-1.67135	-0.640811	-0.808468	-2.55343	1.89098		1.68769		-0.640811			2.04313
																	-0.910341	-1.19742	0.918939	0.957854	0.988697	1.868		1.70148		0.918939			2.07714
																	-2.74825	0.732268	1.33939	1.36555	-0.518162	0.514448		1.70861		1.33939			2.07938
																	0.334326	0.432358	1.57012	-2.43443	0.6011	-0.580221		1.72294		1.57012			2.0968
																	0.448404	-0.997213	1.04131	-0.919925	0.806541	-2.64457		1.73957		1.04131			2.14167
																	-1.29365	1.0829	1.22633	-0.249677	0.760537	1.08892		1.74599		1.22633			2.37558
																	1.10102	-1.04234	1.05058	0.993923	2.06723	0.91615		1.74836		1.05058			2.43882
																	1.26776	0.339972	0.637286	-2.88485	0.582682	1.33443		1.75316		0.637286			2.48352
																	-0.808195	-0.975696	0.402978	1.12199	0.714785	-0.640811		1.77552		0.402978			3.04771
																	-0.512703	-0.591093	0.448736	0.446755	-0.375984	0.918939		1.85783		0.448736			3.22846
																	-1.89563	-1.11816	1.36148	0.621486	0.519776	-0.752566		1.85802		1.36148			3.40101
																	0.289205	-0.395377	0.620666	-0.3952	-1.29793	1.04131		1.86437		0.620666
																	-1.04275	-1.03201	0.624282	0.917484	-1.11635	1.07814		1.94406		0.624282
																	1.39803	0.971376	-1.61532	0.447546	0.588945	-1.84295		1.94472		-1.61532
																	1.1341	-1.39547	1.83558	0.797767	1.23125	1.35619		1.9466		1.83558
																	-0.473302	-1.79859	-0.910341	-1.11624	-0.514739	0.845012		1.9841		-0.910341
																	0.971979	0.702053	0.916408	-1.17687	-1.26528	0.246908		1.99279		0.916408
																	-0.523813	-1.25139	-2.74825	0.832033	-0.752949	-1.38112		2.01948		-2.74825
																	-1.03115	-0.784607	0.334326	-1.00578	-1.81151	0.620666		2.02806		0.334326
																	-0.551463	0.729355	-1.46397	-0.535231	-1.42695	-1.01038		2.06635		-1.46397
																	-0.810816	-0.492955	0.448404	-1.1878	-0.516295	1.17681		2.07714		0.448404
																	-0.767907	0.640765	-1.62619	-1.67288	-0.722496	1.13555		2.09202		-1.62619
																	0.586641	-1.05106	-1.29365	-1.01579	-1.19115	0.448404		2.14096		-1.29365
																	-2.89321	0.665913	-1.52367	0.862988	-0.784607	-1.10859		2.18692		-1.52367
																	-1.3072	-1.02141	-0.512703	1.93075	1.88317	0.773048		2.24556		-0.512703
																	-1.08175	-1.74887	0.461434	-1.70555	-0.361325	1.26776		2.29411		0.461434
																	-2.28832	2.25618	-0.905298	-1.39367	0.772742	0.561456		2.30003		-0.905298
																	1.91844	0.650511	-1.89563	0.303744	-1.48435	0.358504		2.3332		-1.89563
																	1.37966	1.06546	0.289205	-1.54396	0.947029	0.420236		2.35104		0.289205
																	-2.12311	-2.52582	-0.715792	1.03758	-0.577292	-1.53079		2.39542		-0.715792
																	0.802822	0.311694	1.39803	-0.331486	-1.74887	1.21184		2.39767		1.39803
																	-0.393587	0.997413	1.08157	0.894831	0.975993	-1.89563		3.04771		1.08157
																	-1.39513	-0.79768	-0.438871	0.358243	0.99721	0.54287		3.76043		-0.438871
																	0.175098	-1.36785	-0.977018	-1.7144	-1.38144	2.76348		4.01069		-0.977018
																	0.874639	1.84916	1.91047	0.333842	0.878911	-0.715792				1.91047
																	-1.26759	0.461087	0.791657	-1.67768	0.311694	1.28246				0.791657
																	-0.915573	-1.70124	-0.89014	0.658192	-0.908189	0.817272				-0.89014
																	1.41214	-0.510891	-0.473302	0.772792	-0.398786	1.08157				-0.473302
																	-0.437764	0.286586	-1.57919	-0.666192	-1.04967	1.07134				-1.57919
																	0.944739	0.809645	-0.767907	1.09606	0.997413	0.657892				-0.767907
																	-3.2552	0.643426	0.333285	-0.505816	-0.79768	1.1341				0.333285
																	-1.51582	0.521205	0.732806	0.485756	0.524527	-2.23367				0.732806
																	-0.378034	-0.808468	-1.3072	0.68835	1.71076	-0.335006				-1.3072
																	-1.40744	1.36555	-1.08175	-1.18868	-0.330312	-2.26168				-1.08175
																	0.713243	-0.919925	-2.28832	-1.53502	-1.06741	0.873533				-2.28832
																	-0.858807	-0.249677	0.901604	0.875074	2.36712	-0.473302				0.901604
																	0.750829	-0.796459	-2.12311	0.334398	-2.26899	1.21275				-2.12311
																	-4.31872	-1.52614	-0.553559	-2.07382	-2.43443	-0.523813				-0.553559
																	-1.26276	0.446755	0.545545	1.05334	-0.919925	0.672217				0.545545
																	-1.48905	0.511622	2.12814	0.576518	0.488028	-1.03115				2.12814
																	-0.494715	0.621486	-0.463609	0.72516	0.914361	-0.810816				-0.463609
																	-0.987971	-1.1713	-1.54859	-0.274193	1.04322	-0.767907				-1.54859
																	-1.55769	-0.3952	-0.324486	-0.3051	1.70865	0.333285				-0.324486
																	-0.522071	0.917484	-0.393587	0.402244	0.511622	1.61324				-0.393587
																	0.345074	0.447546	0.175098	-0.641455	-0.635302	-0.580395				0.175098
																	0.915172	-0.708374	-0.965298	-1.62789	0.471125	1.91844				-0.965298
																	1.73071	1.56004	0.874639	0.290904	-0.317635	0.657563				0.874639
																	0.389635	-0.372762	1.12397	0.597465	-0.956291	0.585952				1.12397
																	0.505919	-0.779628	-1.69723	0.789069	-0.779628	1.29994				-1.69723
																	-0.458373	-1.00578	-0.490219	0.944015	-0.744886	-0.393587				-0.490219
																	-0.601592	0.938361	-2.04311	-0.551336	-1.03017	0.175098				-2.04311
																	-2.12291	-0.535231	0.944739	-0.322741	-2.0501	-0.689743				0.944739
																	0.615313	0.959498	1.14185	-0.731544	-2.05365	1.94041				1.14185
																	0.405314	-1.0204	0.498722	0.868895	-1.1878	-0.843893				0.498722
																	1.30275	0.498576	0.713243	-0.763668	0.498576	-0.890497				0.713243
																	-0.839132	0.9981	0.557137	-1.6817	1.97633	-0.816059				0.557137
																	1.1181	-0.810623	-1.26276	1.38126	-2.87404	-1.35897				-1.26276
																	-0.914728	2.18119	-1.48905	0.990998	1.88045	-1.05121				-1.48905
																	-1.12591	0.898057	0.473885	-0.764862	-1.17885	-2.04311				0.473885
																	0.676536	0.613119	-0.593805	-0.665524	1.53374	-0.785524				-0.593805
																	0.297435	-1.70555	-0.494715	0.367481	0.337321	0.788384				-0.494715
																	0.515739	-1.54396	-0.987971	-1.59507	-1.26706	0.750829				-0.987971
																	-0.951714	0.894831	-1.55769	0.381639	-0.635586	-4.31872				-1.55769
																	-0.544084	-0.392629	0.675392	1.25695	1.93075	-1.48905				0.675392
																	0.905588	-0.454764	1.18507	-0.782879	0.303744	-3.3205				1.18507
																	-0.624226	1.08738	0.505919	-1.38785	-0.328362	0.796534				0.505919
																	-1.47551	0.538469	0.301649	1.18326	1.06139	-1.25011				0.301649
																	-1.56561	-1.7144	-0.471279	-0.452635	0.894831	-1.13473				-0.471279
																	0.718058	1.242	0.610355	-3.82654	0.358243	-0.987971				0.610355
																	0.39363	-0.853629	-0.810423	-1.04407	-1.77902	0.411078				-0.810423
																	1.31971	-0.757162	0.905588	-1.12364	0.913827	-0.522071				0.905588
																	2.40983	2.07809	1.13519	0.712703	3.03205	0.345074				1.13519
																	-0.571635	1.09606	2.40983	2.21064	-0.646195	1.93666				2.40983
																	1.43962	0.485756	-0.691234	0.542031	-0.883563	-1.36089				-0.691234
																	-0.585807	-1.53502	-0.42304	-1.46942	0.615354	-0.641623				-0.42304
																	-1.45117	0.875074	0.450261	-1.40741	0.48612	1.35923				0.450261
																	-0.42304	-1.51995	0.470829	-1.02505	0.598829	0.580848				0.470829
																	-1.21863	0.613529	0.7777	0.53947	-1.2482	-0.72572				0.7777
																	1.11031	1.05334	-1.1517	0.448699	0.478326	-0.969686				-1.1517
																	0.852986	-1.14271	-0.599794	0.613901	-1.15334	-2.12291				-0.599794
																	-1.06158	0.434479	-0.531697	-1.4682	1.05334	0.899993				-0.531697
																	-2.01217	-1.42157	-0.668006	-0.875833	2.03694	1.31057				-0.668006
																	-1.40787	0.573145	-1.22103	-0.295266	1.03918	0.405314				-1.22103
																	0.470829	0.615141	0.569199	0.964212	-0.325217	1.56287				0.569199
																	-1.1517	-1.45971	-2.01845	-0.936276	-0.80711	-0.805162				-2.01845
																	0.411404	-0.46374	-2.63148	0.800718	-1.23121	0.974998				-2.63148
																	-2.27708	-0.274193	0.942966	0.638439	0.633613	0.500396				0.942966
																	0.569199	0.647436	0.549102	-1.07665	0.544335	0.681633				0.549102
																	-0.688207	-0.484797	-0.640547	-0.313644	1.2519	-1.01304				-0.640547
																	-0.44395	-1.62573	-1.19041	-1.41223	0.615141	-0.824794				-1.19041
																	0.961899	-1.02469	1.27845	-0.440005	-0.46374	-1.27613				1.27845
																	0.549102	-0.551336	1.31131	0.792308	-0.958438	0.358715				1.31131
																	-0.653391	0.998617	0.474493	1.10594	-0.274193	0.761405				0.474493
																	-1.22906	-0.764862	0.911584	-1.4446	0.402244	-1.20982				0.911584
																	-0.899943	-3.1965	-0.899943	0.949375	-1.62789	-1.60397				-0.899943
																	0.223493	0.381639	1.24811	0.893594	-1.22637	0.801951				1.24811
																	2.33844	-3.03676	-0.807634	1.24447	0.290904	-1.27597				-0.807634
																	-1.38509	-1.38785	-0.834585	-0.787215	-1.1867	-1.06411				-0.834585
																	-1.02964	-1.19787	1.45766	-1.08025	0.618404	2.40983				1.45766
																	-0.566967	0.622116	-0.676512	0.446049	-1.30617	-0.571635				-0.676512
																	0.675165	-0.452635	-1.38509	0.644809	0.944015	-0.691234				-1.38509
																	-0.517546	-3.82654	-1.02964	1.01762	0.868895	0.507147				-1.02964
																	0.424068	-1.12364	-0.579936	1.22546	-1.48277	-0.42304				-0.579936
																	-1.27501	0.712703	-0.566967	-0.702952	1.38126	0.274647				-0.566967
																	-1.00896	-1.48461	-1.24103	-1.47292	-1.5988	0.96685				-1.24103
																	-0.802037	0.862	-1.27501	-1.03908	0.990998	0.7777				-1.27501
																	-1.32882	0.542031	1.51542	-2.03748	-1.88335	-1.1517				1.51542
																	-0.864064	-1.46942	-0.863061	1.50819	0.504041	-1.27622				-0.863061
																	-0.463276	0.652147	-2.02169	0.340708	1.06201	-1.1339				-2.02169
																	-0.423077	-0.901005	-0.463276	-0.368888	0.388852	-1.02812				-0.463276
																	0.55064	0.412665	-0.423077	1.03085	0.367481	-0.531697				-0.423077
																	-0.772978	0.448699	2.29022	0.975888	0.324843	-0.668006				2.29022
																	-0.667805	0.613901	1.05957	-0.748378	0.586517	-1.09169				1.05957
																	-1.27781	0.679323	-1.01018	-0.573832	-2.4419	-0.688207				-1.01018
																	-1.02651	-1.23636	0.548768	1.64446	0.383102	0.802199				0.548768
																	-0.613994	0.841559	-0.986703	-0.710349	2.36545	-0.899943				-0.986703
																	0.779153	-1.4682	-0.667805	-2.01919	-0.452635	1.24811				-0.667805
																	-2.33784	-0.729981	-1.27781	0.650918	-3.82654	0.505145				-1.27781
																	1.38315	2.53313	-0.981167	-0.834012	0.712703	1.09776				-0.981167
																	-1.11243	-0.951405	0.416675	-1.16918	-1.48461	0.683273				0.416675
																	-0.726411	-1.41223	0.341289	-1.04142	0.862	1.53392				0.341289
																	-1.06916	-1.54089	-1.22296	0.480727	0.397475	-0.834585				-1.22296
																	1.54298	-0.780056	-0.70735	0.84824	-1.40741	0.223493				-0.70735
																	0.567263	-1.4446	-2.33784	0.595197	0.652147	-1.35592				-2.33784
																	-3.64067	-0.659042	-1.49279	1.55209	-1.02505	1.36175				-1.49279
																	1.20208	0.309382	-1.31575	0.43252	-0.615852	-1.26099				-1.31575
																	-1.50705	1.03017	1.38315	-3.33862	-1.24538	0.675165				1.38315
																	-3.24158	-1.67318	0.881757	-0.581517	0.53947	0.538034				0.881757
																	1.00862	0.593779	-1.06916	0.710374	-0.771344	-1.23313				-1.06916
																	1.39328	-1.36684	0.567263	-1.23661	0.679323	0.787252				0.567263
																	-1.33267	1.22546	-2.66622	-0.603425	0.841559	-1.00896				-2.66622
																	-0.684816	-1.54835	-0.52895	-0.910421	-0.295266	-0.856199				-0.52895
																	-0.903	-1.47292	0.424838	-1.81998	0.95716	-0.863061				0.424838
																	-1.90477	-0.886718	0.728379	-0.816639	-0.970903	-0.802037				0.728379
																	-1.02388	0.96975	2.93212	0.936147	0.800718	1.53692				2.93212
																	0.987691	-2.03748	0.631569	-1.3282	-0.429078	-1.11146				0.631569
																	-1.00347	1.32134	-1.12961	0.452062	-2.30997	-0.510079				-1.12961
																	1.01431	-0.559395	-0.46173	-1.04626	-3.16664	1.18848				-0.46173
																	-0.563575	0.975888	1.39328	-0.329479	-0.951405	2.29022				1.39328
																	0.404971	-0.748378	1.31707	0.42877	-2.4582	0.730233				1.31707
																	1.16059	0.307892	-1.00863	0.616264	-1.31952	1.32085				-1.00863
																	-2.97006	-0.60759	1.29036	-0.999744	-0.313644	0.548768				1.29036
																	2.93269	1.64446	-0.684816	-0.769094	-0.440005	-0.772978				-0.684816
																	-0.738081	-0.710349	0.846238	-2.22593	0.641328	-0.667805				0.846238
																	0.988697	-0.834012	-1.00347	2.00191	-1.54089	-0.981167				-1.00347
																	0.806845	-1.16918	0.351471	-0.739933	1.10594	0.416675				0.351471
																	0.629813	1.34748	1.01431	-0.660707	1.20681	-0.949533				1.01431
																	-1.14993	0.84824	-0.563575	-1.96081	-2.18482	-0.87862				-0.563575
																	-3.0278	0.595197	1.16059	-1.86455	0.949375	-0.652585				1.16059
																	1.01876	-1.57362	2.93269	0.750554	-0.867523	0.779153				2.93269
																	-1.99849	0.912975	-0.628316	-1.11683	-0.774142	0.364423				-0.628316
																	-1.00926	1.24868	0.732341	1.26102	-0.983322	-1.11243				0.732341
																	0.760537	-1.23661	-2.6321	-1.35966	1.03017	-0.726411				-2.6321
																	0.539248	1.07437	-0.360679	-0.795903	-0.761745	-0.921972				-0.360679
																	-1.36338	-0.743898	0.806845	1.01053	-1.47292	1.54298				0.806845
																	0.815666	-0.998687	-0.723804	-1.12836	-1.03908	1.11186				-0.723804
																	-0.241362	-1.18602	0.599413	0.804014	1.38858	1.20208				0.599413
																	0.582682	-0.603425	1.353	-1.37941	1.16746	-0.776805				1.353
																	-0.702055	-0.816639	-1.54595	0.756342	-1.26761	0.848944				-1.54595
																	-1.40805	0.409804	-1.35614	1.44314	1.6858	1.5145				-1.35614
																	-0.900134	0.689207	1.01876	1.05932	-1.15959	1.01208				1.01876
																	0.714785	0.936147	-1.99849	2.2133	-1.24363	-0.509398				-1.99849
																	-0.950317	0.452062	-0.474958	-2.09206	-1.20797	-0.500758				-0.474958
																	-2.58084	-1.04626	-1.00926	-1.27477	-1.05114	1.00862				-1.00926
																	-0.779685	0.982273	0.532439	1.29984	-0.573832	-0.578879				0.532439
																	0.407726	0.42877	-1.67135	-0.323126	-0.60759	0.618944				-1.67135
																	-0.432692	0.616264	-2.07569	0.880186	0.410949	0.783933				-2.07569
																	-0.375984	0.344664	0.352954	-0.791693	1.70186	-0.822418				0.352954
																	-0.382407	-2.22593	2.06723	-0.711529	0.980745	0.540561				2.06723
																	-0.253673	2.00191	0.814701	0.856282	1.06254	-0.998184				0.814701
																	-1.29793	0.908897	-1.09904	0.573554	-2.18243	-0.774814				-1.09904
																	0.706289	-0.660707	-0.900134	1.20637	0.650918	0.987691				-0.900134
																	-1.21631	0.554851	-0.835567	-0.936817	-1.82698	0.423479				-0.835567
																	0.657889	-1.86455	0.714785	-0.705381	0.668758	0.351471				0.714785
																	-1.81151	-1.18091	-0.950317	-0.684921	-3.74637	0.404971				-0.950317
																	-0.516295	-1.28395	0.407726	-1.25814	1.94859	-0.605687				0.407726
																	-1.31822	1.17435	1.0829	-0.324696	1.34748	2.54308				1.0829
																	0.980939	-1.14294	-0.375984	-0.785966	-2.87674	0.923492				-0.375984
																	-1.19115	1.30153	-0.382407	-0.934526	-0.447515	-0.738081				-0.382407
																	3.28662	-2.09206	-1.29793	1.39537	-0.565285	-1.48459				-1.29793
																	1.511	2.02447	0.706289	0.887428	1.55209	0.887209				0.706289
																	-0.361325	1.18682	0.815124	0.551668	0.43252	-1.22593				0.815124
																	0.48746	-0.893636	-1.0502	0.578956	-3.33862	-0.723804				-1.0502
																	1.31077	-0.791693	-1.21631	-0.472589	-1.23661	-2.20071				-1.21631
																	-1.48435	0.848457	-1.11635	-1.78366	1.07437	0.629813				-1.11635
																	-1.22606	-1.88482	1.74058	-1.29173	-0.910421	-1.14993				1.74058
																	-3.00822	-0.711529	-1.26528	-2.31293	1.28573	-0.555193				-1.26528
																	-1.97034	-1.01887	0.885822	-1.04322	-0.483401	1.18504				0.885822
																	-1.38144	-0.957309	1.47424	-1.57946	0.689207	-1.99849				1.47424
																	-0.323829	-0.429268	-1.4539	0.533661	-0.329479	0.532439				-1.4539
																	-1.04967	0.573554	3.28662	0.949108	1.04928	0.539248				3.28662
																	1.71076	0.564877	-1.48435	-0.43028	-0.999744	-1.94638				-1.48435
																	-1.41694	-0.780212	-0.519263	-1.81903	-0.769094	-1.36338				-0.519263
																	0.668094	0.35946	-0.323829	-2.80198	-1.36285	-1.69341				-0.323829
																	2.36712	1.20637	-3.20859	-1.9409	-1.25989	-1.03289				-3.20859
																	-1.17406	1.05903	0.524527	0.985644	-0.819608	0.814701				0.524527
																	-0.428266	-1.5208	0.461087	-1.50252	0.554851	-0.702055				0.461087
																	1.51776	-1.46994	0.668094	0.371259	1.26102	0.432358				0.668094
																	0.868034	-0.698491	-0.330312	1.51532	1.34873	0.812545				-0.330312
																	-1.04659	-1.85128	-2.3777	-0.441944	0.918828	-0.997213				-2.3777
																	-1.80918	-0.337234	-1.06741	1.65961	-0.795903	-0.733612				-1.06741
																	-2.02805	-0.684921	-0.673781	-0.832024	1.01053	-0.432692				-0.673781
																	-0.264329	-1.25814	-0.428266	0.965679	-1.35514	0.339972				-0.428266
																	0.454349	1.37562	1.51776	0.44094	0.860413	-0.562424				1.51776
																	-2.88485	0.977342	-0.958365	-1.224	1.17435	-0.975696				-0.958365
																	-0.508809	-0.592441	-0.751404	2.09329	-0.65164	-0.253673				-0.751404
																	0.519621	-1.08677	-1.04659	-1.06616	0.804014	-0.278569				-1.04659
																	-0.81827	0.97403	0.521205	-1.33361	-1.17416	-1.0502				0.521205
																	-0.635302	-1.09685	-2.02805	1.3964	-1.37941	2.04438				-2.02805
																	0.39959	0.887428	-0.901213	-0.730745	1.30153	0.971376				-0.901213
																	-0.858591	0.551668	-0.264329	0.795218	0.570243	-0.347105				-0.264329
																	1.87909	-0.575686	0.874748	1.20977	0.465265	0.885822				0.874748
																	-2.35713	-1.80005	0.519621	-1.1587	-1.06356	-1.31822				0.519621
																	-0.997176	-0.472589	1.54286	1.26641	-0.323126	0.728535				1.54286
																	-1.16998	-0.84729	1.70865	-0.662093	-0.688423	1.08503				1.70865
																	-1.11624	-1.78366	0.199659	-0.846732	0.401346	-1.25139				0.199659
																	-0.67125	2.50609	-1.80106	-0.992304	-2.19773	0.729355				-1.80106
																	-0.612756	-0.631307	1.87909	-1.30099	1.36533	0.640765				1.87909
																	1.16712	-0.669551	-0.997176	0.620113	-1.40244	0.665913				-0.997176
																	-1.58115	-0.9745	-0.956291	-0.616668	1.26421	-0.519263				-0.956291
																	-1.1878	0.949108	-0.797319	-0.628018	1.26146	-0.606235				-0.797319
																	0.562916	-1.81903	-0.372762	-1.84691	1.28231	-3.00822				-0.372762
																	-2.87404	0.985644	-0.779628	0.748939	-0.490312	1.06546				-0.779628
																	1.88045	-1.25009	1.16712	-1.82859	0.856282	0.918476				1.16712
																	0.55613	-1.00705	-2.0501	-1.05638	1.37582	-1.0415				-2.0501
																	-1.97147	0.86293	-2.05365	1.1418	0.616597	-1.36785				-2.05365
																	-1.28313	0.889438	-0.564237	-1.06745	-1.55443	-0.618089				-0.564237
																	0.702699	-1.21168	-1.54026	0.314222	1.37562	1.84916				-1.54026
																	0.753906	0.371259	-1.58115	0.589891	0.789932	0.461087				-1.58115
																	-1.43092	-0.441944	1.97633	0.400643	-1.85829	0.366431				1.97633
																	-1.26706	-0.893192	-2.87404	-0.870831	1.39537	0.668094				-2.87404
																	0.862988	-0.387303	1.88045	0.512324	-1.51638	-1.70124				1.88045
																	-1.25208	-0.832024	0.318302	0.451906	-2.33736	-0.510891				0.318302
																	-1.39367	0.44094	-1.97147	1.07589	0.885647	0.940315				-1.97147
																	1.15832	-0.557469	1.53374	-0.425576	-0.84729	0.434066				1.53374
																	-0.704949	-1.06616	-3.46917	-0.881202	-0.669022	-1.17406				-3.46917
																	0.358243	-1.90931	-1.28313	0.788782	0.737003	0.809645				-1.28313
																	0.634246	0.350688	-1.43092	-0.78565	-0.753274	0.53367				-1.43092
																	0.658192	-0.483023	-1.25208	-0.627199	1.49954	-0.958365				-1.25208
																	-1.73852	-0.740428	1.35079	1.90313	-0.883154	0.868034				1.35079
																	-0.795674	-0.849457	-1.27447	-0.895415	-1.29173	-1.8753				-1.27447
																	-0.912625	-2.51695	-1.1514	0.673414	-0.803362	-0.808468				-1.1514
																	3.03205	0.375667	0.527908	-0.465778	-0.324592	0.957854				0.527908
																	-0.453502	-1.25204	-0.795674	1.27863	1.3785	1.36555				-0.795674
																	0.957327	-1.01872	-3.28265	-0.496641	2.42468	-0.372762				-3.28265
																	-1.36597	0.275575	-0.912625	-1.14316	0.919378	-0.264329				-0.912625
																	0.68835	-1.1587	-0.453502	0.898235	-1.04322	-1.31344				-0.453502
																	-0.646195	-1.44152	0.957327	0.597423	-0.203263	0.454349				0.957327
																	0.615354	-0.314241	0.614764	0.822314	0.627068	-2.88485				0.614764
																	1.71978	-1.53099	-1.36597	-0.571933	-1.45282	-0.508809				-1.36597
																	0.387975	0.501238	-1.9461	-1.87742	-1.50252	-0.796459				-1.9461
																	-1.2482	-0.425089	-0.646195	-1.23027	0.383789	0.446755				-0.646195
																	0.334398	1.31221	0.713726	-2.16956	0.49062	0.621486				0.713726
																	1.31778	-1.14239	1.71978	0.533911	-1.00891	-1.1713				1.71978
																	0.805053	-0.773584	-1.70237	-0.828067	0.86293	0.199659				-1.70237
																	-2.50462	-1.00613	0.48612	-2.06084	-0.70252	-2.25204				0.48612
																	1.60175	-0.249748	0.598829	0.992083	-1.21168	0.917484				0.598829
																	0.848389	-1.45822	-1.31196	0.394098	0.371259	0.447546				-1.31196
																	1.91027	1.30936	-1.2482	-1.07359	0.346645	0.41034				-1.2482
																	1.11406	-0.476524	-1.51995	1.44835	-1.17275	0.5533				-1.51995
																	-0.80711	-1.30099	2.03694	0.527688	-1.60132	-2.35713				2.03694
																	-1.51183	0.620113	-0.429389	2.46172	1.65961	0.797767				-0.429389
																	-1.14322	-0.616668	1.91027	1.0447	-1.91362	-0.708374				1.91027
																	-1.55008	0.833717	0.293907	0.499267	0.676273	1.56004				0.293907
																	0.690245	0.748939	1.11406	-1.78183	1.61587	-0.372762				1.11406
																	1.05313	-0.555385	0.887689	1.61166	0.44094	0.832033				0.887689
																	0.402244	1.53736	-0.325217	-2.019	-0.668364	1.16712				-0.325217
																	-0.641455	-2.55497	-0.80711	-0.223335	-1.33361	-1.00578				-0.80711
																	0.640058	-0.847068	0.633613	-0.598287	-0.276856	0.562916				0.633613
																	-1.22637	-0.496247	0.544335	-2.38774	0.592577	0.318302				0.544335
																	-0.65035	-0.738105	-1.14322	0.580107	0.815372	0.55613				-1.14322
																	-0.684886	-0.482786	1.2519	-1.62556	2.49946	-1.01579				1.2519
																	0.868895	-1.93119	-1.577	-0.764225	-0.432537	0.702699				-1.577
																	0.326768	-1.90127	-0.958438	-0.855659	-1.16373	2.18119				-0.958438
																	1.03116	-0.588915	0.690245	0.611727	0.716209	0.613119				0.690245
																	-1.09558	0.589891	-0.911572	0.556081	0.774771	-1.70555				-0.911572
																	0.31157	1.04156	-0.484797	-2.20405	-2.5236	-1.39367				-0.484797
																	0.388852	1.6237	-0.65035	-0.386715	0.840217	-1.54396				-0.65035
																	-1.59507	1.47568	0.324874	-1.07792	1.19872	-0.454764				0.324874
																	0.324843	0.400643	0.998617	-0.949838	0.908002	-0.775036				0.998617
																	1.33213	-0.870831	0.74751	1.37296	-0.703809	1.08738				0.74751
																	-0.797196	0.451906	1.29111	-1.16747	0.275575	-1.12157				1.29111
																	2.36545	1.07589	0.326768	-2.01257	-0.784892	-1.7144				0.326768
																	-0.939342	-0.78565	-1.5988	-0.869646	-0.928883	-0.348514				-1.5988
																	-1.31576	0.560787	1.03116	-0.531653	-1.23445	-0.853629				1.03116
																	1.13284	-0.627199	-1.88335	-0.699277	-1.3277	0.658192				-1.88335
																	1.28431	1.90313	-1.09558	0.697397	-2.18472	-1.41472				-1.09558
																	0.397475	-1.32193	-0.869006	-0.48078	-0.846732	-0.665747				-0.869006
																	2.21064	1.27863	0.342159	-1.139	1.37158	0.464208				0.342159
																	0.564843	-0.496641	0.388852	0.996711	-0.992304	-0.757162				0.388852
																	-1.40741	-1.14316	-2.45145	0.627096	0.414536	-0.912625				-2.45145
																	-2.53468	1.17315	0.530345	-0.807407	-0.476524	-1.02601				0.530345
																	1.33412	-2.71082	1.33213	-2.73754	-0.640156	-0.666192				1.33213
																	0.822027	-1.73701	-2.87767	-1.67158	-1.49827	-1.36597				-2.87767
																	0.964212	-1.85281	2.36545	0.316658	-0.628018	-1.9461				2.36545
																	-3.85271	0.767607	-1.52171	-1.16439	-1.84691	-1.53502				-1.52171
																	0.584095	0.533911	-1.48461	-1.20291	0.505356	0.875074				-1.48461
																	-0.937562	-0.828067	0.862	-1.0105	0.748939	0.334398				0.862
																	0.638439	-2.06084	0.397475	-1.88252	-1.82859	-2.07382				0.397475
																	-1.69723	-0.798848	0.907813	1.04545	0.631332	-0.669668				0.907813
																	-3.16664	0.394098	0.589524	-0.531496	-0.496247	-2.50462				0.589524
																	-0.313644	-1.07359	-1.17705	1.45643	-0.446727	-1.53576				-1.17705
																	-0.440005	0.752587	0.652147	0.604935	-0.431507	0.576518				0.652147
																	-0.607613	-0.556803	0.412665	1.08881	1.1418	-1.14271				0.412665
																	-1.09921	-0.75767	-2.53468	-1.51018	-0.38404	0.848389				-2.53468
																	-1.66766	0.988082	-0.771344	-0.919611	-1.20952	0.434479				-0.771344
																	0.949375	-0.840301	1.8525	0.910278	0.851422	1.91027				1.8525
																	-1.3783	1.0447	-0.729981	-1.28618	0.512324	-1.04806				-0.729981
																	-0.867523	-0.638104	0.95716	-0.652974	0.437667	0.573145				0.95716
																	0.893594	-0.773189	-1.69723	0.51076	-0.425576	-1.79906				-1.69723
																	1.74215	-1.27998	-0.318276	0.392059	-0.881202	-1.55008				-0.318276
																	-0.787215	0.580107	-2.30997	-0.438698	0.788782	0.843296				-2.30997
																	0.611917	0.795745	-1.03333	-0.768316	-0.78565	2.27402				-1.03333
																	-0.844276	-1.03478	-3.16664	-2.77487	-0.496641	0.690245				-3.16664
																	-0.722033	0.556081	-0.951405	-0.560682	-1.08729	0.755802				-0.951405
																	-0.953047	-0.320591	-0.607613	-0.89213	-0.457162	-0.3051				-0.607613
																	-0.702952	-0.386715	-1.54089	1.05611	-1.33977	0.647436				-1.54089
																	1.38858	-0.869646	-1.3783	-0.828896	1.61534	-0.484797				-1.3783
																	1.16746	-0.531653	-0.774142	-0.345279	1.18908	-1.02469				-0.774142
																	-1.26761	-1.32836	-0.844276	0.381992	-2.16956	0.789069				-0.844276
																	1.6858	-0.699277	-0.953047	0.486381	-1.85281	0.937851				-0.953047
																	0.893866	1.22714	-1.22833	1.1415	-1.19981	0.998617				-1.22833
																	0.720332	0.996711	1.16746	0.756517	-0.98394	-1.6817				1.16746
																	2.11016	-1.16439	-1.26761	0.837908	-2.33159	0.79086				-1.26761
																	-1.05114	-1.0105	1.6858	-1.8822	1.20704	-0.764862				1.6858
																	-0.632915	1.04545	-1.8668	-0.40892	-0.75767	-0.751877				-1.8668
																	1.70186	-0.531496	-1.24363	0.887738	0.817496	0.251715				-1.24363
																	0.61887	0.424228	0.720332	-0.509596	1.44835	-1.09558				0.720332
																	0.668758	-0.343527	1.02089	0.375007	-0.804703	0.381639				1.02089
																	-3.74637	-1.28618	-0.89165	1.43637	1.0447	-3.03676				-0.89165
																	-0.445095	-0.652974	-2.01216	0.774473	-0.483991	0.530345				-2.01216
																	0.687355	0.51076	-0.559395	-0.964034	0.649358	1.33213				-0.559395
																	1.94859	-0.768316	-0.632915	2.10887	0.499267	-1.19787				-0.632915
																	0.484858	-2.77487	-0.60759	-1.71411	0.771849	-0.939342				-0.60759
																	-0.69245	0.84725	1.13968	-0.890983	-1.78183	0.622116				1.13968
																	-0.565285	-0.886678	1.70186	-0.412592	-2.019	-1.11495				1.70186
																	-0.577072	1.35694	-2.18243	-1.01312	-0.745271	-1.31576				-2.18243
																	0.43252	-1.59307	-1.82698	-0.675144	-1.27998	-1.04407				-1.82698
																	-1.26166	-1.26204	0.668758	0.479943	-0.803762	2.21064				0.668758
																	-2.60576	0.690607	1.94859	0.309363	0.446033	-1.46942				1.94859
																	-1.45802	0.817361	0.372174	-2.49791	0.661651	-1.17705				0.372174
																	0.30337	0.758537	0.484858		-2.38774	0.564843				0.484858
																	0.547803	0.767912	-1.58882		0.899119	-0.820774				-1.58882
																	1.11259	0.381992	-0.69245		-0.568933	1.34553				-0.69245
																	-0.910421	0.486381	-0.775869		1.80477	-0.439565				-0.775869
																	0.72287	0.77833	0.748335		-0.65366	-1.4682				0.748335
																	-0.483401	0.331653	-0.577072		-1.03478	-0.875833				-0.577072
																	-0.677395	0.379221	0.912975		0.772004	-1.00421				0.912975
																	0.901008	0.380286	0.508858		1.30333	-0.936276				0.508858
																	-0.329479	-0.591609	0.418435		-1.07792	-0.554617				0.418435
																	1.04928	-1.05269	-0.664528		0.952592	0.793955				-0.664528
																	-0.999744	-2.09093	0.547803		-0.949838	-1.69723				0.547803
																	0.975038	0.756517	1.11259		-0.469066	-0.318276				1.11259
																	-0.769094	0.837908	0.528588		1.22256	-1.07665				0.528588
																	1.40853	-1.8822	0.479735		-2.05668	0.560877				0.479735
																	-0.757787	1.37611	0.689207		-0.869646	-1.41223				0.689207
																	-1.60846	0.887738	-0.55508		0.508113	0.778699				-0.55508
																	-0.819608	0.375007	1.90205		1.22714	0.682774				1.90205
																	-1.457	-0.964034	1.0953		-1.139	1.74215				1.0953
																	0.67008	-0.797665	-0.352442		0.996711	-1.45127				-0.352442
																	1.08532	0.570029	0.344664		0.627096	1.01762				0.344664
																	0.918828	1.14462	0.921515		-2.73754	0.593779				0.921515
																	-1.35966	-0.802994	0.975038		-0.96204	-1.36684				0.975038
																	-0.795903	0.337133	-0.757787		-1.53105	-0.722033				-0.757787
																	-1.03583	-1.4551	-1.60846		0.316658	-0.953047				-1.60846
																	1.01053	-2.49791	0.642104		-1.02174	-1.54835				0.642104
																	1.0302	-0.842746	-1.25989		-1.46375	-1.8668				-1.25989
																	0.805945	3.60175	-1.457		-1.20291	0.720332				-1.457
																	-2.2501		0.697913		-1.88252	-2.03748				0.697913
																	0.676356		-1.03583		1.45643	-0.89165				-1.03583
																	1.28116		1.0302		0.604935	1.50819				1.0302
																	-0.65164		-2.2501		1.08881	0.340708				-2.2501
																	-0.931156		0.676356		-0.343527	-0.368888				0.676356
																	-1.37941		-1.32522		-1.51018	-2.01216				-1.32522
																	1.18937		0.860413		-1.56799	0.975888				0.860413
																	1.18241		-0.65164		0.910278	-0.748378				-0.65164
																	1.05932		-0.931156		-0.438698	0.224973				-0.931156
																	0.570243		-2.08178		1.49102	-0.4428				-2.08178
																	-0.962428		1.18937		-0.768316	1.64446				1.18937
																	1.29984		1.18682		-0.89213	-0.710349				1.18682
																	-0.323126		-0.962428		0.658332	0.792442				-0.962428
																	-2.02185		-0.688423		-0.886678	0.72406				-0.688423
																	-1.90827		0.957744		-0.578621	-0.834012				0.957744
																	0.401346		-0.469334		-0.911171	-0.645746				-0.469334
																	-0.469334		-1.31347		2.03776	0.687355				-1.31347
																	0.880186		0.848457		-1.10151	0.372174				0.848457
																	-1.31347		-1.88482		0.756517	-1.04142				-1.88482
																	1.26146		-1.12064		1.43637	-1.58882				-1.12064
																	1.28231		-0.792842		0.774473	0.84824				-0.792842
																	-0.3698		1.26146		0.646005	-1.57362				1.26146
																	-0.917733		-0.490312		0.86688	0.912975				-0.490312
																	-0.631999		-0.917733		0.337133	0.710374				-0.917733
																	0.616597		-0.631999		-0.74626	1.24868				-0.631999
																	-1.71164		-0.984425		-1.20171	-0.311407				-0.984425
																	-0.833269		-0.698491		-1.0712	-0.743898				-0.698491
																	-2.33736		1.08262		-1.4551	-0.998687				1.08262
																	0.588061		-1.55443		-0.503319	-1.18602				-1.55443
																	-2.64554		0.977342		1.74497	0.446575				0.977342
																	0.737003		-1.71164		-0.378034	0.798247				-1.71164
																	-0.753274		-1.51638		1.24355	0.528588				-1.51638
																	-0.883154		-2.33736		-0.649129	-0.816639				-2.33736
																	0.983063		-2.64554		0.498722	-1.04626				-2.64554
																	-1.0302		-0.84729		0.713243	-1.10047				-0.84729
																	2.42468		-0.986216		-0.858807	-2.21591				-0.986216
																	0.533661		-0.669022		0.609721	-1.47681				-0.669022
																	-1.85095		0.749434		-1.21552	-1.10516				0.749434
																	1.8676		-0.883154		1.33952	-0.352442				-0.883154
																	-1.13475		-0.631307		-1.38351	0.616264				-0.631307
																	-0.43028		1.3785		-0.902421	0.344664				1.3785
																	-0.350715		2.42468		0.473885	1.09229				2.42468
																	0.998972		-0.767668		-0.593805	0.975038				-0.767668
																	-1.99613		-1.85095		-1.25011	-0.757787				-1.85095
																	-2.80198		1.8676		1.93666	-2.22593				1.8676
																	-1.45282		-0.729009		0.797436	2.00191				-0.729009
																	-2.73683		-1.13475		2.09511	0.908897				-1.13475
																	-1.50252		0.627068		0.580848	0.642104				0.627068
																	-0.70252		-1.36229		0.750534	-1.86455				-1.36229
																	-0.635096		-0.523916		0.505919	0.697913				-0.523916
																	-0.483492		-1.45282		-2.58036	0.750554				-1.45282
																	1.39501		-1.25009		-1.57951	-1.11683				-1.25009
																	0.676273		-1.00891		0.615313	0.67008				-1.00891
																	1.61587		-1.17275		1.31057	1.28116				-1.17275
																	-0.668364		0.678782		-0.839132	-1.12836				0.678782
																	-0.848011		1.39501		-0.903859	-1.14294				1.39501
																	-1.20177		-0.424877		1.1181	2.02447				-0.424877
																	-1.224		0.484549		-1.2606	-2.02185				0.484549
																	0.592577		-0.668364		0.301649	2.23524				-0.668364
																	0.964026		-0.557469		0.777984	-0.791693				-0.557469
																	0.815372		-1.20177		0.448537	0.982816				-1.20177
																	-1.1021		-0.498037		0.610355	-0.711529				-0.498037
																	-1.16373		-0.276856		-0.691643	-1.01887				-0.276856
																	0.716209		0.475928		1.32561	-2.40514				0.475928
																	-1.35684		0.964026		-1.12591	-0.352117				0.964026
																	-0.319978		0.815372		0.676536	-0.3698				0.815372
																	0.908002		0.379564		-1.6546	-0.957309				0.379564
																	-0.948215		-1.1021		0.943192	0.573554				-1.1021
																	-0.703809		-2.03158		1.23175	0.664357				-2.03158
																	-0.647708		-1.16373		0.942499	-0.917733				-1.16373
																	-1.01493		1.40824		-1.20204	-0.936817				1.40824
																	-1.31682		-1.27349		0.67511	-0.705381				-1.27349
																	1.20977		0.884031		0.304278	1.05903				0.884031
																	-1.60185		0.908002		-0.648929	-1.46994				0.908002
																	0.576001		-0.948215		-1.3381	-1.27596				-0.948215
																	0.747945		-1.16854		-0.810423	-1.85128				-1.16854
																	-0.96389		-0.529791		-2.19851	-2.71192				-0.529791
																	-0.928883		0.275575		-1.52982	-0.592441				0.275575
																	-0.375142		-0.475768		-0.43162	-1.08677				-0.475768
																	-2.18472		-2.09663		-0.939855	-0.785966				-2.09663
																	-0.785025		0.576001		-1.47551	0.97403				0.576001
																	-0.662093		0.747945		-1.19372	-1.09685				0.747945
																	0.569184		-0.690438		-0.811631	-1.71164				-0.690438
																	0.369639		-0.928883		0.718058	-0.435211				-0.928883
																	-2.59792		-0.375142		1.13519	0.887428				-0.375142
																	-1.19873		-1.3277		0.39363	0.551668				-1.3277
																	0.815982		-0.884655		0.34353	-0.575686				-0.884655
																	-0.992304		-0.785025		1.28365	-1.80005				-0.785025
																	-1.06692		0.94216		-0.962156	0.588061				0.94216
																	-1.16636		0.578372		0.407524	-0.472589				0.578372
																	0.505356		-1.45822		-2.50923	-0.986216				-1.45822
																	-2.38328		-1.19873		-2.18687	-0.510996				-1.19873
																	-0.862008		0.815982		0.852986	-0.696911				0.815982
																	1.53564		-1.10711		-2.01217	2.50609				-1.10711
																	-1.81717		-0.476524		-0.56543	-0.631307				-0.476524
																	-1.1302		-0.640156		-1.40787	-1.57946				-0.640156
																	0.741284		-1.16636		0.907287	-1.85095				-1.16636
																	0.512324		0.505356		-0.906107	-0.669551				0.505356
																	0.437667		1.4381		-1.19491	-0.729009				1.4381
																	-0.425576		-0.847068		-2.28486	-0.9745				-0.847068
																	0.980357		0.679337		1.05275	1.23809				0.679337
																	-4.21741		1.53564		-1.02812	-1.13475				1.53564
																	0.822314		-0.738105		0.961899	-0.350715				-0.738105
																	-1.16989		-0.586446		0.942966	0.998972				-0.586446
																	-1.08729		1.0348		-0.498936	-1.81903				1.0348
																	-1.0929		-1.15747		1.29162	-1.22737				-1.15747
																	1.28918		0.938568		0.593976	0.882107				0.938568
																	-0.457162		-1.50796		1.31131	-0.523916				-1.50796
																	1.61534		5.74418		1.24811	-2.80198				5.74418
																	-1.40187		0.560787		-0.807634	0.985644				0.560787
																	1.18908		-1.08729		0.505145	-1.25009				-1.08729
																	0.908199		1.28918		0.744597	-1.00705				1.28918
																	0.992083		0.399392		-0.579936	-1.74866				0.399392
																	-1.19981		-1.40187		1.66997	1.51532				-1.40187
																	0.487107		0.767607		-0.797267	0.563223				0.767607
																	-0.911028		-0.798848		1.36175	-0.441944				-0.798848
																	0.817496		0.908199		-0.566967	-0.893192				0.908199
																	-0.804703		0.957987		-2.37448	-0.483492				0.957987
																	0.499267		-0.663308		-1.43802	-0.387303				-0.663308
																	-0.923861		-0.98394		-1.24103	1.39501				-0.98394
																	-0.745271		-2.33159		0.787252	-1.20177				-2.33159
																	-0.678108		-0.911028		2.03139	2.09329				-0.911028
																	0.754981		1.29183		1.51542	0.324793				1.29183
																	0.661651		-0.483991		-1.00896	-1.06616				-0.483991
																	-0.223335		-0.775783		-0.856199	-0.498037				-0.775783
																	-0.361776		-0.773189		0.807286	0.350688				-0.773189
																	0.899119		-0.923861		-1.17319	-1.1021				-0.923861
																	0.866743		0.85695		-0.946723	-0.398283				0.85695
																	-0.65366		-1.27998		1.703	1.81307				-1.27998
																	0.611727		-0.803762		1.53692	-0.483023				-0.803762
																	0.661718		-1.03478		-1.11146	-0.849457				-1.03478
																	0.772004		1.04912		0.728372	-2.51695				1.04912
																	-0.949838		0.661718		0.730233	0.665426				0.661718
																	-1.16747		-0.609686		0.720397	-0.853442				-0.609686
																	-2.01257		0.490449		-0.731428	-0.454121				0.490449
																	1.22256		1.12458		1.13972	-1.25204				1.12458
																	-2.05668		-2.05668		0.308218	-0.647708				-2.05668
																	-0.416206		-1.26739		-1.01405	-0.529791				-1.26739
																	-2.32338		-1.56851		0.480196	1.20977				-1.56851
																	0.739072		-0.515478		0.872059	-1.07176				-0.515478
																	0.546895		-0.416206		-0.667805	-1.01872				-0.416206
																	-0.599365		-1.57644		1.02885	-0.475768				-1.57644
																	-0.802717		0.817732		-1.02651	-1.1587				0.817732
																	0.395633		-0.96204		-1.11387	-1.44152				-0.96204
																	1.01727		-2.32338		-0.613994	-0.314241				-2.32338
																	1.45643		-1.02174		-1.25642	-1.53099				-1.02174
																	-0.398551		-0.539974		-1.22939	-0.425089				-0.539974
																	-1.56799		-0.965348		0.520891	1.31221				-0.965348
																	0.910278		0.546895		0.364423	-0.96389				0.546895
																	-0.264179		-0.599365		1.38315	1.25393				-0.599365
																	0.658332		1.10178		1.04386	-0.773584				1.10178
																	0.534576		-0.398551		0.607993	0.558003				-0.398551
																	-0.578621		2.09087		1.11186	-1.00613				2.09087
																	-0.905449		1.49102		-0.82869	-1.56599				1.49102
																	1.13851		0.658332		0.424838	-0.249748				0.658332
																	1.04186		-1.7184		0.728379	-1.45822				-1.7184
																	-1.71922		1.44891		-3.24158	1.80444				1.44891
																	-3.01752		-0.578621		1.06721	-1.10711				-0.578621
																	-0.509596		0.758537		1.35581	1.94987				0.758537
																	0.519617		-0.911171		0.348469	0.620113				-0.911171
																	1.43637		0.331653		-0.497546	-0.616668				0.331653
																	-0.959279		0.379221		-1.00863	0.833717				0.379221
																	0.496074		2.03776		1.29036	0.697245				2.03776
																	-1.33527		-0.458826		-0.684816	1.53736				-0.458826
																	0.646005		1.04186		0.846238	1.4381				1.04186
																	1.26518		-2.09093		-1.90477	-1.05638				-2.09093
																	-1.71411		-3.01752		-1.00347	-0.847068				-3.01752
																	0.634694		-0.866346		-1.80856	1.53564				-0.866346
																	-0.74626		-0.959279		1.01431	0.768728				-0.959279
																	-0.428647		0.496074		1.16059	-1.06745				0.496074
																	-1.20171		-1.33527		0.516836	0.314222				-1.33527
																	-1.0712		0.570029		-2.97006	-0.932696				0.570029
																	-0.791933		1.14462		-0.47264	-0.588915				1.14462
																	-1.59817		0.337133		2.54308	1.04156				0.337133
																	-1.3414		-0.74626		-2.55343	-0.870831				-0.74626
																	-0.675144		-1.20171		-0.628316	0.451906				-1.20171
																	-1.61836		0.485297		0.732341	-1.50796				0.485297
																	0.882338		-1.0712		1.8237	5.74418				-1.0712
																	0.407524		-0.791933		-2.6321	-0.627199				-0.791933
																	-1.90517		-1.59817		-1.10517	-1.32193				-1.59817
																	0.507147		-1.3414		-0.684592	-1.14316				-1.3414
																	-2.18687		0.797922		-2.20071	-1.14584				0.797922
																	1.11031		-0.900134		-0.518162	-0.571933				-0.900134
																	0.852986		0.812545		-0.947386	1.28918				0.812545
																	-2.01217		-2.24782		1.353	1.17315				-2.24782
																	-0.56543		-2.58084		0.6011	-2.71082				-2.58084
																	-1.40787		1.0829		1.0575	-1.73701				1.0829
																	0.470829		0.262678		1.03801	-0.828067				0.262678
																	0.907287		-0.375984		-1.6895	-2.06084				-0.375984
																	-0.906107		0.519776		2.06723	0.278202				0.519776
																	-1.19491		-0.562424		0.732268	0.394098				-0.562424
																	-1.1517		0.763709		-1.28416	0.752587				0.763709
																	-1.02812		-0.591093		-1.09904	-0.556803				-0.591093
																	-0.44395		-3.20375		1.9207	0.487107				-3.20375
																	0.961899		0.815124		-0.900134	-0.911028				0.815124
																	-0.498936		-1.21631		-2.24782	-0.967464				-1.21631
																	1.31131		-1.11635		-2.58084	2.46172				-1.11635
																	1.24811		1.74058		0.262678	-0.773189				1.74058
																	-0.807634		-0.395377		0.519776	-0.923861				-0.395377
																	0.505145		-0.514739		-0.562424	-0.678108				-0.514739
																	0.683273		0.450128		0.763709	-1.62556				0.450128
																	0.744597		0.885822		-0.591093	-0.764225				0.885822
																	-1.39161		-1.14889		-3.20375	-0.724005				-1.14889
																	-0.579936		1.52218		-1.11635	0.795745				1.52218
																	-0.797267		0.702053		0.588945	0.490449				0.702053
																	1.36175		-1.4539		1.74058	-0.386715				-1.4539
																	-0.566967		1.08503		-0.395377	-2.01257				1.08503
																	-1.43802		0.729355		-0.514739	-1.26739				0.729355
																	-1.24103		-0.492955		-1.39547	-0.531653				-0.492955
																	1.51542		1.511		0.450128	-1.32836				1.511
																	-1.00896		0.99721		-0.752949	-0.515478				0.99721
																	-0.856199		-0.323829		-1.79859	-0.699277				-0.323829
																	0.807286		2.38798		-1.42695	-1.57644				2.38798
																	-0.946723		-0.398786		-1.14889	0.697397				-0.398786
																	1.703		-1.0415		1.52218	-0.48078				-1.0415
																	-1.11146		0.524527		0.702053	-0.599365				0.524527
																	-0.463276		4.71136		0.980939	1.04545				4.71136
																	-0.510079		-1.06741		-1.4539	-0.795177				-1.06741
																	-0.731428		-0.673781		-0.722496	-0.531496				-0.673781
																	1.13972		-0.428266		-1.25139	0.424228				-0.428266
																	-1.01405		1.51776		0.729355	0.420002				1.51776
																	0.480196		-0.297061		-0.492955	-0.398551				-0.297061
																	0.872059		0.53367		0.640765	-1.28618				0.53367
																	-0.667805		0.524693		1.511	-0.652974				0.524693
																	1.02885		-1.04659		1.31077	-0.726104				-1.04659
																	-1.02651		0.488028		0.947029	0.51076				0.488028
																	-1.11387		-0.508809		-0.577292	0.392059				-0.508809
																	-0.613994		0.914361		0.624574	-0.560682				0.914361
																	-1.25642		-1.52614		0.650511	1.44891				-1.52614
																	-1.22939		0.414582		0.975993	-1.59307				0.414582
																	0.364423		0.432847		0.99721	0.690607				0.432847
																	1.38315		-0.81827		1.06546	0.758537				-0.81827
																	1.04386		1.04322		-0.323829	0.767912				1.04322
																	0.607993		1.54286		0.918476	-0.49678				1.54286
																	1.11186		0.446755		0.878911	0.380286				0.446755
																	1.20208		-1.1713		-0.908189	-1.05269				-1.1713
																	0.424838		0.199659		2.38798	1.1415				0.199659
																	0.728379		-1.80106		-0.398786	0.223267				-1.80106
																	2.93212		-2.25204		-1.33894	1.48975				-2.25204
																	-3.24158		0.817379		-1.0415	0.837908				0.817379
																	1.06721		0.408344		-0.79768	1.37611				0.408344
																	0.618944		-1.88149		0.524527	0.887738				-1.88149
																	1.35581		-0.635302		1.71076	0.496074				-0.635302
																	0.348469		1.87909		4.71136	-0.964034				1.87909
																	-0.822418		-0.317635		-0.697309	0.570029				-0.317635
																	-1.00863		-2.35713		2.36712	-0.802994				-2.35713
																	0.540561		1.56004		-1.36161	1.38102				1.56004
																	-0.684816		-0.797319		-0.428266	-0.791933				-0.797319
																	0.846238		-2.93413		-0.297061	-1.59817				-2.93413
																	-1.90477		1.16712		0.524693	-2.49791				1.16712
																	0.423479		-1.03017		-1.04659	-0.842746				-1.03017
																	-1.00347		0.536741		-0.808468	0.797922				0.536741
																	-1.80856		0.611298		1.06286					0.611298
																	1.01431		0.761389		0.488028					0.761389
																	-0.563575		0.649619		0.993923					0.649619
																	1.16059		1.97633		-0.508809					1.97633
																	0.516836		0.318302		0.914361					0.318302
																	-2.97006		-1.17885		0.414582					-1.17885
																	-0.47264		0.55613		0.432847					0.55613
																	2.54308		0.9981		1.04322					0.9981
																	-2.55343		-3.46917		1.54286					-3.46917
																	0.923492		0.580002		0.446755					0.580002
																	-0.628316		-1.28313		-1.1713					-1.28313
																	0.732341		1.06283		0.817379					1.06283
																	1.8237		2.18119		0.408344					2.18119
																	-2.6321		-0.55541		-1.88149					-0.55541
																	-1.10517		0.613119		-0.635302					0.613119
																	0.887209		-1.25208		-0.317635					-1.25208
																	-0.684592		1.01348		-2.35713					1.01348
																	-0.723804		-1.27447		-1.17687					-1.27447
																	-2.20071		1.08738		1.56004					1.08738
																	-0.518162		-1.1514		-2.93413					-1.1514
																	-1.14993		1.242		-1.03017					1.242
																	0.599413		0.333842		0.536741					0.333842
																	1.353		-0.491204		0.611298					-0.491204
																	1.0575		-0.853629		0.649619					-0.853629
																	1.18504		-1.41472		-1.0204					-1.41472
																	1.03801		-1.77902		0.498576					-1.77902
																	1.01876		-0.795674		1.97633					-0.795674
																	-1.6895		0.813052		0.318302					0.813052
																	-1.00926		1.15299		-1.17885					1.15299
																	0.760537		0.485756		0.9981					0.485756
																	2.06723		0.68835		0.580002					0.68835
																	-0.241362		-0.883563		1.06283					-0.883563
																	0.732268		-1.83808		2.18119					-1.83808
																	-1.28416		0.713726		-0.55541					0.713726
																	-1.09904		1.71978		0.894831					1.71978
																	1.9207		-1.70237		-0.359679					-1.70237
																	-1.40805		0.48612		1.08738					0.48612
																	-0.900134		-2.50462		-1.1514					-2.50462
																	0.812545		0.574432		1.242					0.574432
																	-0.950317		1.11406		0.333842					1.11406
																	-2.24782		0.887689		-0.491204					0.887689
																	-2.58084		0.866956		-0.853629					0.866956
																	0.262678		-0.325217		-1.77902					-0.325217
																	0.519776		-1.15744		0.813052					-1.15744
																	-0.562424		-1.23121		1.15299					-1.23121
																	0.763709		-1.51183		-0.666192					-1.51183
																	-0.591093		0.633613		-0.505816					0.633613
																	0.815124		-1.05968		0.485756					-1.05968
																	-1.11635		0.544335		0.68835					0.544335
																	1.74058		-1.14322		-0.883563					-1.14322
																	-0.395377		0.573145		0.48612					0.573145
																	-0.514739		1.2519		0.478326					1.2519
																	-1.39547		-1.577		-2.50462					-1.577
																	0.450128		0.615141		1.11406					0.615141
																	-1.79859		-1.55008		0.866956					-1.55008
																	-1.42695		0.843296		0.938864					0.843296
																	0.885822		2.27402		-1.15744					2.27402
																	-1.14889		0.690245		-1.23121					0.690245
																	1.52218		0.755802		0.633613					0.755802
																	0.702053		0.402244		-1.05968					0.402244
																	0.980939		0.647436		0.544335					0.647436
																	-1.4539		0.640058		-1.14322					0.640058
																	-1.25139		-0.927707		0.615141					-0.927707
																	0.645241		0.848478		-1.45971					0.848478
																	0.729355		0.618404		0.843296					0.618404
																	-0.492955		0.612929		2.27402					0.612929
																	1.511		0.597465		0.690245					0.597465
																	1.31077		-0.684886		0.755802					-0.684886
																	0.624574		0.324874		0.402244					0.324874
																	0.975993		-1.48277		0.647436					-1.48277
																	-1.97034		0.998617		0.640058					0.998617
																	0.99721		1.32698		-1.62789					1.32698
																	1.06546		-1.07635		-1.22637					-1.07635
																	-0.323829		0.74751		-0.927707					0.74751
																	0.918476		1.29111		0.848478					1.29111
																	2.38798		0.326768		0.618404					0.326768
																	-0.398786		-1.5988		-1.30617					-1.5988
																	-1.0415		0.79086		0.612929					0.79086
																	4.71136		0.69298		0.597465					0.69298
																	-0.697309		-1.88335		0.944015					-1.88335
																	2.36712		-0.751877		-0.322741					-0.751877
																	-1.36161		-0.869006		0.324874					-0.869006
																	-0.428266		-0.755118		-1.48277					-0.755118
																	1.51776		0.342159		1.38126					0.342159
																	-0.297061		1.65225		1.32698					1.65225
																	0.53367		-2.45145		-1.07635					-2.45145
																	0.868034		0.709103		0.74751					0.709103
																	0.524693		0.324843		1.29111					0.324843
																	-1.04659		1.33213		0.326768					1.33213
																	-0.808468		0.383102		-1.5988					0.383102
																	1.06286		2.36545		0.79086					2.36545
																	0.488028		-1.52171		0.69298					-1.52171
																	0.993923		-1.11495		-1.88335					-1.11495
																	-0.508809		-1.72987		-0.755118					-1.72987
																	0.914361		1.20752		0.342159					1.20752
																	0.414582		0.907813		0.367481					0.907813
																	0.432847		0.564843		1.65225					0.564843
																	-0.81827		0.652147		0.709103					0.652147
																	1.04322		-1.24538		0.324843					-1.24538
																	1.54286		-0.771344		0.383102					-0.771344
																	0.446755		-1.23636		2.36545					-1.23636
																	-1.1713		0.822027		1.18326					0.822027
																	-2.25204		0.518621		-1.72987					0.518621
																	0.817379		0.95716		1.20752					0.95716
																	0.408344		-1.50819		0.564843					-1.50819
																	-1.88149		2.53313		0.652147					2.53313
																	-0.635302		-1.0409		-1.02505					-1.0409
																	-0.317635		-0.554617		-0.615852					-0.554617
																	-2.35713		0.584095		-1.24538					0.584095
																	-1.17687		-1.03333		0.445056					-1.03333
																	1.56004		-2.4582		-0.771344					-2.4582
																	-0.797319		-1.31952		-1.23636					-1.31952
																	-2.93413		-0.607613		0.841559					-0.607613
																	-1.03017		0.97569		0.822027					0.97569
																	0.536741		-1.64703		0.95716					-1.64703
																	0.611298		-1.66766		-1.50819					-1.66766
																	0.761389		-1.78591		1.38218					-1.78591
																	0.649619		-0.970886		2.53313					-0.970886
																	-1.0204		-0.774142		-1.0409					-0.774142
																	0.318302		0.747012		-0.554617					0.747012
																	-1.17885		-0.983322		0.584095					-0.983322
																	0.55613		1.03017		0.800718					1.03017
																	0.580002		-1.36684		-1.03333					-1.36684
																	1.06283		-0.761745		-2.4582					-0.761745
																	0.702699		-1.22833		-1.31952					-1.22833
																	0.753906		-1.15959		0.97569					-1.15959
																	2.18119		-1.24363		1.10594					-1.24363
																	-0.55541		0.720332		-1.64703					0.720332
																	-1.25208		2.11016		1.20681					2.11016
																	1.01348		0.381735		-1.66766					0.381735
																	-1.27447		-0.368888		-1.78591					-0.368888
																	-0.359679		-0.559395		-1.51888					-0.559395
																	1.08738		-0.573832		-0.970886					-0.573832
																	-1.1514		0.792442		-0.867523					0.792442
																	1.242		0.61887		-0.774142					0.61887
																	0.333842		1.06254		0.747012					1.06254
																	-0.491204		-1.82698		-0.983322					-1.82698
																	-0.853629		-0.645746		1.03017					-0.645746
																	0.772792		-0.445095		-1.67318					-0.445095
																	-1.77902		0.48361		-0.761745					0.48361
																	-0.795674		1.94859		-1.47292					1.94859
																	0.813052		-0.582497		-1.15959					-0.582497
																	1.15299		-0.775869		-1.24363					-0.775869
																	-0.666192		2.33203		-2.03748					2.33203
																	-0.505816		-0.288471		2.11016					-0.288471
																	0.485756		0.748335		0.381735					0.748335
																	0.68835		-0.577072		-0.368888					-0.577072
																	-0.669668		1.38328		1.03085					1.38328
																	1.31778		0.508858		-0.573832					0.508858
																	0.805053		1.07437		0.792442					1.07437
																	-2.50462		-0.998687		0.61887					-0.998687
																	1.11406		-0.826201		1.06254					-0.826201
																	0.956721		0.30337		-2.01919					0.30337
																	0.866956		-0.664528		-1.82698					-0.664528
																	0.938864		0.547803		-0.445095					0.547803
																	-1.23121		0.798247		0.48361					0.798247
																	-1.51183		0.528588		1.94859					0.528588
																	-1.05968		0.479735		-0.582497					0.479735
																	0.544335		-1.53646		2.33203					-1.53646
																	-1.14322		1.90205		1.55209					1.90205
																	0.615141		-1.47681		0.748335					-1.47681
																	-1.45971		1.0953		1.38328					1.0953
																	-1.55008		-1.46501		0.842192					-1.46501
																	0.843296		0.344664		0.508858					0.344664
																	2.27402		0.975038		1.07437					0.975038
																	0.690245		-1.60846		-0.998687					-1.60846
																	0.755802		-1.07625		0.30337					-1.07625
																	0.402244		0.908897		0.547803					0.908897
																	0.647436		-1.25989		0.798247					-1.25989
																	0.640058		0.572953		-1.81998					0.572953
																	-1.22637		-0.902327		-0.483401					-0.902327
																	-0.927707		-1.3915		-1.53646					-1.3915
																	0.848478		0.966862		-1.3282					0.966862
																	0.618404		0.697913		-0.329479					0.697913
																	0.612929		0.750554		1.0953					0.750554
																	0.597465		-1.11683		0.42877					-1.11683
																	-0.684886		-1.18091		-1.46501					-1.18091
																	-0.322741		1.08532		1.04928					1.08532
																	-0.763668		-1.03583		0.975038					-1.03583
																	0.324874		1.0302		-1.60846					1.0302
																	-1.48277		-1.35514		-1.07625					-1.35514
																	-1.6817		1.01788		0.908897					1.01788
																	1.32698		-1.2428		-1.25989					-1.2428
																	-1.07635		0.860413		-0.902327					0.860413
																	0.74751		-0.65164		-1.3915					-0.65164
																	1.29111		-2.08178		-1.86455					-2.08178
																	0.326768		1.05932		0.966862					1.05932
																	0.79086		-1.14294		0.750554					-1.14294
																	0.69298		-0.893636		-1.11683					-0.893636
																	-0.751877		-0.962428		-1.18091					-0.962428
																	0.31157		-1.06356		1.08532					-1.06356
																	-0.755118		2.23524		1.01053					2.23524
																	0.342159		0.957744		1.0302					0.957744
																	1.65225		0.848457		-1.35514					0.848457
																	-1.59507		-1.40244		0.860413					-1.40244
																	0.709103		0.982816		-0.65164					0.982816
																	0.324843		1.26421		-2.08178					1.26421
																	1.33213		-0.792842		-1.37941					-0.792842
																	0.383102		-1.01887		1.44314					-1.01887
																	-0.797196		-0.352117		1.05932					-0.352117
																	2.36545		-0.957309		0.465265					-0.957309
																	-1.72987		0.573554		-1.06356					0.573554
																	1.20752		0.574369		-0.323126					0.574369
																	0.564843		1.37582		2.23524					1.37582
																	-1.24538		1.2511		0.957744					1.2511
																	-0.771344		-1.81489		-0.791693					-1.81489
																	-1.23636		-0.631999		0.848457					-0.631999
																	1.33412		-1.85128		-1.40244					-1.85128
																	0.822027		1.07288		0.982816					1.07288
																	0.518621		1.08262		1.26421					1.08262
																	-1.50819		-1.55443		-0.711529					-1.55443
																	1.38218		0.463449		-1.73881					0.463449
																	2.53313		1.37562		1.28231					1.37562
																	-1.65178		0.789932		-0.957309					0.789932
																	-1.0409		-1.85829		0.573554					-1.85829
																	-0.554617		-1.09685		0.574369					-1.09685
																	0.584095		-1.71164		1.37582					-1.71164
																	-1.03333		-0.435211		1.2511					-0.435211
																	-2.4582		-1.51638		-1.81489					-1.51638
																	-1.31952		-0.575686		-1.85128					-0.575686
																	0.97569		-1.80005		1.07288					-1.80005
																	-1.64703		-0.84729		-1.55443					-0.84729
																	1.20681		-0.669022		0.463449					-0.669022
																	-1.66766		1.15224		-0.684921					1.15224
																	-1.78591		-0.631307		1.37562					-0.631307
																	-1.51888		1.3785		0.789932					1.3785
																	-0.970886		-0.767668		-1.85829					-0.767668
																	-0.867523		-1.85095		1.39537					-1.85095
																	0.747012		1.8676		-1.71164					1.8676
																	-0.983322		-0.729009		0.551668					-0.729009
																	-0.722033		-1.13475		-0.575686					-1.13475
																	-0.761745		0.627068		0.578956					0.627068
																	-1.15959		-0.852628		-1.80005					-0.852628
																	-1.24363		-0.656569		-0.84729					-0.656569
																	0.720332		0.998972		0.737003					0.998972
																	-2.03748		-1.99613		1.15224					-1.99613
																	2.11016		0.580363		-1.29173					0.580363
																	0.381735		-2.73683		0.355464					-2.73683
																	-0.368888		-1.25009		1.3785					-1.25009
																	1.03085		0.383789		-0.767668					0.383789
																	-0.573832		-1.00705		-0.729009					-1.00705
																	0.792442		1.09068		-1.13475					1.09068
																	0.61887		0.86293		0.627068					0.86293
																	1.06254		-0.70252		-0.43028					-0.70252
																	-2.01919		0.889438		-0.852628					0.889438
																	-1.82698		-0.635096		-0.656569					-0.635096
																	-0.645746		-1.74866		-1.81903					-1.74866
																	-0.445095		0.563223		-1.99613					0.563223
																	0.48361		0.346645		0.580363					0.346645
																	1.94859		0.678782		-2.73683					0.678782
																	-0.582497		0.812482		0.859853					0.812482
																	-0.288471		-0.424877		0.985644					-0.424877
																	1.55209		0.676273		0.383789					0.676273
																	-0.577072		-0.557469		-1.00705					-0.557469
																	1.38328		2.09329		0.49062					2.09329
																	0.842192		0.324793		1.09068					0.324793
																	0.508858		-0.498037		0.86293					-0.498037
																	-2.60576		-0.276856		-0.70252					-0.276856
																	-0.998687		0.475928		0.889438					0.475928
																	0.30337		0.964026		-0.635096					0.964026
																	0.547803		0.815372		0.371259					0.815372
																	0.798247		0.379564		-1.74866					0.379564
																	-1.81998		1.28141		0.346645					1.28141
																	-0.483401		-2.18326		0.965679					-2.18326
																	-1.53646		-0.398283		0.812482					-0.398283
																	-1.3282		-1.16373		-0.424877					-1.16373
																	-0.677395		0.716209		0.676273					0.716209
																	0.901008		1.40824		2.09329					1.40824
																	-0.329479		-1.27349		0.324793					-1.27349
																	-1.47681		0.884031		-0.276856					0.884031
																	1.0953		0.665426		0.592577					0.665426
																	0.42877		1.19872		0.964026					1.19872
																	-1.46501		0.908002		0.815372					0.908002
																	1.04928		-0.948215		1.28141					-0.948215
																	0.975038		-1.16854		-2.18326					-1.16854
																	-1.60846		-0.853442		-0.398283					-0.853442
																	-1.07625		0.375667		-1.16373					0.375667
																	-1.25989		-1.01493		-0.817772					-1.01493
																	0.572953		-1.60185		0.716209					-1.60185
																	-1.3915		0.506875		1.40824					0.506875
																	0.966862		-1.44152		-2.5236					-1.44152
																	0.697913		-1.36205		-1.27349					-1.36205
																	0.750554		-0.425089		0.884031					-0.425089
																	-1.11683		-1.23445		0.840217					-1.23445
																	-1.18091		1.25393		0.665426					1.25393
																	1.08532		0.336089		1.19872					0.336089
																	-1.03583		-0.884655		0.908002					-0.884655
																	1.01053		-1.14239		-1.16854					-1.14239
																	1.0302		-1.15327		0.375667					-1.15327
																	-1.35514		-0.785025		-1.01493					-0.785025
																	0.860413		-1.00613		-1.60185					-1.00613
																	-0.65164		-1.56599		0.506875					-1.56599
																	-1.37941		-0.94557		-0.784892					-0.94557
																	1.05932		0.94216		1.26641					0.94216
																	-1.06356		0.631971		-1.23445					0.631971
																	-0.323126		-2.59792		0.336089					-2.59792
																	2.23524		1.37158		-1.14239					1.37158
																	0.957744		1.30936		-1.15327					1.30936
																	-0.791693		0.334662		-1.56599					0.334662
																	0.848457		0.815982		-0.94557					0.815982
																	-1.40244		-1.01987		0.94216					-1.01987
																	0.982816		-0.992304		0.631971					-0.992304
																	1.26421		1.57322		1.37158					1.57322
																	-0.711529		0.414536		1.30936					0.414536
																	-1.73881		1.94987		0.334662					1.94987
																	1.28231		-0.476524		0.815982					-0.476524
																	-0.352117		-0.640156		-1.01987					-0.640156
																	-0.957309		-1.16636		-0.992304					-1.16636
																	0.574369		-2.08099		0.414536					-2.08099
																	1.37582		-1.84691		1.94987					-1.84691
																	1.2511		0.697245		-0.476524					0.697245
																	-1.81489		1.53736		-2.08099					1.53736
																	0.616597		1.4381		-1.84691					1.4381
																	-1.85128		-0.862008		-1.82859					-0.862008
																	1.07288		0.679337		-2.55497					0.679337
																	-1.55443		-0.446727		-0.862008					-0.446727
																	0.463449		-0.431507		0.679337					-0.431507
																	0.789932		-1.81717		-0.446727					-1.81717
																	-1.85829		1.1418		-0.431507					1.1418
																	-1.71164		-0.588915		-1.11685					-0.588915
																	0.551668		-1.20952		-1.81717					-1.20952
																	0.578956		1.04156		1.1418					1.04156
																	-1.80005		-0.495014		0.589891					-0.495014
																	0.737003		-0.870831		-1.20952					-0.870831
																	1.15224		0.437667		-0.495014					0.437667
																	-0.883154		0.569732		1.6237					0.569732
																	0.355464		-1.50796		0.400643					-1.50796
																	1.3785		5.74418		0.512324					5.74418
																	-0.767668		-4.21741		0.437667					-4.21741
																	-1.85095		0.743871		0.569732					0.743871
																	1.8676		1.31501		-4.21741					1.31501
																	-0.729009		0.413174		0.743871					0.413174
																	-1.13475		-1.14584		-0.627199					-1.14584
																	0.627068		2.84678		1.31501					2.84678
																	-0.43028		-0.571933		0.413174					-0.571933
																	-0.852628		1.59697		0.977182					1.59697
																	-0.656569		-1.16989		2.84678					-1.16989
																	0.998972		-1.08729		1.59697					-1.08729
																	-1.81903		1.28918		-1.16989					1.28918
																	-1.99613		0.399392		1.61534					0.399392
																	0.580363		0.445016		0.399392					0.445016
																	-2.73683		0.957987		0.445016					0.957987
																	0.985644		0.752587		-2.16956					0.752587
																	0.383789		0.487107		0.957987					0.487107
																	-1.00705		0.988082		0.487107					0.988082
																	1.09068		-0.773189		1.44835					-0.773189
																	0.86293		0.85695		0.527688					0.85695
																	-0.70252		-0.598287		1.5413					-0.598287
																	0.889438		0.866743		0.771849					0.866743
																	-0.635096		1.80477		0.85695					1.80477
																	0.371259		-0.609686		0.446033					-0.609686
																	-1.74866		0.490449		-0.598287					0.490449
																	0.563223		0.952592		-2.38774					0.952592
																	0.346645		-0.469066		0.866743					-0.469066
																	0.965679		1.22256		-0.568933					1.22256
																	0.812482		1.10842		1.80477					1.10842
																	-0.424877		0.817732		-2.20405					0.817732
																	0.676273		-0.96204		-0.609686					-0.96204
																	2.09329		1.10178		0.952592					1.10178
																	0.324793		0.420002		-0.469066					0.420002
																	-0.276856		-0.726104		1.22256					-0.726104
																	0.592577		1.49102		1.10842					1.49102
																	0.964026		-0.578621		0.508113					-0.578621
																	0.815372		-0.911171		0.817732					-0.911171
																	0.379564		2.03776		0.627096					2.03776
																	1.28141		-0.545048		-2.73754					-0.545048
																	-2.18326		-0.591609		-0.96204					-0.591609
																	-0.398283		-0.690903		0.316658					-0.690903
																	-1.16373		0.878522		1.10178					0.878522
																	-0.817772		1.37611		0.604935					1.37611
																	0.716209		-0.866346		0.420002					-0.866346
																	-1.35684		0.519617		-1.28618					0.519617
																	1.40824		0.496074		-0.438698					0.496074
																	-1.27349		-0.797665		1.49102					-0.797665
																	0.884031		-0.802994		-1.09489					-0.802994
																	0.840217		0.485297		0.84725					0.485297
																	0.665426		-0.842746		-0.89213					-0.842746
																	0.908002		0.797922		-0.911171					0.797922
																	-0.948215		3.60175		2.03776					3.60175
																	-1.16854				-0.545048
																	-0.853442				-0.591609
																	0.375667				-0.690903
																	-1.01493				-1.8822
																	-1.60185				0.887738
																	0.506875				-0.509596
																	-0.784892				0.519617
																	1.26641				1.43637
																	-1.23445				0.646005
																	1.25393				2.10887
																	0.336089				-0.797665
																	0.577591				-1.03083
																	-1.15327				-1.01312
																	-0.785025				0.797922
																	-1.56599				3.60175
																	-0.94557
																	0.94216
																	0.631971
																	0.369639
																	-2.59792
																	1.37158
																	1.30936
																	0.334662
																	0.815982
																	-1.01987
																	-0.992304
																	0.414536
																	1.94987
																	-0.476524
																	-1.16636
																	-2.08099
																	-1.84691
																	0.697245
																	-0.862008
																	0.679337
																	-0.446727
																	-0.431507
																	-1.81717
																	1.1418
																	0.589891
																	-0.870831
																	0.512324
																	0.437667
																	0.569732
																	-1.50796
																	5.74418
																	-4.21741
																	0.743871
																	-0.627199
																	1.31501
																	0.413174
																	0.977182
																	0.898235
																	-1.14584
																	2.84678
																	-0.571933
																	1.59697
																	-1.16989
																	1.28918
																	1.61534
																	0.399392
																	1.18908
																	0.445016
																	0.957987
																	0.487107
																	0.527688
																	1.5413
																	0.85695
																	0.754981
																	-0.598287
																	-1.62556
																	0.866743
																	-0.568933
																	1.80477
																	-2.20405
																	0.952592
																	-1.16747
																	-0.469066
																	1.22256
																	1.10842
																	0.705115
																	-0.48078
																	0.817732
																	0.316658
																	1.10178
																	0.604935
																	0.420002
																	-1.28618
																	-0.726104
																	-0.438698
																	1.49102
																	-1.09489
																	-0.578621
																	-0.911171
																	-0.545048
																	-0.591609
																	-0.690903
																	1.1415
																	0.878522
																	0.887738
																	-0.509596
																	0.519617
																	1.43637
																	0.496074
																	0.646005
																	2.10887
																	-0.797665
																	0.485297
																	-1.01312
																	0.797922
																	3.60175
