# Supplementary material for: Valine aminoacyl-tRNA synthetase promotes therapy resistance in melanoma
Source: Nat Cell Biol. 2024 Jun 7;26(7):1154–64. doi: 10.1038/s41556-024-01439-2 (PMC11252002; doi:10.1038/s41556-024-01439-2)
Supplement: Supplementary file 20 — All numerical source data used to generated Fig. 6. [file 41556_2024_1439_MOESM20_ESM.xlsx]

## Sheet: Fig. 6
Figure6a				Figure6b						Figure6c				Figure6d				Figure6e				Figure6f		Figure6g				Figure6h
	pvalue	Fold change		Translation down	Translation up	VARS signature	mRNA abundance up	mRNA abundance down			RPF	VARS signature			Poly	VARS signature		Hallmark	FDR q-value	-log10pvalue		Common		Hallmark	FDR q-value	-log10pvalue			esiCTRL	esiGOLT1B	esiPSAT1	esiSLC7A5	esiHMGCL	esiALDH18A1	esiFDXR	esiCRYZ	esiABHD10	esiLONP1	esiDBT	esiNNT	esiSLC33A1	esiPMVK	esiHADH	esiTXNRD1	esiDYNC1LI2	esiKIF13B	esiBCL2L13	esiQDPR	esiSLC31A1
Asp	3.73333e-16	1.78119		TGM2	YBX1	TGM2	ANKRD44	PLOD3		Translation down	8.90261	44.0476		Translation down	4.04156	28.5714		Fatty acid metabolism	1.56e-09	8.80688		DBT		mTORC1 Signaling	3.32e-06	5.47886		0	1	0	0	4.49365	16.4265	0	5.0608	0	0.546279	0	0.432849	1.27223	0.410163	0	3.69964	4.76588	0	3.88113	0	0	0
Lys	3.50702e-11	1.63715		ARHGAP1	RPLP1	HADH	GPD1	PPIF		Translation up	8.40282	15.4762		Translation up	3.29094	2.38095		mTORC1 Signaling	6.41e-09	8.19314		SLC33A1		Adipogenesis	9.57e-05	4.01909		+ D(10nM)/T(200nM)	4.99274	29.3575	0.87	25.4102	25.206	10.7777	10.9365	8.53176	2.06624	4.49365	2.24773	15.3376	8.05535	14.9746	34.9383	20.3058	0.183303	28.2913	6.78494	43.6611	10.8457
Ile	1.52985e-05	1.41874		MPST	FAM129B	SLC1A5	CALD1	EDC3										Adipogenesis	1.92e-06	5.7167		NNT		Unfolded protein response	0.000511	3.29158
Glu	0.00501562	1.27443		PCK2	GPC1	SLC7A5	XRCC5	PLEC										Oxidative phosphorylation	1.92e-06	5.7167		QDPR		Fatty acid metabolism	0.00104	2.98297
Val	0.0152055	1.23838		SLC3A2	GRN	CD81	SPP1	GPX7										Xenobiotic metabolism	3.02e-05	4.51999		KIF13B						Figure6i	RPF_log2FoldChange		Figure6j	P_log2FoldChange
Gly	0.19626	1.13004		TXLNA	TRAF1	KCTD5	ACTR2	MMP24														ABHD10						GOLT1B	-3.25911		GOLT1B	-1.18733
Met	0.528961	1.06648		HADH	RPS19	GOLT1B	SMARCC1	SQSTM1														CRYZ						SLC7A5	-2.43121		KIF13B	-0.782911
Ala	0.898303	0.981536		TLN1	SGTA	PSAT1	TNC	EEF2														PSAT1						KIF13B	-1.60185		HADH	-0.608403
Asn	0.778945	0.966935		GNPDA1	NUCB1	PAPSS2	SCFD1	RRBP1														CDC42						HADH	-1.39794		SLC7A5	-0.587222
Phe	0.44305	0.920211		NEDD4	RPL13	PNP	MAP2	GTPBP1														SLC31A1						QDPR	-1.38023		QDPR	-0.296696
Thr	0.306376	0.895651		SERPINH1	RPL35	NPM3	UGP2	SHC1														HMGCL
Gln	0.306376	0.895651		FKBP14	RPLP2	DLST	PEBP1	MAP2K3														BCL2L13
Tyr	0.249108	0.883211		SLC1A5	DTYMK	DYNC1LI2	GOLGA4	SRM														FDXR
Trp	0.0073533	0.736106		DPF2	DMTN	TMEM263	DNAJC10	RPL18A														TXNRD1
Arg	0.00487568	0.723252		HSPB1	NDUFS8	UCK2	ARPC3	ATAD3A														TRIM2
His	0.00111596	0.681813		SLC7A5	PRKCSH	TTN	AKT3	POLDIP2														PMVK
Ser	2.11882e-06	0.537419		CD81	SURF4	KIF13B	EIF4E2	PHGDH														DYNC1LI2
Pro	8.63683e-07	0.52201		KCTD5	ZYX	LONP1	MAPRE2	ARFGAP1														ALDH18A1
Leu	3.6385e-08	0.463156		GOLT1B	PLD3	HADHA		MRPL55														HADH
Cys	6.29729e-09	0.435991		PSAT1	RPS16	PFKP		SH3GL1														GOLT1B
				PAPSS2	PHPT1	KRAS		PYCR1														LONP1
				IDH2	ZNF787	RPS11		CYB5R3														SLC7A5
				GOLGA2	COMT	ACY1		PCYT2
				NDUFV1	CLPP	FAT1		DNM2
				YWHAZ	CHERP	VAT1L		PPM1F
				GGH	MAN2B1	HSPH1		FKBP8
				TUBA1C	FTH1	TMX3		SLC25A1
				VTN	EEF1D	ALDH18A1		ARHGDIA
				PNP	SDF4	MRPL21
				GARS	TAGLN2	PMVK
				NPM3	CSK	TXNRD1
				ACTR1A	HIST1H1B	QDPR
				RPL10	ABHD11	FDXR
				DDI2	PEPD	SLC31A1
				TOR1AIP1	NAPA	CPNE3
				NAGA	STUB1	DDAH2
				RPL28	DDRGK1	PRRC1
				INHBA	ECM1	ICAM1
				DNAJB1	NAGK	SEC13
				ATP6V0D1	RPS21	FAM78B
				GAR1	TOLLIP	PYCR2
				DLST	TRIP6	VNN2
				DPP9	RPL29	CDC73
				MSN	TECR	AIMP2
				ITGB1	SLC25A11	ERLIN2
				RBM14	P4HB	SLC33A1
				DYNC1LI2	LSM3	PSMD7
				PMM2	ARL8B	ZC3H11A
				TSNAX	VAT1	PGM3
				MRPL41	RANBP1	VAPB
				TMEM263	TPM3	IDH3B
				UCK2	EDF1	SRXN1
				RAB1B	AIP	DBT
				MAGED1	DBN1	AKAP1
				SGSH	ISOC2	TSFM
				QKI	LMAN2	ACO1
				TTN	EPHX1	NPC1
				STK26	TAB1	IMPAD1
				TRIM26	DBNL	HMGCL
				KIF13B	UBXN6	UGDH
				ANXA5	PLIN3	NNT
				LONP1	LGALS3BP	TSPAN14
				LPIN3	ACOT7	MRPL3
				TUBB2A	KLC2	SCLY
				HADHA	LRRC59	OAT
				NFKB2	SF3B4	ALDH3A2
				HSP90AA1	TSTA3	UAP1
				RCC2	MRPL49	RAC1
				GALNS	WDR74	ACAA2
				GSK3A	PLAT	RBM3
				PFKP	PRRC2A	PRPS1
				AARS	PUF60	GPD1L
				ITPR3	DCXR	AIFM1
				FAM114A1	TOM1	CACYBP
				CCS	DNPEP	HSPE1
				KRAS	CSPG4	SNRPD1
				RPS11	LRPAP1	PIP4K2C
				NOC2L	TPI1	CD109
				RBMS1	HMOX2	CDC42
				ACY1	TRMT112	PSMA2
				TXNDC5	COX4I1	CRYZ
				SUCLG1	HM13	TRIM2
				IQGAP1	ATXN2L	ABHD10
				NUBP1	CD276	BCL2L13
				FAT1	TPD52L2
				GATAD2B	SERPINA3
				THBS1	PPIB
				ANXA6	NUP62
				VAT1L	RPS3
				HSPH1	FIS1
				ZC3H7B	SNRPA
				GBA	NUP214
				ZNF622	NSFL1C
				GLG1	PAFAH1B3
				TMX3	NT5DC2
				ALDH18A1	QARS
				TAX1BP1	NENF
				TMF1	CDC42EP4
				EIF3B	PSAP
				DNAJA1	CORO1B
				STIM1	HAGH
				ADPRHL2	CRTAP
				LPXN	DOHH
				MAD1L1	ACTN4
				MRPL21	CLTB
				ACTB	PLEKHO2
				PMVK	RPL32
				TXNRD1	U2AF2
				RMDN3	RPL19
				NIPSNAP1	TRIOBP
				NXF1	S100A11
				QDPR	PRDX5
				FDXR	UBXN1
				MAP2K1	PIN1
				IRGQ	PPP5C
				CD2AP	RRS1
				ECI2	RPL7A
				P4HA1	LYPLA2
				PLCG1	AP2A1
				CPT2	GET4
				FHL2	MYL6
				JMJD6	M6PR
				FKBP7	THBS2
				APPL1	LSM4
				PTPN1	FERMT3
				SLC31A1	ACADS
				RRP8	BANF1
				PDIA5	ATP6V1F
				CPNE3	CELF2
				DDAH2	EGLN1
				PDXDC1	RPL27
				PRRC1	PFN1
				ICAM1	BAG3
				DDX21	PABPC4
				GCLM	MVP
				AHSA1	CGREF1
				IRS2	S100A6
				SYNE2	BABAM1
				SEC13	UBTF
				WDR82	MRTO4
				DNAJB4	EIF3K
				TBCE	NDUFS3
				SUGT1	YEATS4
				FAM78B	BCAP31
				DNAJB9	TTLL12
				PYCR2	CNP
				VNN2	ARHGEF11
				NRBP1	PRAF2
				ISY1	RPS20
				CDC42SE1	FUS
				CDC73	EDC4
				HSP90AB1	RPS15A
				AIMP2	ZFYVE19
				TSSK4	TFRC
				CHORDC1	PSMA7
				ERLIN2	COX5B
				PTPN12	CALU
				SARS	TXNDC12
				NUDCD1	CYP51A1
				RPL14	CTSB
				ARFIP1	PC
				CCT3	RPL37A
				MBNL1	PSMD3
				ABCF1	S100A16
				GOPC	OTUB1
				ATAD1	SNRPD2
				CNN3	SDHA
				SLC33A1	CKAP4
				PSMD7	WBP11
				OGDH	ERGIC3
				FTSJ3	CPSF6
				SERPINB6	COX7A2L
				NEK9	AK2
				OR56B4	NDUFA7
				RBP4	ECE1
				CTNND1	SART1
				ZC3H11A	CARS
				PGM3	LOXL3
				VAPB	POLR2C
				UBR4	USP11
				IDH3B	PPP2R1A
				MPHOSPH10	EPN1
				CYP4A22	PSMB2
				SRXN1	RPL10A
				HSP90AB2P	ZC3H18
				HP1BP3	GALNT2
				DBT	GSTK1
				AKAP1	FAM50A
				LAMP1	XRCC1
				TSFM	SIL1
				ACO1	DUSP23
				SNAP23	S100A1
				NPC1	GDF15
				MEMO1	CD44
				IMPAD1	YIPF5
				DNAJB6	MT-CO2
				NDUFA10	VASP
				RBM28	GRB2
				HMGCL	BAG6
				VPS4B	LGALS3
				TES	DYNC1H1
				MAGEB2	SPCS3
				DARS2	COX5A
				UGDH	MSTO1
				NNT	MSRB3
				SRP54	NUDC
				TSPAN14	IFT27
				MRPL3	SUN2
				SCLY	SF1
				DEK	SNRPD3
				OAT	TRAP1
				SAMM50	DYNLRB1
				ALDH3A2	FKBP2
				NIT1	BCKDHA
				SRSF10	EXOC7
				YTHDF3	YBX3
				CHP1	PURB
				GSS	GOLGA3
				PPID	BOLA2
				UAP1	SARNP
				RAC1	SCPEP1
				NUP205	UBE2I
				ACAA2	RPL30
				RBM34	TMED9
				UBLCP1	NDUFA13
				SACS	MRPS25
				MRPL45	CSNK2B
				RBM3	NDUFV2
				FNDC3B	APEX1
				DDX3X	OS9
				PRPS1	DCTN3
				RAB21	TNKS1BP1
				GPD1L	DPM1
				IDH1	ABHD14B
				AIFM1	PGAM1
				OPA1	HACD3
				TSPYL1	SNRNP40
				CACYBP	KHSRP
				ARL3	RBM10
				HSPE1	SNX12
				HUWE1	SUMF2
				ILK	ANKS1A
				DDX3Y	SSR1
				MRPL19	UTS2
				PARN	HINT1
				GPR107	PSMG1
				VMP1	EEF1B2
				RBM26	SAFB
				SNRPD1	TMX1
				SMARCA5	EWSR1
				PIP4K2C	DNMBP
				FERMT2	TFG
				VCPIP1	RPL23A
				ITGB6	SRSF2
				CD109	ARPC1B
				CDC42	CPVL
				SNX2	NQO2
				GBA3	NEU1
				ARHGAP25	NMT1
				KATNAL2	UBE2L3
				ACADM	CBR1
				PSMA2	NUP43
				CRYZ	PDCD6
				AKAP13	UCHL1
				USP16	DRG1
				LYPLAL1	CFL1
				ESD	COX20
				HSDL2	SF3B3
				TRIM2	IRF2BPL
				ABHD10	EMILIN1
				TIGAR	SLC39A7
				TDRKH	SF3B2
				BCL2L13	EIF4B
				CUL4B	PGRMC1
				MYO5A	MRPL14
				ZNF24	UFM1
				CAP2	TXNDC17
				NUP133	SH3BGRL3
				TRIP4	ACP1
				HIBADH	RAE1
				SERPINB1	NOP56
				ADK	RPL26
				HMGCS1	BICD2
				SPG11	NFS1
				MRPL39	PRDX6
					ENO2
					PSMD2
					HNRNPH1
					PPP4R2
					HNRNPUL1
					CAPZB
					PNN
					DIAPH1
					ARPC5
					SCO1
					SRRM2
					HSPB8
					RING1
					RNF181
					NUP35
					STAM
					PRKACA
					UBL4A
					GCDH
					SHMT1
					DIS3
					RPL35A
					CTTN
					NRP2
					ILF3
					STAMBP
					RPA3
					NSA2
					ATOX1
					MTA2
					NDUFA9
					DYNLL1
					STRN
					ERP29
					FAM136A
					PTGES3
					NEDD4L
					NUTF2
					RPL34
					SNRNP200
					HDGF
					SMAP1
					HK1
					FKBP1A
					LDHA
					RPL17
					DDX47
					NUP37
					ADPGK
					OXA1L
					DOK1
					GEMIN6
					VPS37A
					AKAP9
					UBE2G2
					YWHAQ
					HIST1H4A
					NPM1
					SNX3
					CNPY2
					CEACAM1
					SRSF6
					NEDD8
					PSMD12
					CAPRIN1
					NAP1L1
					GFPT1
					SKP1
					UBAP2L
					SUPT16H
					CLTA
					SNX5
					UBE2N
					CYCS
					COA7
					SPCS1
					SFXN1
					S100A10
					RPA1
					PITPNA
					SPTBN1
					FAM98A
					PSMA1
					EIF3L
					PSMD6
					COPB1
					PSME1
					LIMK1
					TNPO1
					SPTAN1
					PRKDC
					LAMB1
					SPCS2
					ANP32B
					ANXA4
					ACTN1
					HMGB1
					CANX
					ZC3H14
					CAST
					GRPEL1
					PPP1R8
					PRKAR2A
					SAE1
					SAR1A
					RBM39
					SEC24D
					PPHLN1
					DENR
					LSM1
					WDR44
					AP3D1
					LSM8
					BCAP29
					ILKAP
					LAMA4
					ANXA1
					NDUFS5
					RTF1
					CHTOP
					NUCB2
					ZNF326
					CPPED1
					ATP1B3
					B2M
					OCIAD1
					PBXIP1
					HNRNPL
					FAM98B
					SF3A1
					MTX2
					GMPS
					BRIX1
					HPCAL1
					CD59
					HNRNPA2B1
					RPS24
					SERPINE2
					EIF1AX
					SORBS2
					SRSF9
					SON
					MACF1
					PPP3CA
					DHX9
					CSTF2
					GMFB
					VPS35
					PSMB5
					SNRPF
					RAB13
					CPNE1
					EBNA1BP2
					NPTN
					EIF2S2
					TMEM41B
					DDX27
					C1QBP
					HINT3
					NQO1
					UROD
					SMARCE1
					USO1
					ABI1
					PHF6
					MTPN
					ANP32E
					YY1
					BCAS2
					RBM22
					LRPPRC
					LAMTOR5
					PCYOX1
					MARCKS
					SCRN3
					EIF4H
					RGS10
					PSMD1
					CNOT4
					HDAC2
					RBM33
					TMED4
					PRRC2C
					RBM8A
					ATP6V1H
					MAPK1
					NUFIP2
					ATG3
					ABCE1
					IARS2
					TARS
					SMARCC2
					FGF1
					VBP1
					STK4
					CCAR2
					COPA
					TBCA
					SH3KBP1
					SLIRP
					RFK
					GGCT
					COTL1
					CEP41
					TBC1D15
					SOAT1
					KPNA3
					DPYSL3
					CAND1
					EIF3M
					CAT
					SRSF3
					YLPM1
					FKBP9
					UBXN7
					CCAR1
					RBMX
					ZC3HAV1
					ACIN1
					RASSF8
					RCN2
					HCLS1
					HNRNPF
					MRPL46
					SPATS2
					UBE3C
					MRPL27
					ESF1
					TJP1
					NFU1
					SRI
					ATP2A2
					UBE2V1
					TMOD3
					LSM14A
					SGTB
					SRRM1
					SET
					ATF6B
					COPZ1
					ERC1
					SLC4A1AP
					NDUFS2
					RCN1
					HNRNPK
					PSME2
					YWHAB
					HNRNPH3
					EIF3E
					UACA
					VCL
					PSPC1
					HIBCH
					NACA
					SEC24C
					NUDT9
					API5
					UBE2D3
					TMED2
					MRPS31
					TPD52
					PSIP1
					PFKM
					DCUN1D1
					PPIC
					OSBP
					PPA1
					SPRY4
					HIST1H1E
					UBE2H
					KIF5B
					NDUFA8
					VPS29
					PYGL
					STK10
					RPL5
					CD47
					LTA4H
					ME1
					RTN4
					FKBP4
					NUMA1
					SRSF5
					ACBD3
					GLOD4
					SYNCRIP
					NMD3
					IDE
					NUDT21
					PSMD10
					AFG3L2
					TSG101
					ADSS
					EHBP1
					SRPRB
					DNM1L
					DDX24
					DCTN1
					NAA15
					ARPC2
					RBBP7
					NDUFA6
					SCARB2
					ARHGAP35
					CDV3
					TRIP11
					EIF3A
					ADD3
					PCNP
					PNPT1
					CYB5B
					SNCA
					SPAG7
					ACOT13
					SAR1B
					BZW1
					NECAP1
					PREP
					MRPS18B
					FAHD1
					MRPS36
					TPM1
					MYH10
					PPT1
					SEC11C
					NONO
					ANXA7
					SASH1
					LARP4
					HPRT1
					TMPO
					BCLAF1
					SNX1
					ADD1
					TARDBP
					IGF1R
					GRIPAP1
					SNRPA1
					RAPH1
					AAK1
					HTATSF1
					CARHSP1
					WDFY1
					UCHL3
					TPR
					MFAP1
					RAP1B
					UBA3
					YWHAH
					ETFA
					ITGB8
					ARL6IP5
					SH3BGRL
					PPP2R2A
					FKBP3
					TMED5
					COL11A1
					COL19A1
					MSI2
					RAD23B
					TWF1
					SRP68
					VTA1
					ENAH
					SCRN1
					ITGB3
					GOLIM4
					CBX3
					ITGA4
					GULP1
					LSM6
					SCP2
					EEF1E1
					UBQLN1
					HBS1L
					ADAM9
					AK3
					TFCP2
					ERGIC2
					MPZ
					PEX5
					MRPL13
					ROCK2
					STAM2
					PODXL
					ZKSCAN1
					LBR
					UTRN
					YWHAG
					FXR1
					DDX6
					DDX42
					TPMT
					PIR
					IPO5
					ASH2L
					ITGA2
					GIGYF2
					RBM25
					KTN1
					AFAP1L2
					RAB8B
					ADSL
					LGMN
					KPNB1
					IPO7
					CLTC
					NES
					MYOF
					KIF16B
					ADNP
					OSBPL3
					RAB10
					NDUFB3
					IGBP1
					H3F3A
					EPS8
					FCRLA
					CHAMP1
					OSTC
					LAMTOR3
					ACOT9
					EIF4E
					GTF2I
					STRAP
					SF3B1
					ASPH
					SFXN3
					PGM1
					FIP1L1
					RBX1
					PCM1
					ARHGAP12
					BCCIP
					MRPL40
					AK6
					STT3B
					HK2
					UBA2
					MAPRE3
					PICALM
					TP53BP1
					SYAP1
					DCBLD2
					EPB41L3
					BIN1
					FABP5
					UFC1
					TOP1
					CFL2
					AP2M1
					LRRFIP1
					EIF3J
					INPP1
					UBE2V2
					LIMA1
					PBDC1
					COMMD3
					NCOA2
					OTUD7B
					SLC5A3
					C1orf198
					SNX6
					UTP3
					PRKAR2B
					AKAP12
					RPAP3
					PITHD1
					MSRA
					YWHAE
					SNTB1
					TPD52L1
					UFL1
					EEA1
					PLS3
					SPATS2L
					GCC2
					GTF2E2
					ISCU
					NDUFA5
					NT5E
					SLC25A13
					STK24
					ANP32A
					ALDH1A3
					RDX
					DNAJC7
					MTIF2
					APMAP
					PDIA4
					MPP5
[truncated: 2 more columns]
