# Supplementary material for: Valine aminoacyl-tRNA synthetase promotes therapy resistance in melanoma
Source: Nat Cell Biol. 2024 Jun 7;26(7):1154–64. doi: 10.1038/s41556-024-01439-2 (PMC11252002; doi:10.1038/s41556-024-01439-2)
Supplement: Supplementary file 21 — All numerical source data used to generated Fig. 7. [file 41556_2024_1439_MOESM21_ESM.xlsx]

## Sheet: Fig. 7
Figure7a			Figure7b
	Score			SENS			RES
TCGA.EE.A2GJ.06A	12.4533		M395	1	1	1	2.17626	2.17925	1.87864
TCGA.FS.A1ZS.06A	12.3934
TCGA.EE.A3AF.06A	12.4484		Figure7c
TCGA.D3.A8GM.06A	12.3505		Eto 0µM	Eto 50µM	Eto 100µM	Eto 0µM	Eto 50µM	Eto 100µM	Eto 0µM	Eto 50µM	Eto 100µM	Eto 0µM	Eto 50µM	Eto 100µM
TCGA.D9.A3Z3.06A	12.3278		Without Vemurafenib			Vemurafenib 5µM			Vemurafenib 10µM			Vemurafenib 20µM
TCGA.FS.A1ZR.06A	12.285		1	0.977993	5.03829	2.5515	12.9278	18.05	1.96831	16.8396	18.8697	4.33407	13.2304	18.6717
TCGA.EE.A2GC.06A	12.282		1	1.6382	1.3026	0.12522	8.46039	12.0145	1.60519	25.3123	16.2124	8.5154	12.0255	13.643
TCGA.WE.A8K5.06A	12.2719		1	5.35236	3.03074	1.8562	7.44347	10.27	5.19319	13.3491	13.2503	7.61361	13.4369	16.8397
TCGA.ER.A198.06A	12.3783
TCGA.EB.A44P.01A	12.2555		Figure7g
TCGA.D3.A3MU.06A	12.3522			shCTRL			shVARS-1
TCGA.FR.A729.06A	12.0971		M395 RES	1	1	1	0.282609	0.568475	0.263158
TCGA.D3.A51J.06A	12.1439
TCGA.D3.A5GR.06A	12.3914		Figure7h
TCGA.FS.A4FB.06A	12.4867			OE CTRL			OE VARS
TCGA.D3.A1Q7.06A	12.359		M395 SENS	1	1	1	1.41635	1.37	1.52113
TCGA.D3.A5GS.06A	12.4057
TCGA.EB.A42Z.01A	12.2906		Figure7i
TCGA.3N.A9WB.06A	12.3742		M395 RES			MM029 RES
TCGA.EE.A2GE.06A	12.4188		shCTRL	shHADH-1	shHADH-2	shCTRL	shHADH-1	shHADH-2
TCGA.EB.A3XF.01A	12.4826		1	0.627907	0.418605	1	0.535088	0.508772
TCGA.YD.A9TA.06A	12.2756		1	0.379808	0.3125	1	0.158416	0.653465
TCGA.FS.A1YX.06A	12.3946					1	0.240642	0.636364
TCGA.YD.A9TB.06A	12.2928
TCGA.EB.A3XE.01A	12.0062		Figure7j
TCGA.D9.A4Z5.01A	12.0678		Without Vemurafenib			Vemurafenib 20µM
TCGA.D3.A2JN.06A	12.3398		shCTRL	shHADH-1	shHADH-2	shCTRL	shHADH-1	shHADH-2
TCGA.WE.A8ZQ.06A	12.1549		1	2.42903	11.0457	5.64301	34.0642	45.762
TCGA.ER.A19F.06A	12.4317		1	10.7114	13.1861	15.5097	52.3338	39.4599
TCGA.EB.A3HV.01A	12.0793		1	12.3874	10.0314	0.574607	22.7277	47.8586
TCGA.EB.A6QZ.01A	12.2827
TCGA.FS.A1ZC.06A	12.3525
TCGA.Z2.AA3V.06A	11.7805
TCGA.D3.A2JH.06A	12.3234
TCGA.D3.A8GD.06A	12.0451
TCGA.GN.A4U7.06A	12.4003
TCGA.DA.A1I5.06A	12.5215
TCGA.ER.A2NG.06A	12.4166
TCGA.W3.AA1O.06A	12.5993
TCGA.LH.A9QB.06A	12.0562
TCGA.EB.A5SE.01A	12.268
TCGA.EE.A2M8.06A	12.2349
TCGA.EE.A29N.06A	12.5548
TCGA.EE.A2MQ.06A	12.5076
TCGA.FS.A1ZD.06A	12.1784
TCGA.D3.A2JD.06A	12.2364
TCGA.D3.A2JE.06A	12.5496
TCGA.GN.A9SD.06A	12.2547
TCGA.WE.A8ZT.06A	12.2409
TCGA.D9.A4Z6.06A	12.3556
TCGA.EE.A2M5.06A	12.5906
TCGA.D3.A1QA.07A	12.4474
TCGA.EE.A2GT.06A	12.2021
TCGA.W3.AA1R.06A	12.4567
TCGA.D3.A2JA.06A	12.4123
TCGA.D9.A1JW.06A	12.2547
TCGA.FS.A1Z7.06A	12.3769
TCGA.BF.A3DL.01A	12.298
TCGA.EE.A29A.06A	12.2574
TCGA.D3.A51T.06A	12.1954
TCGA.FR.A728.01A	12.4298
TCGA.D3.A2JG.06A	12.3719
TCGA.W3.AA1W.06A	12.2884
TCGA.EB.A6QY.01A	12.6353
TCGA.BF.A3DN.01A	12.3818
TCGA.QB.A6FS.06A	12.1056
TCGA.DA.A1I8.06A	12.4328
TCGA.D3.A3C1.06A	12.2424
TCGA.D3.A3CB.06A	12.2111
TCGA.D9.A4Z2.01A	12.3021
TCGA.D3.A8GB.06A	12.091
TCGA.ER.A19Q.06A	12.4105
TCGA.FR.A8YE.06A	12.022
TCGA.W3.AA1Q.06A	12.3948
TCGA.EB.A5FP.01A	12.4899
TCGA.D9.A6EG.06A	12.2804
TCGA.BF.A3DM.01A	12.3222
TCGA.D9.A148.06A	12.2926
TCGA.EE.A3JE.06A	12.3066
TCGA.W3.AA1V.06B	12.5999
TCGA.EB.A3XC.01A	12.5125
TCGA.FR.A7UA.06A	12.3148
TCGA.DA.A1I1.06A	12.3464
TCGA.EE.A20H.06A	12.3273
TCGA.WE.AAA4.06A	12.1498
TCGA.D3.A3C6.06A	12.571
TCGA.D3.A2JP.06A	12.3333
TCGA.D3.A1Q4.06A	12.4108
TCGA.FS.A1ZN.01A	12.46
TCGA.W3.A825.06A	12.1012
TCGA.DA.A3F8.06A	12.1813
TCGA.DA.A95Z.06A	12.464
TCGA.ER.A19E.06A	12.3383
TCGA.DA.A1I7.06A	12.5001
TCGA.GF.A2C7.01A	12.2648
TCGA.D3.A8GO.06A	12.1377
TCGA.FS.A1YY.06A	12.5216
TCGA.ER.A19P.06A	12.0975
TCGA.DA.A1IB.06A	12.2182
TCGA.EE.A2GH.06A	12.2794
TCGA.ER.A19B.06A	12.5528
TCGA.WE.AAA0.06A	12.3945
TCGA.EE.A29C.06A	12.5894
TCGA.DA.A1I2.06A	12.3457
TCGA.EE.A29E.06A	12.7217
TCGA.ER.A19M.06A	12.5078
TCGA.Z2.A8RT.06A	12.2577
TCGA.HR.A2OH.06A	12.3292
TCGA.BF.A1PU.01A	12.2477
TCGA.D3.A3MR.06A	12.0525
TCGA.D3.A51N.06A	12.3561
TCGA.GF.A4EO.06A	12.2101
TCGA.GN.A26C.01A	12.2961
TCGA.D3.A8GS.06A	12.015
TCGA.FW.A3R5.06A	12.5065
TCGA.EE.A3AD.06A	12.3564
TCGA.DA.A1I0.06A	12.2146
TCGA.EE.A2GB.06A	12.4842
TCGA.EB.A3XD.01A	11.9751
TCGA.FS.A1ZZ.06A	12.1676
TCGA.EE.A3AG.06A	12.2985
TCGA.EB.A24D.01A	12.3032
TCGA.DA.A95W.06A	12.3234
TCGA.D3.A8GJ.06A	12.1856
TCGA.D9.A6E9.06A	12.1765
TCGA.EE.A29M.06A	12.3466
TCGA.FS.A1ZM.06A	12.4053
TCGA.EE.A2ME.06A	12.1938
TCGA.EB.A3XB.01A	12.5738
TCGA.GN.A4U8.06A	12.3885
TCGA.D3.A1QA.06A	12.4498
TCGA.D3.A1Q9.06A	12.467
TCGA.EE.A181.06A	12.321
TCGA.GF.A6C8.06A	12.4578
TCGA.3N.A9WC.06A	12.3506
TCGA.DA.A3F5.06A	12.5516
TCGA.D3.A3MO.06A	12.4499
TCGA.EB.A24C.01A	12.2907
TCGA.FW.A5DX.01A	12.3359
TCGA.EB.A5UN.06A	12.6349
TCGA.D3.A2J7.06A	12.4701
TCGA.GN.A262.06A	12.2764
TCGA.D3.A1Q5.06A	12.0568
TCGA.EB.A6R0.01A	12.2918
TCGA.FS.A1ZB.06A	12.3587
TCGA.EE.A2A0.06A	12.2796
TCGA.EE.A17Y.06A	12.7805
TCGA.ER.A42K.06A	12.4654
TCGA.D3.A1Q6.06A	12.6088
TCGA.GN.A265.06A	12.2703
TCGA.ER.A2ND.06A	12.2133
TCGA.BF.AAP0.06A	12.3689
TCGA.ER.A19J.06A	12.2569
TCGA.EB.A4P0.01A	12.1123
TCGA.D3.A5GN.06A	12.4913
TCGA.FW.A3TV.06A	12.6131
TCGA.BF.A5ER.01A	12.1744
TCGA.EE.A2MK.06A	12.3116
TCGA.EE.A2MH.06A	12.4132
TCGA.EE.A20F.06A	12.4857
TCGA.DA.A1HW.06A	12.2981
TCGA.ER.A42L.06A	12.5153
TCGA.FR.A44A.06A	12.336
TCGA.DA.A1I4.06A	12.6093
TCGA.WE.A8ZX.06A	12.3376
TCGA.EE.A3AH.06A	12.3257
TCGA.EB.A430.01A	12.4061
TCGA.EE.A2A6.06A	12.3813
TCGA.DA.A1HY.06A	12.4885
TCGA.GN.A4U5.01A	12.2863
TCGA.WE.A8K6.06A	12.2857
TCGA.DA.A95Y.06A	12.4983
TCGA.EE.A2MG.06A	12.1749
TCGA.EE.A2GS.06A	12.2292
TCGA.BF.A3DJ.01A	12.3901
TCGA.D3.A3C7.06A	12.2803
TCGA.ER.A19O.06A	11.8983
TCGA.EE.A2M7.06A	12.1356
TCGA.ER.A19H.06A	12.3171
TCGA.ER.A19S.06A	12.233
TCGA.ER.A3PL.06A	12.4052
TCGA.ER.A19C.06A	12.449
TCGA.EE.A3JB.06A	12.5757
TCGA.IH.A3EA.01A	12.325
TCGA.D3.A2JB.06A	12.1863
TCGA.ER.A193.06A	12.3388
TCGA.FS.A1ZH.06A	12.0443
TCGA.D9.A1JX.06A	12.3626
TCGA.D3.A3CE.06A	12.1082
TCGA.EE.A2GO.06A	12.4629
TCGA.D3.A3C3.06A	12.1859
TCGA.ER.A19K.01A	12.5048
TCGA.EE.A3AB.06A	12.5311
TCGA.EB.A4IS.01A	12.1005
TCGA.EE.A3JH.06A	12.2378
TCGA.EE.A20B.06A	12.2245
TCGA.ER.A19G.06A	12.3545
TCGA.EB.A3Y6.01A	12.4693
TCGA.EB.A299.01A	12.0529
TCGA.EE.A3JD.06A	12.3966
TCGA.W3.AA21.06A	12.2539
TCGA.EE.A29P.06A	12.2521
TCGA.YG.AA3O.06A	12.5007
TCGA.EE.A29W.06A	12.1744
TCGA.EE.A2MP.06A	12.451
TCGA.BF.A1PX.01A	12.2032
TCGA.D3.A2JK.06A	11.9094
TCGA.EE.A3J3.06A	12.3819
TCGA.EB.A431.01A	12.4332
TCGA.GN.A263.01A	12.5413
TCGA.EE.A29T.06A	12.4812
TCGA.FR.A3YO.06A	12.1996
TCGA.EB.A44N.01A	12.2281
TCGA.D3.A5GT.01A	12.0601
TCGA.GN.A26A.06A	12.5458
TCGA.OD.A75X.06A	12.3383
TCGA.GF.A769.01A	12.5047
TCGA.EE.A29H.06A	12.4086
TCGA.EE.A183.06A	12.038
TCGA.GF.A6C9.06A	12.2547
TCGA.FS.A4F8.06A	12.2377
TCGA.D3.A8GV.06A	12.541
TCGA.ER.A2NC.06A	12.2456
TCGA.EB.A553.01A	12.1926
TCGA.EE.A2GM.06B	12.518
TCGA.D3.A8GN.06A	12.2711
TCGA.BF.A5EQ.01A	12.3646
TCGA.D3.A5GU.06A	12.2468
TCGA.EE.A2M6.06A	12.3872
TCGA.EE.A3AA.06A	12.374
TCGA.FS.A1ZF.06A	12.2897
TCGA.D9.A6EC.06A	12.3391
TCGA.EE.A3J4.06A	12.3325
