# Supplementary material for: Valine aminoacyl-tRNA synthetase promotes therapy resistance in melanoma
Source: Nat Cell Biol. 2024 Jun 7;26(7):1154–64. doi: 10.1038/s41556-024-01439-2 (PMC11252002; doi:10.1038/s41556-024-01439-2)
Supplement: Supplementary file 22 — All numerical source data used to generate Extended Data Fig. 1. [file 41556_2024_1439_MOESM22_ESM.xlsx]

## Sheet: Extended Data Figure 1
Supplementary Figure1b										Supplementary Figure1d
	SENS	SENS	SENS	SENS	RES	RES	RES	RES		AminoAcid	pvalue	Percentage	FC
M395	1	1	1	1	0.86	0.57	1.1	0.9		Asp	7.62e-36	69.5119	1.69512
MM074	1	1	1	1	1.02	0.9	1.2	0.84		Lys	1.8e-26	59.4106	1.59411
A375	1	1	1		1.08	0.89	1.01			Glu	1.63e-13	41.4285	1.41428
										Asn	0.000429934	19.9724	1.19972
										Ile	0.00317723	16.8015	1.16801
										Met	0.0796902	10.0895	1.1009
										Gln	0.571932	-3.41747	0.965825
										Arg	0.163001	-8.11998	0.9188
										Gly	0.0484638	-11.4157	0.885843
										Ala	0.0260194	-12.84	0.8716
										Val	0.00372161	-16.6867	0.833133
										Tyr	0.00283584	-17.1604	0.828396
										Thr	2.13e-05	-24.4105	0.755895
										Phe	7.33e-07	-28.4115	0.715885
										Pro	3e-07	-29.2697	0.707303
										Ser	9.4e-08	-30.7174	0.692826
										Le	2.71e-14	-43.7255	0.562745
										His	6e-16	-46.2811	0.537189
										Trp	4.03e-16	-46.7854	0.532146
										Cys	3.48e-32	-67.9037	0.320963
