# Supplementary material for: Valine aminoacyl-tRNA synthetase promotes therapy resistance in melanoma
Source: Nat Cell Biol. 2024 Jun 7;26(7):1154–64. doi: 10.1038/s41556-024-01439-2 (PMC11252002; doi:10.1038/s41556-024-01439-2)
Supplement: Supplementary file 23 — All numerical source data used to generate Extended Data Fig. 2. [file 41556_2024_1439_MOESM23_ESM.xlsx]

## Sheet: Extended Data Figure 2
Supplementary Figure2a								Supplementary Figure2b					Supplementary Figure2c					Supplementary Figure2d
	SENS2	SENS3	SENS	RES2	RES3	RES			Corresponding codons	Fold change	1+(-log10pvalue)		GTA	GTT	GTC	GTG		SENS	RES
Phe-GAA-1-1	-0.543657	-0.780199	-1.06022	0.931297	1.45063	0.00214674		tRNA-Ala-AGC	GCT	1.32452	7.0846		0	0	0.0233918	0.0409357		1	1.3
Arg-CCT-4-1	-0.430962	-0.695441	-1.05122	0.859785	1.55836	-0.240519		tRNA-Lys-CTT	AAG	1.32022	6.93181		0.00980392	0.0117647	0.00980392	0.0196078		1	2.31
Ser-TGA-1-1	-0.778028	-1.2578	-0.573958	1.20681	0.555537	0.847444		tRNA-Tyr-GTA	TAC	1.10265	1.89299		0.0120594	0.0213358	0.00927644	0.0176252		1	1.63
Leu-CAG-1-1	-1.00325	-1.21565	-0.323658	0.844358	0.491275	1.20692		tRNA-Lys-TTT	AAA	1.07445	1.56005		0.0106838	0.0106838	0.0128205	0.017094
Ser-GCT-1-1	-0.974015	-1.00573	-0.561533	1.15886	0.229694	1.15272		tRNA-Met-CAT	ATG	1.05084	1.33246		0	0	0.0169492	0.029661
Arg-CCT-2-1	-0.179685	-0.491746	-1.15947	0.621724	1.66853	-0.45935		mt-tRNA-Thr-TGT	ACA	0.975416	1.12979		0.00217391	0.00434783	0.0108696	0.0282609
Val-CAC-3-1	-0.756243	-0.910336	-0.832812	0.796035	1.49255	0.210807		tRNA-Gly-CCC	GGG	0.891756	1.95888		0	0.00324675	0.0162338	0.0454545
Thr-TGT-3-1	-0.851561	-1.06099	-0.776834	0.846747	0.665371	1.17727		mt-tRNA-Pro-TGG	CCA	0.785958	3.86442		0.0143885	0.0143885	0.0107914	0.0503597
Glu-TTC-2-1	-0.72155	-0.36754	-1.1615	0.869232	1.49241	-0.111056		tRNA-Arg-TCT	AGA	0.727664	5.34872		0.0158371	0.0226244	0.00904977	0.0316742
iMet-CAT-1-1	-0.861381	-1.30201	-0.378198	1.14595	0.955361	0.440275		mt-tRNA-Ser2-TGA	TCA	0.711238	5.81531		0.00235849	0.00471698	0.0117925	0.0566038
Val-CAC-2-1	-0.330684	-0.234054	-1.34312	0.970043	1.37752	-0.439712		tRNA-Cys-GCA	TGC	0.627455	8.64975		0.0110497	0.00552486	0.0220994	0.038674
Leu-CAA-4-1	-0.582751	-1.64855	-0.0349822	0.366735	0.912125	0.987421							0.00254453	0.00127227	0.0279898	0.0343511
Asp-GTC-1-1	-0.482033	-0.27606	-1.27084	1.26279	1.15388	-0.387724							0.00810263	0.01553	0.012154	0.0249831
Gly-TCC-1-1	-0.359201	-0.691089	-1.22889	1.34488	1.03197	-0.0976661							0.00858369	0.0228898	0.0171674	0.0300429
mt-Val-TAC	-0.0701463	-1.5401	-0.543693	0.565725	0.18324	1.40497							0.00634921	0.00634921	0.0222222	0.0190476
Trp-CCA-4-1	-0.644921	-1.19637	-0.347103	1.20924	1.22805	-0.248896							0.00888889	0.00555556	0.0188889	0.0388889
Lys-CTT-4-1	0.119547	1.29057	1.00489	-0.971192	-1.1249	-0.318914							0	0.0191388	0.00956938	0.0430622
mt-Thr-TGT	0.763536	0.806573	0.747129	-0.96096	-1.50429	0.148016							0.012012	0.012012	0.0045045	0.0105105
mt-Pro-TGG	0.438078	1.2595	0.683656	-1.05731	-1.27843	-0.0454874							0.0193237	0.0289855	0.00966184	0.0241546
Gly-CCC-1-1	0.087146	1.96931	-0.42687	-0.585978	-0.670261	-0.373346							0.00585366	0.00195122	0.0243902	0.0595122
Ala-AGC-5-1	1.00039	0.690562	0.77974	-1.58784	-0.400046	-0.482804							0.00663717	0.0154867	0.00442478	0.0110619
mt-Trp-TCA	0.485023	0.0381286	1.45727	-0.837647	-1.37296	0.230189							0	0	0.022293	0.0191083
Cys-GCA-6-1	1.3428	0.728655	0.334381	-1.36461	-0.794394	-0.246838							0.00970874	0.0218447	0.00970874	0.0291262
Cys-GCA-11-1	-0.206483	0.139279	1.88624	-0.241526	-0.985562	-0.591947							0.00949367	0.00632911	0.0158228	0.0221519
Arg-TCT-4-1	0.36522	0.753743	1.34544	-0.909955	-1.25267	-0.301786							0	0	0.0248447	0.0745342
Cys-GCA-12-1	0.115354	0.676799	1.60791	-0.922078	-0.759256	-0.718727							0.0027137	0.00542741	0.0176391	0.0312076
mt-Ser2-TGA	0.954699	1.5517	-0.78532	-0.395494	-0.783293	-0.542294							0	0	0.0105263	0.0421053
Met-CAT-4-1	0.0849746	-0.291385	1.91774	-0.873195	-0.660376	-0.177755							0.0155039	0.0170543	0.00465116	0.0124031
Met-CAT-2-1	-0.202364	0.36439	1.10498	-1.267	-2.08517	-2.08517							0	0.0222222	0.0555556	0
Cys-GCA-5-1	0.614423	0.308491	1.47764	-1.23878	-0.84018	-0.321595							0.00390625	0.015625	0.00585938	0.03125
Lys-TTT-1-1	1.13396	1.06303	0.33268	-0.429733	-1.25476	-0.845181							0	0.00290698	0.00290698	0.0232558
Tyr-GTA-8-1	0.566761	1.55278	0.241755	-1.09786	-0.952472	-0.310971							0.0136986	0.00821918	0.0246575	0.0328767
Cys-GCA-7-1	0.770347	0.365857	1.41026	-0.988879	-0.99438	-0.563207							0.00584795	0.00292398	0.00877193	0.00877193
													0.00319489	0.00319489	0.0127796	0.0351438
													0.00319489	0.00638978	0.0127796	0.0383387
													0.0153846	0.0307692	0.0115385	0.0230769
													0.0263158	0.0112782	0.0338346	0.0263158
													0.00124533	0.00124533	0.0199253	0.0435866
													0.00425532	0.00851064	0.00851064	0.0340426
													0.00436681	0	0.0305677	0.0349345
													0.011925	0.00681431	0.00851789	0.0153322
													0	0.00429184	0.0128755	0.055794
													0	0	0.0287356	0.0574713
													0.0101523	0	0	0.0456853
													0.00821918	0.0123288	0.0109589	0.0150685
													0.003367	0	0.026936	0.016835
													0.00656045	0.00187441	0.0159325	0.0468604
													0.00714286	0	0.0238095	0.0285714
													0.00217865	0.00653595	0.0152505	0.0479303
													0.000776398	0.00310559	0.011646	0.0287267
													0.00126422	0.00252844	0.00758534	0.0353982
													0.00246914	0.00246914	0.00493827	0.0444444
													0.00419287	0.00628931	0.0230608	0.0272537
													0.00273973	0.0109589	0.0246575	0.0410959
													0.0254777	0.0191083	0.0191083	0.0191083
													0.0320513	0.025641	0.00641026	0
													0.0128205	0	0.0128205	0.0512821
													0.00118624	0.00711744	0.0177936	0.0225386
													0.00662252	0.00662252	0.013245	0.0110375
													0.00763359	0.0267176	0.00381679	0.0152672
													0.0131004	0.018559	0.00873362	0.0131004
													0.0122592	0.0131349	0.0157618	0.0157618
													0.0112676	0.0084507	0.0056338	0.0169014
													0.00258732	0.00388098	0.0168176	0.0323415
													0.0175055	0.0175055	0.0196937	0.0218818
													0.00392157	0.00392157	0.0156863	0.0470588
													0.00493218	0.0228113	0.00863132	0.02836
													0	0.0254237	0.0169492	0.0508475
													0.0186567	0.0186567	0.00373134	0.0298507
													0.00204918	0.0102459	0.0184426	0.0512295
													0.00549451	0.0192308	0.00549451	0.0192308
													0	0.0108108	0.0243243	0.0513514
													0.0169875	0.0232163	0.00622877	0.0130238
													0.0157895	0.0105263	0.0263158	0.0157895
													0.029703	0.0247525	0.0049505	0.0247525
													0.0105152	0.0173502	0.00946372	0.0226078
													0.00292683	0.00390244	0.00780488	0.0234146
													0	0.00411523	0.00823045	0.0246914
													0.0049505	0	0.0148515	0.0346535
													0	0.00561798	0.00749064	0.0168539
													0.0113636	0.0227273	0.00568182	0.0255682
													0.0039604	0.0138614	0.019802	0.0178218
													0.015674	0.0238245	0.00564263	0.0125392
													0.00973236	0.0121654	0.0145985	0.0291971
													0.0078329	0.00522193	0.0130548	0.0365535
													0.011236	0.0224719	0.0224719	0.0337079
													0.00330033	0.00660066	0.0231023	0.0528053
													0.00131406	0.00525624	0.022339	0.0407359
													0.006	0	0.018	0.03
													0.00910273	0.0182055	0.00715215	0.0143043
													0	0.0090703	0.0181406	0.0430839
													0	0.00304878	0.0152439	0.0396341
													0.0164319	0.0140845	0.0164319	0.0117371
													0.00421941	0	0	0.0379747
													0.0153483	0.0212515	0.00826446	0.00826446
													0.00925926	0	0.0154321	0.0401235
													0	0.00540541	0.0108108	0.0216216
													0.0147444	0.0216252	0.00950197	0.0167104
													0	0.00378788	0.0189394	0.0378788
													0.0027933	0.0111732	0.0307263	0.0307263
													0.00743494	0.00371747	0.00743494	0.0148699
													0	0.00468384	0.0210773	0.0444965
													0.00960384	0.0168067	0.0120048	0.0384154
													0.0106707	0.0106707	0.00609756	0.0198171
													0.00555556	0.0222222	0.0166667	0.0194444
													0.00653862	0.0122599	0.00817327	0.0163465
													0.00577367	0.00577367	0.00808314	0.0496536
													0	0	0.0175824	0.0395604
													0.00443131	0.00295421	0.0310192	0.042836
													0.00461894	0.0115473	0.0184758	0.0461894
													0.00165289	0	0.00826446	0.0429752
													0.00290698	0.00581395	0.0116279	0.0319767
													0.0153584	0.0170648	0.0102389	0.0255973
													0	0.00273224	0.0163934	0.0300546
													0.00204499	0.00817996	0.0224949	0.0276074
													0.0084507	0.0084507	0.0169014	0.028169
													0.00540541	0.0252252	0.00720721	0.0162162
													0	0.00277778	0.0194444	0.0388889
													0	0.011194	0.0261194	0.0298507
													0.0025974	0.0025974	0.0103896	0.0272727
													0	0	0.0113636	0.0227273
													0.00625	0.00375	0.02125	0.03875
													0.00239808	0.00239808	0.0119904	0.0359712
													0	0.00539811	0.0175439	0.0337382
													0.00234192	0.00234192	0.028103	0.0327869
													0	0.0046729	0.00233645	0.0654206
													0.0078125	0.0138221	0.0108173	0.0228365
													0.00477327	0.00477327	0.0214797	0.0405728
													0.00288018	0.00691244	0.0207373	0.0236175
													0.0137157	0.0311721	0.0124688	0.0224439
													0.0121951	0	0	0.0731707
													0.0015949	0.00956938	0.030303	0.0526316
													0.00303951	0.00607903	0.0151976	0.0273556
													0.00416667	0.00416667	0.0125	0.0208333
													0	0.00378788	0.0227273	0.0454545
													0.004329	0	0.0151515	0.0281385
													0.00483092	0	0.0144928	0.0434783
													0.00559702	0.011194	0.0186567	0.0335821
													0	0.0188679	0.00943396	0.0408805
													0.0101215	0.0161943	0.0161943	0.0263158
													0.00232019	0.00928074	0.0162413	0.0348028
													0.00990099	0.019802	0.0346535	0.0495049
													0.00117924	0.00943396	0.0259434	0.0353774
													0.0170778	0.00759013	0.0265655	0.0189753
													0.00208333	0	0.0145833	0.0541667
													0.00615385	0.00307692	0.0184615	0.0276923
													0.0016835	0.00505051	0.013468	0.037037
													0	0	0.012685	0.038055
													0.0016	0.0016	0.032	0.0496
													0.00301205	0.0120482	0.0120482	0.0210843
													0.00217865	0.0043573	0.0413943	0.0697168
													0	0.00657895	0.00657895	0.0372807
													0	0.00273224	0.0136612	0.0437158
													0.00480769	0.0144231	0.0240385	0.0673077
													0.00945627	0.0118203	0.0141844	0.0330969
													0.00162206	0.00405515	0.0154096	0.0300081
													0.00900901	0.0015015	0.00750751	0.027027
													0.00342466	0	0.0171233	0.0376712
													0.0154778	0.0188425	0.0100942	0.0174966
													0.0301003	0.0234114	0.0167224	0.0401338
													0.003367	0.003367	0.037037	0.023569
													0.0034965	0.00874126	0.00874126	0.0437063
													0.00588235	0.0147059	0.0117647	0.0235294
													0.00705882	0.0117647	0.0258824	0.0258824
													0.00171527	0.00343053	0.0188679	0.0394511
													0	0.00198807	0.0248509	0.0457256
													0.00833333	0.0125	0.0166667	0.0208333
													0.00643777	0.00965665	0.0118026	0.0139485
													0	0	0.027027	0.0540541
													0.00804829	0.0201207	0.028169	0.0241449
													0.00527241	0.0123023	0.0175747	0.0246046
													0	0	0.0116473	0.0282862
													0.0115108	0.0057554	0.00863309	0.0172662
													0.00461437	0.00725115	0.0125247	0.0125247
													0.00714286	0	0.0142857	0
													0.0141509	0.00943396	0.00943396	0.0330189
													0.00563204	0.00563204	0.0137672	0.0231539
													0.00347826	0.00173913	0.00173913	0.013913
													0.00419287	0.0125786	0.0146751	0.0503145
													0.00355872	0.00237248	0.0177936	0.0474496
													0.012285	0.004914	0.012285	0.02457
													0.00484261	0.00484261	0.0254237	0.0266344
													0.0114504	0.0114504	0.0114504	0.0610687
													0	0	0.0145631	0.0194175
													0	0.00816326	0.0204082	0.0244898
													0.0132774	0.0209644	0.00978337	0.0146751
													0	0.00409165	0.012275	0.0343699
													0.0216049	0.0246914	0.00925926	0.0185185
													0.00340136	0.015873	0.0204082	0.0192744
													0.00547445	0.00364964	0.0328467	0.060219
													0.00401606	0.0060241	0.0180723	0.0441767
													0.00990099	0.0495049	0.00990099	0.039604
													0.0120482	0.00401606	0.0160643	0.0441767
													0.00819672	0.0177596	0.0068306	0.010929
													0.0027933	0.00488827	0.023743	0.0111732
													0	0	0.00438597	0.0438596
													0.0034965	0.0034965	0.034965	0.0384615
													0.0175953	0.00879765	0.00293255	0.0175953
													0.0148148	0	0.00740741	0.0296296
													0.00481541	0.0272873	0.0128411	0.0304976
													0.00943396	0.0259434	0.0188679	0.0235849
													0.00896861	0.00896861	0	0.0224215
													0	0	0.0136612	0.0491803
													0.010989	0.00824176	0.0164835	0.0302198
													0.00205761	0.00617284	0.00823045	0.0288066
													0.00514933	0.0030896	0.0102987	0.0319258
													0.0103448	0.0091954	0.016092	0.0413793
													0.00830565	0.00664452	0.00747508	0.0274086
													0.00775194	0.00258398	0.0129199	0.0335917
													0.0138037	0.0184049	0.00613497	0.0276074
													0.00750939	0.0137672	0.0187735	0.048811
													0.002849	0.011396	0.011396	0.011396
													0.00231482	0.00347222	0.0115741	0.0277778
													0.00665188	0.00443459	0.0221729	0.0177384
													0	0.00754717	0.00377358	0.0226415
													0.00490196	0.00490196	0.0147059	0.0441176
													0.00147059	0.00588235	0.0161765	0.0411765
													0	0.00395257	0.0237154	0.027668
													0	0.00408163	0.0163265	0.0326531
													0	0.00932836	0.00932836	0.0298507
													0.00209205	0.00523013	0.0167364	0.040795
													0.00326797	0	0.00653595	0.0326797
													0	0	0.00934579	0.0327103
													0.0110701	0.0221402	0.0110701	0.0147601
													0.00862069	0	0.0172414	0.0431034
													0.012766	0.00425532	0	0.0340426
													0.00715991	0.0214797	0.0286396	0.0429594
													0.00249377	0.00997506	0.0199501	0.0349127
													0.0125945	0.0302267	0.0100756	0.0251889
													0.00651466	0	0.00651466	0.029316
													0	0.00943396	0.00471698	0.0377358
													0.00503778	0.00755667	0.0201511	0.0440806
													0	0.015625	0	0.03125
													0.00133422	0.00333556	0.0113409	0.0260173
													0.00271739	0.00543478	0.00815217	0.0570652
													0	0.00243309	0.0194647	0.0194647
													0.00796813	0	0.0239044	0.0278884
													0.00412797	0.00309597	0.00619195	0.0288958
													0.00288184	0.00576369	0.0259366	0.0288184
													0.00395257	0.00395257	0.0118577	0.0118577
													0.00592593	0.00296296	0.0133333	0.0162963
													0.0153551	0.0230326	0.00959693	0.0268714
													0.00931099	0.018622	0.018622	0.0260708
													0	0.015748	0	0.023622
													0.00938967	0.0152582	0.00586855	0.00704225
													0	0	0.0283019	0.0471698
													0.00419287	0.00838574	0.0104822	0.033543
													0.0176471	0.045098	0.00980392	0.0156863
													0.023622	0	0.00787402	0.0314961
													0.0108696	0.00905797	0.0217391	0.0434783
													0.00470588	0.00352941	0.0129412	0.0435294
													0.0150376	0.0075188	0.0150376	0.0150376
													0.00346021	0.00346021	0.017301	0.0415225
													0.00387597	0.00775194	0.00387597	0.0155039
													0.00302572	0.0121029	0.01059	0.0242057
													0.00672269	0.0235294	0.00840336	0.0151261
													0.00286533	0	0.025788	0.0429799
													0.00438597	0.00438597	0.0219298	0.0570175
													0	0	0.0189573	0.0616114
													0.00404858	0.00404858	0.0161943	0.0323887
													0	0.0035461	0	0.0319149
													0	0.0108108	0.0189189	0.0432432
													0.00396488	0.00254885	0.0116114	0.0371
													0.00374532	0	0.0299625	0.0449438
													0.00272109	0.00272109	0.0190476	0.0340136
													0.00690608	0.00690608	0.0234807	0.0372928
													0.00157729	0.00315457	0.022082	0.0268139
													0.00651466	0	0.00977199	0.0390879
													0.0059453	0.00475624	0.0130797	0.0475624
													0	0.00401606	0.0120482	0.00401606
													0.00882353	0.00294118	0.0147059	0.0176471
													0.00408998	0.00204499	0.0122699	0.0347648
													0	0.00472813	0.0118203	0.0236407
													0	0.00588235	0.0137255	0.0294118
													0.00699301	0.013986	0.020979	0.027972
													0.0128205	0.0115385	0.0115385	0.0230769
													0	0.00258398	0.0155039	0.0361757
													0.0191083	0.022293	0.00955414	0.0286624
													0.00233645	0.00934579	0.0186916	0.021028
													0	0.00328947	0.0197368	0.0263158
													0.00498339	0.00332226	0.00830565	0.0249169
													0.00488998	0.00488998	0.0293399	0.0501222
													0.0119403	0.00597015	0.0238806	0.0328358
													0.0105932	0.0190678	0.0190678	0.0254237
													0.00238095	0	0.0309524	0.0547619
													0	0.00735294	0.0220588	0.0441176
													0	0.00641026	0.0320513	0.0448718
													0.013369	0.0173797	0.00401069	0.0147059
													0.00970874	0.0161812	0.0194175	0.0161812
													0.00968992	0.0193798	0.0193798	0.0193798
													0	0	0.0125313	0.0401003
													0.00757576	0.00378788	0.0189394	0.0378788
													0.0060241	0.0140562	0.00803213	0.0200803
													0	0.00422833	0.0274841	0.0232558
													0.0201342	0.0275914	0.0201342	0.0223714
													0.00469484	0.0140845	0.0140845	0.0422535
													0.00473934	0.00947867	0.014218	0.014218
													0.0157687	0.0236531	0.0118265	0.0157687
													0.0103093	0.0103093	0.0154639	0.0309278
													0.0262295	0.0245902	0.00819672	0.0311475
													0.00555556	0.0166667	0.0111111	0.0416667
													0.00424328	0.00707214	0.0254597	0.0523338
													0.00411523	0.00411523	0.0329218	0.0493827
													0.00268096	0.00804289	0.0107239	0.0348525
													0.00991408	0.00594845	0.00528751	0.0152016
													0.00387597	0.0116279	0.0155039	0.0387597
													0.00350877	0.00701754	0.00701754	0.0315789
													0.0034188	0.0119658	0.034188	0.0581197
													0.00621601	0.010878	0.00932401	0.024087
													0.00367647	0.00367647	0.0220588	0.0588235
													0.0119048	0.014881	0.00595238	0.0595238
													0	0	0.0129032	0.0129032
													0	0.00519481	0.0207792	0.0324675
													0.00465426	0.00864362	0.0232713	0.0485372
													0	0	0.00724638	0.0362319
													0.00352113	0.0105634	0.0223005	0.0352113
													0.00167785	0.00167785	0.011745	0.0268456
													0.00389105	0.0116732	0.0155642	0.0428016
													0.0160428	0.0178253	0.0178253	0.0106952
													0	0	0	0.0416667
													0	0.013986	0.020979	0.00699301
													0.00633914	0.0190174	0.0110935	0.0285261
													0.00549954	0.0109991	0.00824931	0.0274977
													0.00952381	0.00272109	0.0108844	0.0231293
													0.0115942	0.0057971	0.0376812	0.0231884
													0.00180505	0.00902527	0.0144404	0.0288809
													0.00848896	0.0322581	0.0152801	0.0101868
													0.00746269	0.00746269	0.0149254	0.0447761
													0.00173611	0.00520833	0.0104167	0.0225694
													0.0138504	0.00831025	0.00554017	0.0138504
													0.0035545	0.00236967	0.0165877	0.0272512
													0.00557621	0.027881	0.00929368	0.0315985
													0.00332226	0.00332226	0.00664452	0.0299003
													0.0200182	0.0291174	0.0100091	0.0209281
													0.00952381	0.00952381	0.0253968	0.031746
													0.00316205	0.00632411	0.0205534	0.0442688
													0	0.0143541	0.0239234	0.0478469
													0	0	0.0182768	0.0548303
													0.004	0.01	0.014	0.03
													0	0	0.0176991	0.0353982
													0.0114504	0.0114504	0.0152672	0.0458015
													0	0.00471698	0.00943396	0.0330189
													0.0103093	0.00687285	0.00687285	0.024055
													0	0	0.0333333	0.0333333
													0.00397276	0.014756	0.0113507	0.0175936
													0.00782014	0.0234604	0.0107527	0.0156403
													0.00623701	0.004158	0.010395	0.0519751
													0.00562249	0.0160643	0.0128514	0.026506
													0.0162075	0.0121556	0.00810373	0.0186386
													0.00664894	0.00398936	0.00265957	0.0106383
													0.00219418	0.00164564	0.0175535	0.0433352
													0.00548446	0.00548446	0.0255941	0.0329068
													0.00280899	0.0140449	0.0196629	0.0252809
													0	0	0.0236686	0.0710059
													0.00985222	0.00985222	0.0246305	0.0295567
													0.00311526	0.00623053	0.0155763	0.0373832
													0.00346021	0.0311419	0.0138408	0.0311419
													0.00810811	0.00540541	0.0216216	0.0351351
													0.0143198	0.0214797	0.00477327	0.0214797
													0.0118577	0.0237154	0.0177866	0.0335968
													0	0	0.00862069	0.018319
													0.00282486	0.00282486	0.0254237	0.0169492
													0	0.0106383	0.0106383	0.0212766
													0.00584795	0	0.0233918	0.0467836
													0.00895522	0.00895522	0.0149254	0.0208955
													0.00484653	0	0.0210016	0.0210016
													0.00399202	0.0179641	0.00998004	0.0319361
													0.0056338	0.0056338	0.0197183	0.0309859
													0.0100671	0.0251678	0.0134228	0.0234899
													0.00692042	0.00346021	0.00692042	0.0519031
													0.0200445	0.0178174	0.0155902	0.0289532
													0	0	0.00769231	0
													0.017341	0.0115607	0.00867052	0.0202312
													0.0159574	0.0159574	0.0239362	0.0398936
													0.0100503	0.00753769	0.0188442	0.0527638
													0.00185529	0.00185529	0.0241187	0.0296846
													0.0104094	0.00971547	0.0131853	0.0235947
													0.0130719	0	0.0130719	0.0522876
													0.00854701	0.0299145	0.0213675	0.034188
													0.01	0.03	0.02	0.03
													0.0217822	0.0217822	0.00594059	0.0316832
													0	0.00819672	0	0.00819672
													0	0	0.00673401	0.0572391
													0.00607287	0.00404858	0.0364372	0.0364372
													0.00232019	0.00696056	0.0116009	0.0278422
													0.0106762	0.0231317	0.0124555	0.019573
													0	0.00588235	0.00980392	0.0196078
													0	0.00273224	0.0136612	0.0245902
													0.00621118	0.0124224	0	0.0248447
													0.00280112	0	0.00840336	0.0196078
													0.00792951	0.0132159	0.00969163	0.0361233
													0.0138004	0.0164544	0.0100849	0.014862
													0.00805153	0.0233494	0.00885668	0.0289855
													0	0	0.0126582	0.0590717
													0.00895522	0	0.0268657	0.0149254
													0	0.00294985	0.0147493	0.0353982
													0.0101387	0.0170758	0.0117396	0.0288154
													0.00498575	0.0149573	0.014245	0.0163818
													0.00909091	0.00909091	0.00909091	0
													0.003861	0.00772201	0.023166	0.011583
													0.00269542	0.00808625	0.0215633	0.0431267
													0.00668896	0	0.0100334	0.0535117
													0	0	0.0241546	0.0772947
													0.00190114	0.00190114	0.0190114	0.0342205
													0.00763359	0	0.0305344	0.0229008
													0.0123967	0.0144628	0.0165289	0.0227273
													0	0.00847458	0.00847458	0.0127119
													0.00846024	0.0143824	0.0203046	0.0177665
													0.0163043	0.0217391	0	0.0217391
													0.00475059	0.0118765	0.00712589	0.0190024
													0	0.00552486	0.0110497	0.0718232
													0.00389105	0	0	0.0428016
													0.0021692	0.0021692	0.0195228	0.0412148
													0.00630915	0.0105152	0.00946372	0.0336488
													0.00103413	0.00310238	0.0144778	0.0423992
													0	0	0.0366972	0.0275229
													0.004329	0	0.0281385	0.0541126
													0.010989	0.0247253	0.00549451	0.010989
													0	0.00657895	0.0131579	0.0230263
													0.0108401	0.0108401	0.0108401	0.0298103
													0.00292398	0.00146199	0.00584795	0.0204678
													0	0	0.00689655	0.0206897
													0	0.0173913	0.0173913	0.0304348
													0.011583	0.015444	0.00772201	0.00772201
													0.0056926	0.0104364	0.0142315	0.0332068
													0.00369004	0	0.0239852	0.0295203
													0.00507614	0.00253807	0.0329949	0.0532995
													0.00699301	0.00699301	0.018648	0.00932401
													0	0	0.0135135	0.0101351
													0.00782779	0.0195695	0.0176125	0.037182
													0.00268096	0.00268096	0.0147453	0.0563003
													0	0.00554017	0.0138504	0.0415512
													0.013289	0.00996678	0.0332226	0.0299003
													0	0.0142857	0.00952381	0.0190476
													0	0.00680272	0.0204082	0.0408163
													0.007109	0.00473934	0.014218	0.035545
													0.00190114	0.00380228	0.0190114	0.0456274
													0.015873	0	0.021164	0.021164
													0.00368189	0.00405007	0.0165685	0.0327688
													0.00622407	0.0093361	0.0217842	0.0352697
													0.00425532	0	0.00851064	0.0170213
													0.00276625	0.00691563	0.0262794	0.0248963
													0.00208768	0.0146138	0.0208768	0.0521921
													0.00438597	0.0116959	0.00584795	0.0146199
													0.00537634	0	0.016129	0.0698925
													0.00546448	0	0.0163934	0.0300546
													0.00689655	0.00229885	0.0275862	0.0574713
													0	0	0.00888889	0.00888889
													0.00437956	0.00437956	0.0189781	0.0277372
													0	0.00314465	0.0125786	0.0314465
													0.00362319	0.00543478	0.0181159	0.0217391
													0.0018797	0.0075188	0.018797	0.018797
													0.00833333	0.00416667	0.025	0.0416667
													0	0	0.0263158	0.0315789
													0.00909091	0.00545454	0.0109091	0.0163636
													0.00892857	0.00297619	0.0119048	0.0297619
													0.0144404	0.0108303	0.0144404	0.0180505
													0.01	0.0216667	0.01	0.0183333
													0	0.00900901	0.00900901	0.036036
													0.00461894	0.0115473	0.0115473	0.0207852
													0.00851064	0.00425532	0.0297872	0.0425532
													0	0.0031746	0.00952381	0.00634921
													0.00843882	0.0126582	0.00421941	0.0464135
													0.0112782	0.0075188	0	0.0150376
													0.0194175	0.00970874	0	0.0291262
													0.00461894	0.00461894	0.0230947	0.039261
													0.00383142	0	0.0229885	0.0344828
													0.00452489	0	0.0226244	0.0361991
													0.00447761	0.00149254	0.0179104	0.0373134
													0.0103245	0.0117994	0.0162242	0.0162242
													0.00325733	0.00651466	0.0130293	0.0162866
													0.0058651	0.00293255	0.00879765	0.0351906
													0	0.00344828	0.00689655	0.0241379
													0.00215517	0	0.0172414	0.0689655
													0.00849515	0.00728155	0.0194175	0.0169903
													0	0.00952381	0.0190476	0.0285714
													0.00242131	0.00484261	0.0193705	0.0484262
													0.0108108	0.0162162	0.0162162	0.0378378
													0.0163934	0.00819672	0.0163934	0.0409836
													0.0060241	0.0100402	0.00401606	0.0361446
													0.00819672	0.00819672	0.0136612	0.0191257
													0.00592885	0.0197628	0.00790514	0.0217391
													0.00282486	0.00564972	0.0367232	0.0367232
													0	0.008	0.024	0.064
													0.0025974	0.00519481	0.038961	0.0415584
													0	0.00334448	0.0267559	0.0334448
													0.00421053	0.00421053	0.0168421	0.0442105
													0.00480947	0.00499445	0.0246023	0.0503145
													0.00327869	0.00655738	0.0163934	0.0295082
													0.00215983	0.00647948	0.0388769	0.0561555
													0.00214592	0.00214592	0.0171674	0.0343348
													0.00990099	0.0178218	0.0138614	0.0217822
													0.00134409	0.00537634	0.0174731	0.0456989
													0	0.0053286	0.017762	0.026643
													0.00223964	0.00447928	0.0335946	0.0335946
													0.00512821	0.0102564	0.0102564	0.0282051
													0	0.00328947	0.00328947	0.0263158
													0.00638298	0.00425532	0.0382979	0.0531915
													0.0045045	0.0045045	0.00675676	0.0135135
													0.00546448	0.0218579	0.0163934	0.0491803
													0	0.00626305	0.0187891	0.0334029
													0.0103093	0	0.0154639	0.056701
													0.0123457	0.00823045	0.0164609	0.0246914
													0	0.0060241	0.0180723	0.0421687
													0.00816326	0.00816326	0.0244898	0.044898
													0.00598802	0.00598802	0.011976	0.0778443
													0.00476191	0.0142857	0.0190476	0.0333333
													0.0027933	0.0111732	0.027933	0.0418994
													0.00551471	0.00551471	0.0128676	0.0496324
													0.00956023	0.0229446	0.0229446	0.0286807
													0.00729927	0.0127737	0.0109489	0.0127737
													0.0115741	0.0300926	0.0208333	0.00925926
													0.00607903	0.0151976	0.0212766	0.00911854
													0	0	0.0176991	0.00884956
													0.00426439	0.010661	0.0021322	0.0170576
													0.00557621	0.0185874	0.0223048	0.027881
													0.00283286	0.00424929	0.0184136	0.0467422
													0	0	0.0170455	0.0284091
													0	0	0.0170648	0.0580205
													0.0135501	0.0216802	0.00813008	0.00542005
													0.00221239	0.00442478	0.0243363	0.0376106
													0.00434783	0.0217391	0.00869565	0.0391304
													0.0087146	0.0108932	0.0130719	0.0217865
													0.0103093	0.0206186	0	0.0206186
													0.00831025	0.00831025	0.0193906	0.0221607
													0.005291	0.021164	0.010582	0.026455
													0	0.00345622	0.00921659	0.0195853
													0.00757576	0.00757576	0.0151515	0.030303
													0	0.00847458	0.0254237	0.0466102
													0.013308	0.00570342	0.0095057	0.0209125
													0.0152866	0.0305732	0.00636943	0.0191083
													0.00172414	0.00517241	0.0206897	0.0396552
													0.00388349	0.00776699	0.0174757	0.0252427
													0.0117994	0.020649	0.0058997	0.0147493
													0.00835655	0.0139276	0.0194986	0.0194986
													0.00714286	0.00714286	0.0285714	0.0785714
													0.00371747	0.0185874	0	0.0148699
													0.0120968	0.0120968	0.00806452	0.0201613
													0.00183993	0.00183993	0.0202392	0.048758
													0.0125392	0.00626959	0	0.0282132
													0	0	0.0217391	0.0434783
													0.00480769	0.0192308	0.00961539	0.0528846
													0	0.00417537	0.0146138	0.0271399
													0.00561798	0.00280899	0.0196629	0.0224719
													0.0128755	0.0128755	0.0128755	0.0214592
													0.00325027	0.00975081	0.0155291	0.030697
													0.00392157	0.00392157	0.00784314	0.0117647
													0	0	0	0.0536913
													0	0.0107527	0.027957	0.0258065
													0	0.00537634	0.0215054	0.0322581
													0	0	0.0294118	0.0392157
													0.00118483	0.00236967	0.0189573	0.0556872
													0.00668896	0	0.0334448	0.0200669
													0.0113208	0.0264151	0.00377358	0.00754717
													0.00214133	0.0149893	0.00428265	0.0342612
													0.00740741	0.00740741	0	0
													0.00206079	0.00772797	0.0108192	0.0257599
													0.00662252	0.00883002	0.0220751	0.0198676
													0.00813008	0.00813008	0.00813008	0
													0.0179028	0.0102302	0.0191816	0.0255754
													0.00465116	0	0.0325581	0.0465116
													0.00154083	0.00308166	0.0169492	0.0354391
													0	0.00112233	0.0347924	0.040404
													0.00906344	0.0271903	0.0151057	0.0241692
													0.00842697	0.0196629	0.00561798	0.0421348
													0.016129	0.0225806	0.00645161	0.0225806
													0.010101	0.020202	0.010101	0.020202
													0.00303951	0.00911854	0.0136778	0.0243161
													0	0.00462963	0.0138889	0.0277778
													0	0.0197044	0.0147783	0.044335
													0.012394	0.0225049	0.00945858	0.0212003
													0	0	0.0310421	0.0509978
													0.00911854	0.00303951	0.0364742	0.0486322
													0	0	0.0102041	0.0357143
													0.004329	0.017316	0.00577201	0.012987
													0.00963082	0.0160514	0.00963082	0.0128411
													0.00265252	0.00795756	0.00795756	0.0238727
													0.00739098	0.00665188	0.014782	0.0236511
													0.00465839	0.00310559	0.0295031	0.0481366
													0.00191022	0.00286533	0.00573066	0.0487106
													0.00142653	0.0042796	0.0128388	0.0342368
													0.00790514	0.00790514	0.0158103	0.0513834
													0.00139665	0.00837989	0.0153631	0.0223464
													0.00177936	0.00533808	0.0142349	0.0338078
													0.00666667	0.00666667	0.0266667	0.0466667
													0.00124688	0.00249377	0.021197	0.0473815
													0.00693241	0.00519931	0.0121317	0.0138648
													0	0	0.0138889	0.0324074
													0.0184615	0.0215385	0.0307692	0.0430769
													0.00480769	0.00400641	0.0200321	0.0600962
													0.00960219	0.0205761	0.0109739	0.00685871
													0	0.0202703	0.00675676	0.0135135
													0.00930233	0.0162791	0.00232558	0.0116279
													0.00274348	0.00274348	0.0109739	0.0356653
													0.00127877	0.0127877	0.0102302	0.028133
													0.00740741	0.0133333	0.00888889	0.00740741
													0.00155039	0.00465116	0.0186047	0.0465116
													0.00324675	0.00324675	0.0227273	0.0292208
													0.0169492	0.0101695	0.0101695	0.0305085
													0.00699301	0	0.027972	0.0699301
													0.00824742	0.0103093	0.014433	0.028866
													0.00444444	0.00888889	0.00444444	0.00888889
													0	0.00390625	0.0234375	0.0351562
													0.0241287	0.0227882	0.00536193	0.0174263
													0.009375	0.003125	0.025	0.05
													0	0.00564972	0.0112994	0.0225989
													0.0179487	0.0230769	0.00769231	0.0307692
													0.00190114	0.00190114	0.026616	0.0532319
													0.0167131	0.0181058	0.00696379	0.0125348
													0.0035461	0.0035461	0.0177305	0.0390071
													0.00963391	0.0154143	0.0192678	0.026975
													0	0.0106383	0.0425532	0.0744681
													0.0127551	0.0280612	0.0153061	0.0204082
													0.010582	0.0185185	0.005291	0.0185185
													0	0	0.0113208	0.0150943
													0	0	0.0278746	0.0662021
													0.00716846	0	0.0143369	0.0394265
													0	0.00473934	0.028436	0.0473934
													0.00843882	0.00421941	0.0168776	0.0506329
													0.0088968	0.00533808	0.0142349	0.0302491
													0	0.015625	0	0.015625
													0.0206186	0.0180412	0.00257732	0.0128866
													0.00306749	0.00920245	0.00920245	0.0674847
													0	0.00362319	0.0199275	0.0307971
													0.00877193	0.0204678	0.0146199	0.0292398
													0.00519031	0.00519031	0.0207612	0.0294118
													0.005291	0.010582	0.005291	0.0119048
													0	0	0.0138889	0.0555556
													0.0153139	0.00918836	0.00918836	0.00918836
													0.00347222	0.00347222	0.0243056	0.0381944
													0.0025	0.0075	0.0225	0.0575
													0.00369004	0.00369004	0.00369004	0.00738007
													0.0117188	0.046875	0.0078125	0.015625
													0	0	0.0447761	0.0485075
													0.00795229	0.0139165	0.0119284	0.0337972
													0.0063425	0.0401691	0.00845666	0.0274841
													0.0174757	0.015534	0.00388349	0.0174757
													0.00505051	0.0176768	0.0176768	0.0479798
													0.00205761	0.00205761	0.0308642	0.0493827
													0.013089	0.0052356	0.0078534	0.052356
													0	0.00380228	0.0152091	0.0418251
													0.00630915	0	0.00315457	0.0315457
													0.00381679	0.00381679	0.019084	0.0534351
													0	0.00358423	0.0304659	0.0215054
													0.0100503	0.00502513	0.0301508	0.0452261
													0	0.00792079	0.0158416	0.0495049
													0.00671141	0.0268456	0.0268456	0.0469799
													0.00471698	0.00943396	0.0141509	0.0188679
													0.00920245	0.0153374	0.0184049	0.0368098
													0.0173913	0.0173913	0.026087	0.0347826
													0	0.00666667	0.00666667	0.0333333
													0.00383877	0.00575816	0.0230326	0.0191939
													0.00639659	0.00852879	0.0298507	0.0255864
													0.018018	0.024024	0.00600601	0.024024
													0.00656455	0.0218818	0.0109409	0.0175055
													0.0220264	0.0264317	0.00881057	0.00881057
													0.00337838	0.0168919	0.0405405	0.027027
													0.00238663	0.00715991	0.0214797	0.0250597
													0.00917431	0.00917431	0.0183486	0.0366972
													0	0.0042735	0.0042735	0.00854701
													0	0	0.0189274	0.0347003
													0	0	0.040404	0.020202
													0.0112994	0	0.0338983	0.0225989
													0	0.00442478	0.0199115	0.0464602
													0.0137931	0.0241379	0.0137931	0.0206897
													0.00770713	0.0192678	0.00770713	0.0211946
													0.00875273	0.00437637	0.0350109	0.0525164
													0.00131062	0.00262123	0.00917431	0.0275229
													0	0.00634921	0.0285714	0.0253968
													0.0203252	0.0284553	0.0142276	0.0142276
													0.00949367	0.00316456	0.0253165	0.0379747
													0.00519481	0.025974	0.0142857	0.0233766
													0.004158	0	0.012474	0.031185
													0.0169492	0	0.0338983	0.0338983
													0.0166667	0.025	0.00277778	0.0333333
													0.00888889	0.0311111	0.00444444	0.0266667
													0.00917431	0.0114679	0.0183486	0.0481651
													0	0.024735	0.0106007	0.0282686
													0.0221811	0.0110906	0.0147874	0.0221811
													0.0119048	0.0178571	0.00595238	0.0238095
													0	0.0100671	0.0134228	0.0100671
													0.0205656	0.00771208	0.0154242	0.059126
													0	0.00381679	0.019084	0.0305344
													0.0107527	0.0107527	0.00537634	0.0107527
													0.00298507	0.00597015	0.0179104	0.0432836
													0.00593472	0.00890208	0.0118694	0.0207715
													0.00374532	0.011236	0.0149813	0.0262172
													0	0.00485437	0.0291262	0.0339806
													0	0.00480769	0.0336538	0.0432692
													0.0174825	0.00699301	0	0.0244755
													0.00785855	0	0.0137525	0.043222
													0	0	0.00995025	0.0248756
													0.0245399	0.0122699	0.00613497	0.0368098
													0.00103093	0.00979381	0.0108247	0.0216495
													0.00719425	0.0191847	0.0191847	0.0359712
													0.00884956	0.0058997	0.0147493	0.0412979
													0.00733496	0.00488998	0.0440098	0.0537897
													0.0153846	0.0025641	0.0205128	0.0179487
													0	0.00961539	0.00961539	0.0240385
													0.0100756	0.0201511	0.00503778	0.0151133
													0.00936037	0.00468019	0.00624025	0.0390016
													0.00139276	0.00278552	0.0167131	0.0292479
													0.00742574	0.00247525	0.0222772	0.0544554
													0.00657895	0.00657895	0.0131579	0
													0.0113636	0.0151515	0.0151515	0.0227273
													0.00362319	0.00362319	0.0253623	0.0398551
													0.0124481	0.0145228	0.0145228	0.0165975
													0	0.00628931	0.0125786	0.00314465
													0.00380518	0.00989346	0.0167428	0.0312024
													0.005	0.005	0.06	0.05
													0.00821918	0.00821918	0.0191781	0.0383562
													0	0.01	0.02	0.03
													0.0065407	0.00944767	0.0101744	0.0290698
													0.00588235	0.0205882	0.00882353	0.0411765
													0.00346021	0.00692042	0.017301	0.0346021
													0.00258844	0.000862813	0.00862813	0.0362381
													0.0216216	0.0486486	0.00540541	0.0108108
													0.00395257	0	0.00790514	0.0671937
													0.00588235	0.00588235	0.00588235	0.0705882
													0.0111732	0.0139665	0.00558659	0.0335196
													0	0	0.0299625	0.0374532
													0.0124046	0.014313	0.00858779	0.028626
													0.00404858	0.00404858	0.0161943	0.0404858
													0	0.0152284	0.0101523	0.0152284
													0.00242131	0.00726392	0.031477	0.0411622
													0.0111266	0.0171535	0.00927214	0.0185443
													0.0160428	0.0160428	0.0160428	0.0320856
													0.00444444	0.00222222	0.00888889	0.0288889
													0	0.00900901	0.018018	0.036036
													0.00314465	0.00524109	0.0178197	0.0283019
													0.00393701	0	0.011811	0.0314961
													0.00178571	0.00446429	0.0279762	0.0610119
													0.00355872	0.0118624	0.0166074	0.0355872
													0.00554529	0.0203327	0.00739372	0.012939
													0	0.00931677	0.0279503	0.0465839
													0.00318471	0	0.00636943	0.022293
													0	0	0.030837	0.0264317
													0.00476191	0.0142857	0.0190476	0.0452381
													0.00378788	0.00378788	0.0113636	0.0227273
													0.00218341	0.00655022	0.0152838	0.0174672
													0.00755667	0.0201511	0.0100756	0.0176322
													0.0255319	0.0170213	0.00425532	0.0340426
													0.0272232	0.0199637	0.0199637	0.0235935
													0	0	0.00793651	0.0396825
													0.0126084	0.0157604	0.00472813	0.0165485
													0.00833333	0.00833333	0.05	0.0333333
													0.0171233	0.0136986	0.0171233	0.0479452
													0	0	0.015873	0.0444444
													0.00341297	0.00767918	0.0162116	0.03157
													0.00356506	0	0.0106952	0.0392157
													0.022792	0.031339	0.002849	0.019943
													0.00410678	0.00205339	0.0154004	0.036961
													0.00769231	0.0192308	0.0153846	0.0230769
													0.00537634	0.0107527	0.016129	0.0322581
													0.0041841	0	0.0209205	0.0502092
													0.000553097	0.00884956	0.022677	0.0436947
													0.00891266	0.00534759	0.0124777	0.0124777
													0.00625	0.025	0.00625	0.03125
													0	0.0106952	0.00534759	0.0106952
													0.00650406	0.00162602	0.0130081	0.0455285
													0.00306749	0.00460123	0.00920245	0.0383436
													0.00306749	0.00306749	0	0.0398773
													0.00423729	0.00423729	0.0338983	0.0466102
													0.00826446	0.0144628	0.0123967	0.0247934
													0	0.0121951	0.0182927	0.0487805
													0.0018018	0.0018018	0.0144144	0.0198198
													0.00634921	0.00952381	0.0380952	0.0571429
													0.00154083	0.00154083	0.0123267	0.0138675
													0.0206186	0.0309278	0.0103093	0.0206186
													0	0.00273973	0.0164384	0.0493151
													0	0.00408998	0.0245399	0.0286299
													0.00454546	0.0181818	0.00454546	0.0181818
													0.0150376	0.0075188	0.018797	0.0451128
													0.0022779	0.00683371	0.0136674	0.0273349
													0.00255755	0.00255755	0.00767263	0.0460358
													0	0.0127119	0	0.0127119
													0.0108225	0.047619	0.00649351	0.0151515
													0.00356506	0.00534759	0.0320856	0.0445633
													0.00609756	0.00609756	0	0.0243902
													0.0195049	0.0142536	0.00450112	0.0150038
													0	0.0165289	0.0206612	0.0371901
													0.00613497	0	0.0184049	0.0460123
													0.00487013	0.0146104	0.00811688	0.0211039
													0	0	0.015873	0
													0.00293255	0.00733138	0.016129	0.0278592
													0	0.00890869	0.0178174	0.0334076
													0.00530504	0.00795756	0.0106101	0.0106101
													0	0	0.028169	0.056338
													0.0119956	0.00436205	0.0130861	0.0414395
													0	0	0.0645161	0
													0.0030426	0.00507099	0.00912779	0.0365112
													0.00232558	0.00813953	0.0255814	0.0453488
													0.00314961	0.00629921	0.0188976	0.0204724
													0.00897666	0.0305206	0.0125673	0.0179533
													0	0	0.0203046	0.0152284
													0.00444444	0.0133333	0.0577778	0.0177778
													0.0026455	0.00793651	0.0185185	0.0238095
													0.0208706	0.025641	0.0161002	0.0172928
													0.0251572	0.0188679	0.0125786	0.0125786
													0	0.00257069	0.0102828	0.0205656
													0	0	0.00904977	0.0271493
													0.0165485	0.0141844	0.0118203	0.0212766
													0.00285714	0.0185714	0.01	0.0242857
													0.007109	0.00947867	0.0165877	0.0260664
													0.00222222	0.00444444	0.0311111	0.0311111
													0.00829875	0.00207469	0.0228216	0.0352697
													0	0.00103734	0.0103734	0.033195
													0	0.00664452	0.0265781	0.0498339
													0.00576369	0.00864553	0.0201729	0.037464
													0.00191939	0.00191939	0.0153551	0.0268714
													0.00508475	0.00677966	0.0152542	0.0372881
													0.00476947	0.00953895	0.036566	0.0317965
													0.00286807	0.00956023	0.0191205	0.043021
													0	0.00757576	0.00757576	0.0151515
													0.00201207	0.00402414	0.0120724	0.0503018
													0.0025641	0.00598291	0.0119658	0.0401709
													0.00925926	0.0154321	0.0123457	0.0123457
													0	0.0113636	0.0170455	0.0227273
													0	0.00857143	0.0314286	0.0257143
													0.00182149	0.0145719	0.0200364	0.0200364
													0.00251889	0.00251889	0.0151133	0.0176322
													0.00448431	0	0.0224215	0.0269058
													0.000682594	0.00955631	0.0102389	0.0116041
													0	0	0.0144404	0.0433213
													0	0.00492611	0.0344828	0.044335
													0	0.00675676	0.00675676	0
													0.0314136	0.0104712	0.0104712	0.0314136
													0.0152064	0.0173787	0.00941347	0.0246198
													0.0113798	0.0056899	0.0341394	0.0184922
													0.00670241	0.0120643	0.0214477	0.0402145
													0	0.00454546	0.0272727	0.0363636
													0.00636267	0.0134323	0.0176741	0.029339
													0.00775194	0.0174419	0.0232558	0.0406977
													0.00295858	0.00591716	0.00591716	0.0236686
													0.00526316	0.0118421	0.0131579	0.0315789
													0.0128205	0.0128205	0.025641	0.0320513
													0.0111111	0	0	0
													0	0.00455581	0.0182232	0.0569476
													0	0	0.00722543	0.0361272
													0.00138696	0.00970874	0.0208044	0.038835
													0.0197628	0.00395257	0.0118577	0.0197628
													0.00469484	0.00704225	0.00938967	0.0140845
													0.00112233	0.00280584	0.013468	0.0297419
													0.00823045	0	0.00823045	0.0205761
													0	0.00201207	0.0140845	0.0120724
													0	0.00462963	0.0138889	0.00462963
													0.00135318	0.00541272	0.0135318	0.0473613
													0.0105263	0.0210526	0.0105263	0.0315789
													0	0	0.0242131	0.0242131
													0.00440529	0.00440529	0.0132159	0.0352423
													0.00444444	0.00444444	0.0222222	0.00888889
													0.00707547	0.00353774	0.0153302	0.0424528
													0.00597015	0.0119403	0.0298507	0.0567164
													0.00176056	0.00352113	0.0140845	0.0422535
													0	0.00847458	0.0141243	0.039548
													0.00302572	0.00302572	0.01059	0.0226929
													0.0018797	0.0018797	0.0075188	0.0150376
													0.00395778	0.00395778	0.0184697	0.0474934
													0.0121212	0.00909091	0.0121212	0.0636364
													0.030303	0.020202	0.00505051	0.0277778
													0.00413223	0.00413223	0.018595	0.035124
													0	0	0.0147059	0.0294118
													0.00505051	0.0176768	0.0227273	0.0277778
													0.0115979	0.0064433	0.0115979	0.0141753
													0.0051395	0.0132159	0.0146843	0.030837
													0.00263852	0.00263852	0.0184697	0.0448549
													0	0	0.0264151	0.00754717
													0.0159363	0.00796813	0.00398406	0
													0.0196078	0.0228758	0.0130719	0.0228758
													0.0142096	0.0195382	0.0035524	0.0319716
													0.00298507	0.00298507	0.0149254	0.0238806
													0.00108696	0.00652174	0.0228261	0.0402174
													0.00383877	0.00575816	0.0307102	0.0172745
													0.012987	0.00649351	0.00649351	0.00649351
													0.0027248	0	0.0217984	0.0381471
													0.00478469	0.00478469	0.0287081	0.062201
													0.00101989	0.00152983	0.0122387	0.0280469
													0	0.0108696	0.0217391	0.0398551
													0.00414938	0.0145228	0.026971	0.0248963
													0.0027027	0.0162162	0.00540541	0.0216216
													0.00319489	0.00319489	0.00958466	0.0511182
													0	0.0117647	0	0
													0.00152439	0.00152439	0.0167683	0.0289634
													0	0.00496278	0.0297767	0.0521092
													0.00404858	0	0.0202429	0.0445344
													0.00405269	0.00506586	0.0151976	0.029382
													0.00892857	0.00892857	0.00892857	0.0327381
													0	0	0.0177866	0.0375494
													0.00364299	0.00182149	0.0145719	0.0291439
													0.00811542	0.0108206	0.0153291	0.0288548
													0.00458716	0.0137615	0.00458716	0.00917431
													0	0.00886525	0.0070922	0.0212766
													0.00355872	0.0044484	0.0133452	0.0382562
													0.00154321	0.00462963	0.0216049	0.0339506
													0.00296296	0.00148148	0.00888889	0.0118519
													0.00564972	0.00423729	0.0268362	0.0338983
													0.00220264	0	0.0198238	0.0528634
													0.0110701	0.00738007	0.0166052	0.0295203
													0.00519031	0.0121107	0.0155709	0.0363322
													0.00925926	0.0138889	0.0138889	0.0185185
													0.00540541	0.00216216	0.0248649	0.0443243
													0	0	0.00793651	0.015873
													0.00323625	0.0145631	0.0355987	0.0307443
													0.021645	0.021645	0.00649351	0.0108225
													0.00530974	0.00353982	0.0371681	0.0353982
													0.019802	0.0217822	0.00792079	0.0118812
													0.00862069	0.0186782	0.00431035	0.0158046
													0.00536193	0.00268096	0.0268097	0.0375335
													0.00342466	0.00684931	0.015411	0.0205479
													0.00239234	0.0167464	0.0119617	0.0334928
													0.00329489	0.00164745	0.0197694	0.0214168
													0.00465116	0.00465116	0.0232558	0.027907
													0	0.00884956	0.0309735	0.0707965
													0.00896861	0.0224215	0.00672646	0.0201794
													0	0	0.00888889	0.0355556
													0.0102273	0.0193182	0.0136364	0.0272727
													0.00487805	0.0162602	0.00813008	0.0243902
													0.0140845	0.00704225	0	0.028169
													0.00266667	0	0.0106667	0.0266667
													0	0	0.0198413	0.0357143
													0.00603318	0.0105581	0.0105581	0.0180995
													0.00245098	0.00490196	0.0220588	0.0588235
													0.0155763	0.00623053	0.00934579	0.0436137
													0.0179487	0.0166667	0.0141026	0.0166667
													0.00421941	0.00843882	0.0295359	0.0379747
													0.0069735	0.0153417	0.0055788	0.013947
													0.0109718	0.0125392	0.0109718	0.0250784
													0.015873	0.00952381	0.0349206	0.0698413
													0.013245	0.0165563	0.00165563	0.0165563
													0	0	0	0.0555556
													0.00611621	0.0183486	0.0214067	0.0214067
													0.00740741	0	0.0222222	0.0148148
													0.00625978	0.0203443	0.00625978	0.0234742
													0.016092	0.0114943	0.0091954	0.0137931
													0.0046875	0.0046875	0.0125	0.0421875
													0	0.012012	0.018018	0.03003
													0	0.00444444	0.0133333	0.0311111
													0.00877193	0.0350877	0	0.0175439
													0.0185185	0	0.00462963	0.0416667
													0.00296736	0.0148368	0.0118694	0.032641
													0.00417537	0.00835073	0.0104384	0.0271399
													0.0301205	0.0180723	0.0060241	0.0180723
													0.00345423	0.00518135	0.0120898	0.0345423
													0.0111111	0.0166667	0.0222222	0.0277778
													0	0	0	0
													0.00392157	0.00784314	0.0235294	0.0352941
													0	0.00763359	0.019084	0.0534351
													0.030303	0.010101	0	0.010101
													0.0135135	0.00900901	0	0.0315315
													0.0132275	0.0132275	0.015873	0.026455
													0.00568182	0.032197	0.0132576	0.0189394
													0.00383142	0.00191571	0.0172414	0.0373563
													0	0.0143885	0.0215827	0.0143885
													0.0145985	0.0145985	0.0182482	0.0328467
													0.00206612	0	0.0247934	0.0413223
													0.0058309	0	0.0145773	0.0247813
													0.012939	0.00739372	0.00369686	0.012939
													0	0.0078125	0.0234375	0.0234375
													0.00635593	0.0169492	0.0105932	0.0360169
													0	0.00416667	0.025	0.0333333
													0	0.00423729	0.0169492	0.00847458
													0.00505051	0.0016835	0.0218855	0.043771
													0.00285714	0.00714286	0.0142857	0.0457143
													0	0.015625	0.0234375	0.0507812
													0.00257069	0.00514139	0.0257069	0.0437018
													0.00651466	0.00325733	0.0260586	0.029316
													0.0179641	0.00598802	0.0179641	0.011976
													0	0.00934579	0.0311526	0.0249221
													0.0160643	0.0240964	0.0160643	0.0481928
													0.0045977	0.016092	0.0275862	0.0275862
													0	0.00638298	0.012766	0.0212766
													0.0147638	0.0285433	0.00688976	0.0187008
													0.0125471	0.0207026	0.00501882	0.0119197
													0.00229885	0.0045977	0.0183908	0.0482759
													0.00171821	0.00171821	0.024055	0.0446735
													0	0.0184049	0.0460123	0.0276074
													0.0151324	0.0277427	0.00882724	0.0189155
													0.0153846	0.0115385	0.0153846	0.0153846
													0.00356506	0.0124777	0.00713013	0.0142603
													0.0165289	0.00826446	0	0.00826446
													0.00809717	0	0.0121457	0.00809717
													0	0.00337838	0.0135135	0.0540541
													0.01002	0.0180361	0.00400802	0.0200401
													0.00257865	0.00309438	0.0144404	0.024755
													0	0	0.00826446	0.00826446
													0	0.0111732	0.0167598	0.027933
													0.0121827	0.0142132	0.0142132	0.0121827
													0.00379507	0.0151803	0.0132827	0.0379507
													0.010142	0.0040568	0.0141988	0.0263692
													0.0134771	0.0188679	0.0161725	0.0134771
													0.00389105	0.00389105	0.0233463	0.0583658
													0.0107015	0.0107015	0.0118906	0.0309156
													0.00522648	0.0156794	0.00348432	0.0191638
													0	0	0.0238095	0.0277778
													0.00503145	0.0113208	0.0238994	0.0477987
													0.00547345	0.0131363	0.0103996	0.0207991
													0.00984529	0.0267229	0.0112518	0.02391
													0.00737705	0.0155738	0.0122951	0.0213115
													0.00995025	0	0.00497512	0.0199005
													0.0028169	0.0112676	0.0197183	0.0140845
													0.00233645	0.0186916	0.0233645	0.0397196
													0.00212766	0.00425532	0.0297872	0.0468085
													0.011811	0.011811	0.00393701	0.00393701
													0	0.0045045	0	0.045045
													0	0	0.0246305	0.0147783
													0	0	0.0344828	0
													0.0384615	0	0	0.0576923
													0.0153846	0.0184615	0.00923077	0.0215385
													0.010582	0.021164	0.00970018	0.0282187
													0.00245098	0.00245098	0.00980392	0.0269608
													0	0.0060423	0.0120846	0.0755287
													0	0.00242131	0.0145278	0.0193705
													0.00835232	0.0205011	0.00455581	0.00911162
													0.012987	0.025974	0.012987	0.0281385
													0.00881057	0.010279	0.00440529	0.0146843
													0.0258869	0.0258869	0.00671141	0.0134228
													0.0110132	0.0154185	0.0154185	0.030837
													0.0124805	0.0140406	0.00624025	0.00936037
													0	0.00534759	0.00802139	0.0280749
													0.0113636	0.025	0.0113636	0.0136364
													0.0107212	0.0175439	0.0126706	0.0224172
													0.00505689	0.0101138	0.00884956	0.0126422
													0.00503356	0.00838926	0.0100671	0.0201342
													0.0127796	0.0223642	0.0159744	0.0255591
													0.00988468	0.0140033	0.0131796	0.0197694
													0.00894454	0.0250447	0.0143113	0.0232558
													0.0102389	0.00682594	0.0307167	0.0477816
													0.0148148	0.0222222	0.0148148	0.037037
													0.0140389	0.0291577	0.00539957	0.012959
													0	0.00653595	0.00653595	0.0522876
													0.00526316	0.0105263	0.0157895	0.0210526
													0.00580046	0.0232019	0.012761	0.0232019
													0.00239617	0.00798722	0.014377	0.043131
													0.000747943	0.00149589	0.0104712	0.0516081
													0.0106007	0.00353357	0.0176678	0.0176678
													0.0134933	0.0194903	0.005997	0.0209895
													0	0.00257069	0.0128535	0.0359897
													0	0	0.00280899	0.00561798
													0	0.00430416	0.0286944	0.0430416
													0.00120192	0.00961539	0.00961539	0.0204327
													0.0123372	0.0178204	0.00479781	0.0130226
													0.00549451	0.00732601	0.0201465	0.029304
													0.0126582	0.0506329	0.00632911	0.0316456
													0.0267176	0.0209924	0.00381679	0.0248092
													0.00355872	0.00355872	0.0106762	0.0355872
													0	0.0204778	0	0.00341297
													0.0160428	0.026738	0.00855615	0.0203209
													0.00816993	0.0179739	0.0130719	0.0228758
													0	0.00484261	0.0193705	0.0363196
													0.00917431	0.0114679	0.00917431	0.0137615
													0.00759013	0.0056926	0.0322581	0.0493359
													0.00574713	0.00574713	0.0172414	0.0268199
													0	0	0.036036	0.045045
													0	0.005	0.015	0.02
													0.00729927	0.00973236	0.0170316	0.026764
													0.00160256	0.00160256	0.00641026	0.0128205
													0	0	0.0251256	0.0351759
													0.0134771	0.00943396	0.0107817	0.0121294
													0.00343643	0.0137457	0.0343643	0.0343643
													0.00688468	0.0154905	0.010327	0.0189329
													0.00828729	0.0110497	0.00552486	0.019337
													0.0141844	0.0141844	0.0212766	0.0283688
													0.0196078	0.00980392	0.0196078	0.0196078
													0.00886918	0.0155211	0.0133038	0.0199557
													0.0187919	0.0134228	0.00671141	0.00872483
													0.0168776	0.00527426	0.00738397	0.00949367
													0	0	0.00578035	0.0115607
													0.0150862	0.0251437	0.00574713	0.0186782
													0	0.0102041	0	0.0102041
													0.00406504	0.00406504	0.0121951	0.0203252
													0.00696864	0.0139373	0.0209059	0.0452962
													0.00970874	0.015534	0.0194175	0.0271845
													0.00357143	0	0.00892857	0.0339286
													0.00472813	0.00236407	0.0212766	0.0449173
													0.00317965	0.00317965	0.0158983	0.0397456
													0	0.004329	0.004329	0.00865801
													0.0106383	0.0141844	0.0141844	0.0212766
													0.00894188	0	0.0178838	0.023845
													0.00956938	0.0164046	0.00478469	0.0123035
													0.0126509	0.0218516	0.0178263	0.0299022
													0.00278552	0.00278552	0.0278552	0.0278552
													0.012848	0.00642398	0.00856531	0.0192719
													0.0159314	0.0208333	0.00857843	0.0269608
													0.00641848	0.00513479	0.00898588	0.0154044
													0.0104712	0.026178	0.0026178	0.0104712
													0.00618238	0.0247295	0.0231839	0.0170015
													0.00375469	0.0125156	0.0150188	0.0475594
													0.0117302	0.0117302	0.0117302	0.0175953
													0.00674157	0.0157303	0.00674157	0.0179775
													0	0.00409836	0.0286885	0.045082
													0.0209677	0.0290323	0.0145161	0.0322581
													0.00350877	0.00350877	0.0140351	0.0245614
													0	0.00662252	0.013245	0.0397351
													0.00485437	0.0291262	0	0.0291262
													0.00513699	0.00856164	0.00856164	0.0222603
													0.00546448	0.00273224	0.010929	0.0300546
													0.00445434	0.00668151	0.0155902	0.0445434
													0.00793651	0.015873	0.00793651	0.0238095
													0.00321027	0.00321027	0.0128411	0.0481541
													0.0142857	0.0119048	0.0142857	0.0309524
													0.026971	0.0103734	0.0124481	0.0124481
													0.00540541	0	0.0216216	0.0486486
													0.00239808	0	0.00719425	0.0455635
													0.00266667	0.00266667	0.016	0.0186667
													0	0	0.0114943	0.0229885
													0.00829875	0.00414938	0.0103734	0.0290456
													0.00257069	0.00771208	0.0257069	0.0282776
													0	0.0184049	0.0122699	0.0184049
													0.00515996	0.00928793	0.0165119	0.0330237
													0.00192678	0.00578035	0.00963391	0.017341
													0.00668896	0.0100334	0.00334448	0.0501672
													0	0.00314465	0.00628931	0.0660377
													0.00185529	0.00556586	0.0278293	0.0371058
													0.0155039	0.0155039	0	0.0620155
													0	0	0.0153846	0.0230769
													0.0162338	0.0324675	0.00974026	0.0292208
													0.0104712	0.0157068	0.0157068	0.013089
													0.00994318	0.0198864	0.0198864	0.0440341
													0.00761421	0.0101523	0.0177665	0.0545685
													0.00190476	0.00190476	0.0228571	0.0190476
													0	0.0104822	0.0209644	0.0503145
													0.00498753	0.0074813	0.0224439	0.0274314
													0.00362319	0.00724638	0.0289855	0.0217391
													0.010101	0.010101	0.030303	0.0606061
													0.019943	0.031339	0.025641	0.019943
													0.00501882	0.00752823	0.0100376	0.0301129
													0	0.0035461	0.0248227	0.0283688
													0.00763359	0.0152672	0	0.0610687
													0	0.00211416	0.0105708	0.0295983
													0.00954654	0.0238663	0.0214797	0.0119332
													0.00259067	0.00518135	0.00259067	0.015544
													0.0146396	0.0225225	0.0157658	0.0213964
													0.00453074	0.00323625	0.0122977	0.0291262
													0.0124654	0.0193906	0.0138504	0.0249307
													0.0228571	0.00285714	0.0314286	0.0142857
													0.00991189	0.0198238	0.00991189	0.0297357
													0.00458716	0	0.00458716	0.0137615
													0.0103687	0.014977	0.0115207	0.0276498
													0.0060241	0.00301205	0.0210843	0.0120482
													0.0226087	0.0330435	0.0121739	0.013913
													0	0	0.0139535	0.00930233
													0	0.00510204	0.0153061	0.0204082
													0.0188356	0.010274	0.00856164	0.0136986
													0.00436681	0.0131004	0.0131004	0.0480349
													0	0	0.00609756	0.0182927
													0.00169491	0.00338983	0.020339	0.0288136
													0.001321	0.00924703	0.0211361	0.0330251
													0.00398406	0.00796813	0.0159363	0.0159363
													0.00332226	0.0299003	0.00664452	0.013289
													0.00540541	0.00540541	0.0243243	0.0162162
													0.00277778	0.00277778	0.0166667	0.0361111
													0.0196629	0.0196629	0.00842697	0.0337079
													0.019084	0.00381679	0.0267176	0.0152672
													0	0.0147059	0.00980392	0.0490196
													0.0030581	0	0.030581	0.0336391
													0.00914634	0.0182927	0.0137195	0.0243902
													0.015	0	0.0125	0.015
													0.0045045	0	0.00900901	0.0675676
													0	0.00744879	0.00931099	0.0204842
													0.00292398	0.0204678	0.0233918	0.0497076
													0.00194553	0.00583658	0.0214008	0.0389105
													0.00464037	0.00928074	0.025522	0.025522
													0	0	0.00826446	0.0247934
													0	0	0.0151976	0.0151976
													0.00666667	0.02	0	0
													0.00603622	0.00201207	0.0100604	0.0261569
													0.0169972	0.01983	0.0113314	0.0339943
													0.00164474	0	0.0230263	0.0493421
													0.00492611	0	0.00985222	0.0147783
													0.00631579	0.00842105	0.00842105	0.00842105
													0.00600601	0.015015	0.0105105	0.024024
													0.00561798	0.00280899	0.0140449	0.0224719
													0.00249377	0.0149626	0	0.0124688
													0.00314465	0.00943396	0.0188679	0.0471698
													0.00671141	0.0178971	0.0178971	0.0257271
													0.00434783	0.00144928	0.0115942	0.026087
													0.00285714	0.00857143	0.0114286	0.0228571
													0.00360453	0.007724	0.0118435	0.0200824
													0.00324324	0.0140541	0.012973	0.0205405
													0.00660066	0.00165017	0.0181518	0.0363036
													0.00471698	0.00471698	0	0
													0.00381679	0.00381679	0.028626	0.0324427
													0.0271186	0.020339	0.0271186	0.00677966
													0.00357427	0.00675139	0.0131056	0.033757
													0	0.00828729	0.0124309	0.0400552
													0.0122066	0.0276995	0.00985915	0.0131455
													0	0	0.0196629	0.0168539
													0.00554017	0.0110803	0.00554017	0.0387812
													0.00540541	0	0.0108108	0.0162162
													0	0	0.013986	0.041958
													0	0.021978	0.021978	0.043956
													0.00809717	0.0121457	0.00404858	0.0566802
													0.00456621	0.00913242	0.0205479	0.0296804
													0.00446429	0.0111607	0.015625	0.0625
													0.00280505	0.00420757	0.00701262	0.0238429
													0.00421053	0.00842105	0.00631579	0.0168421
													0.00942156	0.0153374	0.0155565	0.014461
													0.00881612	0.00881612	0.0201511	0.0516373
													0	0.00325733	0.0325733	0.0276873
													0.0101695	0.00677966	0.0135593	0.0305085
													0.00235294	0.00156863	0.0180392	0.0423529
													0.00383142	0.00383142	0.0114943	0.0536398
													0.00420673	0.0108173	0.0276442	0.0444712
													0.00719425	0.0107914	0.0107914	0.0323741
													0.0093361	0.0124481	0.0124481	0.0248963
													0	0.0125	0.01875	0.05
													0.0135135	0.027027	0	0.027027
													0	0.00823045	0.00411523	0.037037
													0.00859599	0.012894	0.00859599	0.0157593
													0	0.00257732	0.00902062	0.0502577
													0.0155039	0.0232558	0.0155039	0
													0.00485437	0.00809062	0.0161812	0.0113269
													0	0.00452489	0.00452489	0.0452489
													0.00712589	0.00475059	0.0118765	0.0356295
													0.00483092	0.0144928	0.0144928	0.0289855
													0.00496894	0.00621118	0.0186335	0.0347826
													0.00797872	0.018617	0.0212766	0.0425532
													0.00413223	0.0123967	0.0123967	0.0433884
													0.00791557	0.00527705	0.0211082	0.00791557
													0.00843486	0.0103093	0.0107779	0.0182755
													0.0058651	0.0058651	0.0146628	0.0234604
													0.00554017	0.00277008	0.00831025	0.0138504
													0.00961539	0	0	0.0480769
													0.00574713	0.00574713	0.0172414	0.0258621
													0.015625	0.0364583	0.015625	0.0260417
													0.0129151	0.0295203	0.0147601	0.0332103
													0.00469484	0.0140845	0.0140845	0.0375587
													0.0216216	0.0540541	0.00540541	0.0108108
													0.0117647	0.0117647	0.0235294	0.0294118
													0.0111465	0.00159236	0.00159236	0.00796178
													0.0132939	0.0192024	0.00147711	0.00886263
													0.00697674	0.0162791	0.0104651	0.0186047
													0	0.00308642	0.0154321	0.0216049
													0.00826446	0.00619835	0.00619835	0.0123967
													0.00361337	0.00542005	0.00993677	0.0207769
													0.016092	0.0275862	0.0091954	0.0252874
													0.00221239	0.00663717	0.0110619	0.0376106
													0.0114504	0.00381679	0.0343511	0.0534351
													0	0	0.00763359	0.0203562
													0.0204082	0	0	0.0306122
													0.0096463	0.0096463	0.0214362	0.0385852
													0	0.0247525	0.0148515	0.039604
													0	0	0.0037594	0.037594
													0.00243902	0.00243902	0.0170732	0.0439024
													0	0.0119048	0.0119048	0.047619
													0.0222222	0.0333333	0	0.0333333
													0.0113636	0.0255682	0.0142045	0.0142045
													0.00767544	0.0175439	0.0148026	0.0257675
													0.00306749	0.0143149	0.0132924	0.0224949
													0.0049054	0.00770848	0.0105116	0.0168185
													0.00395257	0.00527009	0.0158103	0.0368906
													0.00608828	0.00761035	0.0106545	0.022831
													0	0.00181488	0.0272232	0.0381125
													0	0.0155039	0	0.0310078
													0.022293	0.0159236	0.0254777	0.0254777
													0.0194805	0.0194805	0.025974	0.0324675
													0.00492611	0.0270936	0.0295567	0.0418719
													0.0021692	0.00759219	0.0260304	0.0542299
													0.00294551	0.00147275	0.0132548	0.0338733
													0.00864553	0	0.0115274	0.0201729
													0.00714286	0.00714286	0	0.00714286
													0.0202703	0.00675676	0.027027	0.0405405
													0.00194175	0.00485437	0.0203883	0.0475728
													0.0142857	0.0142857	0.0142857	0.00952381
													0.00763359	0.0171756	0.0267176	0.0229008
													0.0104384	0.0177453	0.00939457	0.0177453
													0.010395	0.035343	0.00831601	0.033264
													0.0108108	0.0183784	0.00972973	0.0194595
													0.00159744	0.014377	0.0111821	0.0399361
													0.00335571	0.0167785	0.0167785	0.0100671
													0	0	0.00444444	0.0444444
													0.00371057	0.0111317	0.00927644	0.0204082
													0.0176991	0.0442478	0.00884956	0.0176991
													0.015544	0.0310881	0.00777202	0.00777202
													0.0175182	0.020438	0.0116788	0.0160584
													0.00724638	0.00483092	0.0229469	0.0458937
													0.00993378	0.00993378	0.0198676	0.0298013
													0.00877193	0	0.0131579	0.0350877
													0.00904977	0.0135747	0.0135747	0.0226244
													0.0276498	0.0046083	0.0046083	0.00921659
													0.00381922	0.00190961	0.0152769	0.0318269
													0.00835073	0.00208768	0.0167015	0.0605428
													0.00492611	0.00738916	0	0.0221675
													0.00468384	0.0257611	0.0117096	0.0257611
													0.00787402	0.00787402	0.0131234	0.0419948
													0	0	0.0177215	0.0227848
													0.00220264	0	0.0154185	0.0154185
													0.00277008	0.00831025	0.0166205	0.0166205
													0	0.00787402	0.023622	0.0472441
													0.0132979	0.018617	0.0132979	0.0212766
													0	0.00211416	0.0169133	0.0274841
													0	0.00934579	0.0280374	0.0373832
													0.00535475	0.00669344	0.0133869	0.0267738
													0	0.011976	0	0.0479042
													0.0078125	0.00390625	0.0078125	0.03125
													0.00543478	0.0163043	0.0108696	0.0217391
													0.00160772	0.00723473	0.0144695	0.0265273
													0.00294985	0.00884956	0.0058997	0.0235988
													0.00946372	0.0252366	0.0126183	0.00630915
													0	0.00793651	0	0.0238095
													0.000968054	0.00387222	0.00871249	0.03485
													0.00199601	0.00598802	0.00598802	0.0399202
													0.0120968	0.00403226	0.0322581	0.0443548
													0	0.00564972	0.0225989	0.0225989
													0.00235849	0.00707547	0.0330189	0.0353774
													0	0	0.0210843	0.0301205
													0	0.00458716	0.00458716	0.00458716
													0	0.00896861	0.0179372	0.0179372
													0	0.00310559	0.0248447	0.0559006
													0.0105386	0.0128806	0.0234192	0.0199063
													0.00534045	0.012016	0.0133511	0.0166889
													0.00409836	0	0.00819672	0.0163934
													0	0.0173913	0.00869565	0.0347826
													0.00983607	0.0196721	0	0.00655738
													0	0.0025974	0.0181818	0.0415584
													0.00804829	0.00804829	0	0.00603622
													0.00569801	0.00854701	0.00569801	0.02849
													0	0	0.0121951	0.0487805
													0.00480769	0.0240385	0.00480769	0.00961539
													0.00655738	0.00655738	0.00327869	0.00983607
													0.00173611	0.00173611	0.0104167	0.0329861
													0.0160772	0.011254	0.0096463	0.0209003
													0.00573066	0.017192	0.0401146	0.034384
													0	0.00294985	0.0058997	0.020649
													0.010274	0.010274	0.0205479	0.0205479
													0.00441826	0.00147275	0.0220913	0.0515464
													0.0136187	0.0175097	0.0175097	0.0214008
													0.00813008	0.00203252	0.0132114	0.0365854
													0	0.0196078	0.00980392	0.0196078
													0.00395778	0.0171504	0.0171504	0.0395778
													0.00207039	0	0.0124224	0.0124224
													0.00490196	0.00980392	0.0147059	0.0269608
													0	0.0339623	0.0264151	0.0150943
													0.00333333	0.01	0.0266667	0.0233333
													0	0.00699301	0.020979	0.0629371
													0.0144231	0.00721154	0.0288462	0.0336538
													0.010929	0.0273224	0.00546448	0.0382514
													0	0	0.0238095	0.047619
													0.00209644	0.0125786	0.0230608	0.0314465
													0.00350877	0	0.0245614	0.0578947
													0.00280505	0	0.00701262	0.0154278
													0.00865052	0.0259516	0.0138408	0.00692042
													0.00760456	0.00570342	0.0152091	0.0209125
													0.0114613	0.0286533	0.0143266	0.0372493
													0.00776699	0.00582524	0.0135922	0.0407767
													0.00861009	0.0098401	0.0196802	0.0295203
													0	0.0135135	0.00900901	0.0315315
													0.010453	0.0087108	0.0087108	0.00174216
													0	0.0210084	0.00420168	0.0252101
													0.00388601	0.0103627	0.0233161	0.0453368
													0.00626566	0.0125313	0.0125313	0.0263158
													0.00970874	0.00776699	0.00582524	0.031068
													0.0151188	0.0323974	0.012959	0.00647948
													0.00623053	0	0	0.0249221
													0	0.00740741	0.0148148	0.0296296
													0.005291	0.00793651	0.015873	0.031746
													0.00505051	0.00505051	0.0252525	0.0454545
													0.00281294	0.00703235	0.0154712	0.045007
													0.0194175	0.00485437	0.0242718	0.0436893
													0	0.00461894	0.0323326	0.0415704
													0	0.00168634	0.0118044	0.0354132
													0.0136986	0.00978474	0.0195695	0.0234834
													0.00259067	0.00518135	0.0181347	0.0479275
													0	0	0.0239044	0.063745
													0	0.00456621	0.0273973	0.0502283
													0.0159664	0.0302521	0.0092437	0.0268908
													0	0.00985222	0.0197044	0.044335
													0.0027248	0.0027248	0.013624	0.0299728
													0.0049505	0.0049505	0.019802	0.0495049
													0.00464253	0.00185701	0.0120706	0.0269266
													0.00306279	0.00306279	0.0137825	0.0321593
													0	0	0.0132743	0.0420354
													0	0	0.0205479	0.0205479
													0	0.0027248	0.0027248	0.0490463
													0.0106838	0.0235043	0.025641	0.0128205
													0.0148148	0.0222222	0.0037037	0.0037037
													0.00931677	0.0217391	0.015528	0.0248447
													0.00453515	0	0.0136054	0.0453515
													0	0.00212766	0.00851064	0.0319149
													0	0	0	0.0673077
													0.0108696	0.0108696	0.00271739	0.0461957
													0.0131579	0.0307018	0	0.0175439
													0.0156522	0.0226087	0.00869565	0.00869565
													0.00858369	0.0128755	0.00214592	0.0236051
													0.00353982	0.00707965	0.019469	0.019469
													0.00362319	0.0181159	0.0108696	0.0471014
													0.0100756	0.00251889	0.0251889	0.0428212
													0	0	0.0223368	0.0463918
													0.0043384	0.0151844	0.0151844	0.0542299
													0.0137868	0.0165441	0.0110294	0.0238971
													0.00969305	0.0210016	0.00646204	0.0145396
													0.015625	0.0133929	0.00892857	0.0200893
													0	0.00387597	0.0116279	0.0271318
													0	0	0.01	0.06
													0.00308642	0.00925926	0.0462963	0.037037
													0.0163043	0.0144928	0	0.0126812
													0.00478469	0.00478469	0.00956938	0.0574163
													0.00350263	0.00700525	0.0175131	0.0245184
													0.00454546	0	0.0227273	0.0477273
													0	0.0121457	0.0161943	0.0242915
													0.0282486	0.0112994	0.0225989	0.0451977
													0.00162602	0.00325203	0.00813008	0.0390244
													0.003861	0.00772201	0.023166	0.042471
													0.00246914	0	0.00987654	0.0395062
													0.0070922	0.0106383	0.0070922	0.0319149
													0.00278552	0.00835655	0.0139276	0.0306407
													0.0164835	0.00549451	0.0164835	0.021978
													0.010929	0.0174863	0.0131148	0.0218579
													0.00547445	0.00364964	0.00912409	0.040146
													0.00406504	0.00406504	0.0121951	0.0365854
													0.00578035	0.00578035	0.0115607	0.0289017
													0.00946372	0.00946372	0.0126183	0.0157729
													0.00617284	0.00617284	0.00617284	0.0308642
													0	0.015748	0.00787402	0.0472441
													0.00543478	0.0108696	0.0163043	0.0108696
													0.0161812	0.0323625	0.00647249	0.0226537
													0.0110497	0.0128913	0.0092081	0.0294659
													0.00630252	0.00210084	0.012605	0.0420168
													0.00877193	0.0263158	0.0175439	0.0263158
													0.00367647	0.00735294	0.0220588	0.0110294
													0	0.0104167	0.0104167	0.0104167
													0.00699301	0.020979	0.0174825	0.0174825
													0.00872818	0.0187032	0.00872818	0.0274314
													0	0.031746	0.015873	0
													0.00668896	0.00334448	0.0267559	0.0334448
													0.00392157	0.0117647	0.0313725	0.0313725
													0.00384615	0.0115385	0.0207692	0.0530769
													0.00362319	0	0.0217391	0.0326087
													0.00456621	0.00456621	0.0136986	0.022831
													0.00309597	0.00464396	0.0162539	0.0278638
													0	0.00653595	0.0130719	0.0239651
													0.00722892	0.0144578	0.0120482	0.026506
													0	0.00531915	0.0239362	0.0558511
													0.0037037	0	0.0037037	0.0037037
													0.0300752	0.037594	0.0150376	0.0225564
													0.0194175	0.0194175	0.00485437	0.00485437
													0.00917431	0	0	0.0366972
													0.0058651	0.00293255	0.0175953	0.0410557
													0	0.010989	0.018315	0.021978
													0	0	0.0103093	0.024055
													0	0.00558659	0.00558659	0.0167598
													0.00314465	0.0125786	0.0314465	0.0251572
													0	0.00381679	0.0114504	0.0572519
													0.00551471	0.00183823	0.0183824	0.0183824
													0.00243902	0.00243902	0.0146341	0.0439024
													0.0107239	0.0160858	0.0160858	0.0134048
													0.00408163	0.00204082	0.0163265	0.044898
													0.0309735	0.0176991	0.0132743	0.0353982
													0	0.00609756	0.0121951	0.0243902
													0	0.0046729	0.0303738	0.0560748
													0.017331	0.0155979	0.0155979	0.0121317
													0.016844	0.0141844	0.00531915	0.0150709
													0	0.00613497	0.0153374	0.0245399
													0.00373972	0.00149589	0.0164547	0.0553478
													0.0177665	0.0126904	0.00761421	0.0279188
													0.00544959	0.0027248	0.0326975	0.0599455
													0	0.00173913	0.0191304	0.0330435
													0.010142	0.0040568	0.010142	0.0578093
													0	0	0.0156863	0.0254902
													0.008	0.012	0.016	0.032
													0.0219436	0.0125392	0.00940439	0.0188088
													0.0134907	0.0252951	0.0202361	0.0286678
													0.00569801	0.00569801	0.017094	0.045584
													0.04	0.04	0	0.0266667
													0.00478469	0.00717703	0.00956938	0.0263158
													0	0	0	0.0441176
													0	0	0.00925926	0.0138889
													0.00829875	0	0.0124481	0.00414938
													0.00353357	0.0141343	0.0318021	0.0388693
													0.03125	0	0.015625	0.03125
													0.00250627	0	0.0300752	0.047619
													0	0.00266667	0.0146667	0.0466667
													0.0125471	0.0138018	0.02133	0.04266
													0.00652174	0.00434783	0.00869565	0.0282609
													0.00562852	0.0131332	0.0131332	0.0600375
													0.00816326	0.0326531	0.0163265	0.0367347
													0.00176991	0.00884956	0.0159292	0.0230089
													0.0090703	0.0113379	0.0090703	0.0204082
													0.015534	0.015534	0.00970874	0.0194175
													0	0.0116279	0.00581395	0.0116279
													0.0083682	0	0.0167364	0.0439331
													0.0056338	0.0140845	0.0140845	0.0619718
													0.00262467	0.00262467	0.0262467	0.0498688
													0.00459137	0.00734619	0.0156107	0.0367309
													0.00225734	0.00225734	0.00902934	0.0316027
													0	0.0322581	0.00645161	0.00645161
													0.000601685	0.00361011	0.0156438	0.0306859
													0.0042735	0	0	0.0042735
													0.00337553	0.00590717	0.0202532	0.0345992
													0.0265152	0.00757576	0.0227273	0.0151515
													0.00781805	0.00852879	0.00852879	0.018479
													0.00175439	0.0105263	0.00526316	0.0421053
													0.0124309	0.0220994	0.0165746	0.0179558
													0	0.0160643	0.0401606	0.0522088
													0.0170455	0.0113636	0.0142045	0.0170455
													0.00384615	0.0153846	0.0192308	0.0307692
													0.00318471	0.0318471	0.0127389	0.022293
													0	0.00753769	0.00502513	0.0251256
													0.0018622	0.00931099	0.0130354	0.0372439
													0.0189959	0.0135685	0.00678426	0.0230665
													0	0.00318471	0.022293	0.0286624
													0.0149254	0.0287026	0.00114811	0.0137773
													0.0042735	0.00854701	0.025641	0.0448718
													0.00395257	0	0.0118577	0.0316206
													0.00770218	0.0205392	0.00641848	0.0192555
													0.00325733	0.00325733	0.019544	0.0477742
													0.0100503	0.0100503	0.0100503	0.0201005
													0	0	0.015873	0.015873
													0	0.00510856	0.0204342	0.0523627
													0.00506329	0	0.0227848	0.0227848
													0.00925926	0.0154321	0.0154321	0.0401235
													0.00691244	0.0046083	0.016129	0.0529954
													0.00568182	0.00568182	0.0227273	0.0284091
													0.00607287	0.00607287	0.034413	0.0404858
													0.0168067	0.0210084	0.00840336	0.0252101
													0	0	0.0382166	0.0318471
													0.0146628	0.0131965	0.00439883	0.0131965
													0.00505051	0	0.010101	0.040404
													0.0046729	0.0046729	0.0140187	0.0233645
													0.00309597	0.00773994	0.00619195	0.0247678
													0.0205128	0.0102564	0.0102564	0.0205128
													0.00641026	0.0192308	0.00641026	0.00854701
													0.00343171	0.0164722	0.00754976	0.0130405
													0.00236967	0.0236967	0.0118483	0.0308057
													0	0.00409836	0.00819672	0.0204918
													0.00769231	0.0153846	0.0230769	0.0153846
													0	0.00242131	0.0290557	0.0508475
													0	0.0117647	0.0411765	0.0411765
													0.00859845	0.0133276	0.00601892	0.0094583
													0	0.00772201	0.019305	0.03861
													0.0105263	0.00526316	0.00526316	0.0210526
													0.00463679	0.00309119	0.0200927	0.0510046
													0.00367647	0.00735294	0.0257353	0.0269608
													0.00729927	0.0109489	0.0328467	0.0328467
													0	0	0.0162602	0.0596206
													0.0117786	0.0106007	0.0106007	0.00824499
													0.00176018	0.00220022	0.0167217	0.0332233
													0.00113895	0.00341686	0.0205011	0.0535308
													0.0110803	0.0166205	0.0166205	0.0498615
													0.01	0.03	0.02	0.015
													0.00253165	0.00506329	0.0151899	0.043038
													0.00303951	0.0151976	0.0364742	0.0243161
													0.016158	0.0143627	0.0143627	0.0179533
													0.00998752	0.00998752	0.0224719	0.0411985
													0.0102041	0.0170068	0.0204082	0.0170068
													0.00930774	0.0162885	0.008726	0.0186155
													0.00419287	0	0.00628931	0.0230608
													0	0.0134228	0.0134228	0.0134228
													0.0070922	0.0212766	0	0.0425532
													0	0.002331	0.00932401	0.025641
													0	0.0108696	0.0108696	0.0217391
													0.00465116	0.00310078	0.00930233	0.0232558
													0.00589391	0.00785855	0.0157171	0.043222
													0.00646552	0.0150862	0.0107759	0.0323276
													0	0	0	0
													0	0.00262467	0.0341207	0.023622
													0.00529501	0.0075643	0.0181543	0.0347958
													0.01	0.01	0.03	0.02
													0	0	0.015544	0.0673575
													0.0126354	0.0144404	0.0108303	0.0162455
													0	0.00421053	0.00421053	0.0168421
													0.00478469	0.00478469	0.0191388	0.0574163
													0.0171429	0.0171429	0	0.00571429
													0.00230947	0	0.00461894	0.0184758
													0.00471698	0.0141509	0.0188679	0.0566038
													0.00263852	0	0.0474934	0.0527704
													0.0143113	0.00894454	0.00178891	0.0125224
													0	0	0.0166667	0.0444444
													0.00274725	0.00714286	0.0186813	0.0472527
													0	0	0.0103627	0.0466321
													0.0058651	0.0117302	0.0234604	0.0175953
													0	0	0.0244565	0.0353261
													0	0	0	0.0128205
													0.00666667	0.0133333	0.0266667	0.0333333
													0.00247525	0.0049505	0.0123762	0.0470297
													0.00571429	0	0.00571429	0.0685714
													0.00884956	0.00442478	0.00884956	0.0176991
													0.00102041	0.00408163	0.00816326	0.0234694
													0.0014881	0.00297619	0.00892857	0.0297619
													0.0307692	0.0153846	0.0153846	0.0358974
													0	0.00612245	0.0163265	0.044898
													0.00387597	0	0.0193798	0.0465116
													0.000924214	0.00369686	0.0194085	0.0203327
													0	0.00947867	0.014218	0.0189573
													0.00126904	0.00507614	0.0164975	0.0444162
													0.00516351	0.00172117	0.0120482	0.0240964
													0	0	0.0145631	0.00970874
													0	0.00617284	0.0216049	0.037037
													0.0239044	0.0159363	0.0159363	0.0358566
													0.00308642	0.0154321	0.00617284	0.0216049
													0.00474683	0.0205696	0.0237342	0.039557
													0.0155039	0.0232558	0	0.00775194
													0.00470219	0.00783699	0.0172414	0.0297806
													0.0199203	0.0219124	0.00796813	0.0258964
													0.00141443	0.00990099	0.00848656	0.0212164
													0.00148148	0.00148148	0.0162963	0.0296296
													0.00598802	0.0209581	0.0179641	0.0209581
													0.013986	0	0.027972	0.034965
													0.0115607	0.0154143	0.00963391	0.0346821
													0.010296	0.014157	0.011583	0.021879
													0.00141844	0.00851064	0.0141844	0.0340426
													0.00920245	0.0306748	0.00766871	0.0153374
													0.0102041	0.0189504	0.0131195	0.016035
													0.00468933	0.0222743	0.0199297	0.028136
													0.003125	0.015625	0.028125	0.01875
													0	0	0.00373134	0.0522388
													0.00576369	0.0201729	0.0201729	0.0201729
													0.00995025	0	0.0199005	0.0199005
													0.00934579	0.0280374	0.0046729	0.0186916
													0.0160858	0.0187668	0.0134048	0.0214477
													0.00551471	0.00367647	0.0128676	0.0404412
													0.0515464	0.0309278	0.0103093	0.0206186
													0	0	0	0.0143885
													0.0156006	0.0265211	0.00780031	0.0202808
													0.00328947	0.0164474	0.0115132	0.0279605
													0.00566974	0.00637845	0.0120482	0.0269313
													0.00900901	0	0.00900901	0.0630631
													0.00936768	0.00468384	0.0257611	0.0210773
													0.0112994	0	0	0.0338983
													0.00967742	0.0129032	0.0258065	0.0322581
													0	0	0.0150754	0.0452261
													0.0194805	0.0162338	0.00974026	0.0162338
													0.0110701	0.00738007	0.0147601	0.0295203
													0	0	0.0110497	0.0607735
													0.00578035	0.0115607	0	0.0635838
													0.0130641	0.0106888	0.0154394	0.0213777
													0.00591716	0.0138067	0.0118343	0.0473373
													0.0175781	0.0175781	0.00585938	0.0253906
													0.00829875	0.00829875	0.0124481	0.0456432
													0.019084	0.0305344	0.0114504	0.0178117
													0.00835655	0.0250696	0.0167131	0.0306407
													0.0114286	0.00285714	0.02	0.0285714
													0	0.00330033	0.00990099	0.0495049
													0.00316456	0.00632911	0.00949367	0.0696203
													0.00665188	0	0.0155211	0.0509978
													0.00827815	0.0165563	0.00496689	0.0231788
													0.0142349	0.00355872	0.0320285	0.0355872
													0	0	0	0.0540541
													0.00838323	0.00598802	0.011976	0.0239521
													0.00245959	0.00456781	0.0137034	0.0302179
													0.00628141	0.0125628	0.0188442	0.0477387
													0.00172414	0.00344828	0.0137931	0.0637931
													0.00465658	0.00465658	0.0209546	0.0349243
													0.00437637	0	0.00656455	0.0284464
													0.00655022	0.00655022	0.0283843	0.0371179
													0.0042328	0.00634921	0.0116402	0.047619
													0.00706714	0	0.00706714	0.0141343
													0	0	0.0106383	0.0531915
													0.00359712	0.0107914	0.0143885	0.0179856
													0	0.00271003	0.0162602	0.0433604
													0.00166389	0.00665557	0.0183028	0.0399334
													0.00183823	0.00827206	0.0220588	0.0321691
													0	0.0176471	0.0117647	0.00588235
													0.011236	0.0269663	0.00674157	0.011236
													0	0.00662252	0.00993378	0.00993378
													0.00612245	0.0173469	0.0122449	0.0285714
													0.0292683	0.0292683	0.0097561	0.0292683
													0.0075594	0.00107991	0.0161987	0.0518359
													0	0.00842105	0.0210526	0.0189474
													0.0077891	0.0077891	0.00239665	0.0077891
													0.0179641	0.0139721	0.0159681	0.0139721
													0.0040404	0.00606061	0.00808081	0.0262626
													0.00278552	0	0.00278552	0.0139276
													0.0102302	0.0230179	0.0127877	0.0153453
													0.00487805	0.00390244	0.0107317	0.0312195
													0	0	0.00701754	0.0315789
													0	0.0132743	0.0132743	0.0221239
													0.0132256	0.0168993	0.00808229	0.0176341
													0.0101626	0.00813008	0.0142276	0.0223577
													0.0188679	0.00471698	0.0188679	0.0566038
													0.0152905	0.0275229	0.00611621	0.030581
													0.00884956	0.0176991	0.00884956	0.0442478
													0	0.00167504	0.0100503	0.0603015
													0.00470588	0.0188235	0.0141176	0.0447059
													0.00436409	0.000623441	0.00997506	0.0236908
													0.002331	0.00932401	0.011655	0.041958
													0.0166389	0.0332779	0.0116473	0.0216306
													0.0124224	0.00931677	0.0186335	0.0310559
													0	0.00294985	0.020649	0.0353982
													0	0.00503778	0.00755667	0.0377834
													0.00526316	0.0263158	0.00526316	0.00526316
													0	0.011976	0.0179641	0.0299401
													0.0322581	0	0.0322581	0.0430108
													0.00192308	0.00384615	0.00576923	0.0211538
													0.00892857	0.0178571	0.00446429	0.0133929
													0	0	0	0.0511364
													0	0.00304878	0.00304878	0.0365854
													0	0.0157233	0.0125786	0.0157233
													0	0	0.0117994	0.0442478
													0.00902934	0.0112867	0.00677201	0.0225734
													0.00232558	0.00465116	0.0162791	0.0511628
													0.0123223	0.0161137	0.00663507	0.0274882
													0.00691244	0.016129	0.0138249	0.0230415
													0.00843882	0.00843882	0.00843882	0.0168776
													0	0.00816326	0.0122449	0.0204082
													0.00282885	0.00424328	0.0353607	0.0424328
													0	0.00804289	0.0241287	0.0616622
													0.0110497	0	0.0276243	0.0303867
													0.00862999	0.00862999	0.00323625	0.0107875
													0.00192308	0	0.0153846	0.0153846
													0.0582524	0.0582524	0.00970874	0.00970874
													0	0.016129	0.0322581	0.0241935
													0.0115607	0.0144509	0.0346821	0.0260116
													0.0193548	0.0193548	0.0193548	0.0193548
													0	0.00283286	0.00283286	0.0226629
													0.0151286	0.0136157	0.0151286	0.0196672
													0.0298507	0.0176391	0.0135685	0.0189959
													0.00140449	0.00140449	0.0182584	0.0238764
													0.0320856	0.0374332	0.00534759	0.0213904
													0.00260417	0.0078125	0.0260417	0.0286458
													0.0108696	0.00543478	0.0163043	0.0652174
													0.00646204	0.0201939	0.0129241	0.0274637
													0.0089955	0.0134933	0.0149925	0.0209895
													0.0101266	0.0139241	0.0164557	0.0177215
													0	0	0	0.0237154
													0	0.0034904	0.026178	0.0331588
													0.00302115	0.00302115	0.0151057	0.0332326
													0.00733496	0.00488998	0.0244499	0.0342298
													0.0206186	0	0.0206186	0.0412371
													0	0.0677966	0.0423729	0.0254237
													0	0.00288184	0.0201729	0.037464
													0.0075188	0.018797	0.0112782	0.0225564
													0	0.00276243	0.0110497	0.0359116
													0.00497512	0.00497512	0.00995025	0.039801
													0.0170455	0.0151515	0.0208333	0.0246212
													0	0.00335571	0.00671141	0.0268456
													0.00986842	0	0.00986842	0.0460526
													0	0.00284091	0.00852273	0.0255682
													0	0.00943396	0.00943396	0.0283019
													0	0	0.0149254	0.0261194
													0.00813008	0	0.0487805	0.130081
													0.0125	0.02	0.0225	0.025
													0.0213244	0.023569	0.00561167	0.0213244
													0.00819672	0.0327869	0.00819672	0.0163934
													0	0.00268096	0.0187668	0.0509383
													0.0322581	0	0.00806452	0.0564516
													0.0025641	0.00871795	0.0189744	0.0348718
													0	0.00613497	0.0153374	0.0306748
													0.00119617	0.00358852	0.0239234	0.0322967
													0	0	0.0170279	0.0417957
													0.0102041	0.0127551	0.0153061	0.0204082
													0	0.00675676	0.0135135	0.0472973
													0.00982801	0.019656	0.019656	0.027027
													0.00868486	0.0223325	0.00992556	0.0210918
													0	0.00819672	0.0327869	0.0409836
													0.00332226	0	0.0265781	0.0365448
													0.00301887	0.00754717	0.0196226	0.0120755
													0.00943396	0	0.00471698	0.00943396
													0.0222222	0.00740741	0	0.0296296
													0	0.00919118	0.00551471	0.0165441
													0.0268817	0.016129	0	0.0215054
													0.00483871	0.00806452	0.0274194	0.0370968
													0	0.00466201	0.00699301	0.039627
													0.00952381	0.0190476	0.00952381	0.00634921
													0.00184162	0.00368324	0.014733	0.0239411
													0.0105263	0.0157895	0.0210526	0.0298246
													0	0.0215054	0.0107527	0.016129
													0.00594059	0.00990099	0.0178218	0.039604
													0.0104603	0.0251046	0.0104603	0.0104603
													0.00255102	0.00255102	0.00765306	0.0357143
													0.0147059	0.0147059	0.00294118	0.0176471
													0.00862069	0.012931	0.012931	0.0172414
													0.0139211	0.0139211	0.0139211	0.0185615
													0.0144312	0.0152801	0.0110357	0.0220713
													0.00448431	0.00448431	0.0179372	0.044843
													0.00206612	0.00619835	0.018595	0.0475207
													0	0	0.00533333	0.048
													0.00576369	0	0.0259366	0.0432277
													0.0119048	0.00793651	0.0119048	0.0396825
													0.0115385	0.0115385	0	0.0153846
													0.0143198	0.00596659	0.0155131	0.0286396
													0.0431655	0.028777	0.0215827	0.0143885
													0.00417537	0.0125261	0.00835073	0.0250522
													0.00749064	0.0262172	0.0187266	0.0337079
													0.0100986	0.0185141	0.0108199	0.0226016
													0	0.00269542	0.0431267	0.097035
													0.0100671	0.00335571	0.0167785	0.0536913
													0.0047749	0.0150068	0.0313779	0.0450205
													0.0346535	0.00990099	0.00990099	0.029703
													0.0115237	0.0179257	0.00768246	0.0153649
													0.00288184	0.00864553	0.0115274	0.0432277
													0.0131234	0.023622	0.00262467	0.0104987
													0.00562852	0.0131332	0.00938086	0.0356473
													0	0.0126582	0.0316456	0.0348101
													0.0101215	0.0182186	0.01417	0.0303644
													0.00497512	0	0.0149254	0.0348259
													0.0011236	0	0.011236	0.0370787
													0.00214592	0.00429184	0.0236051	0.0300429
													0	0	0.0178571	0
													0.0207715	0.032641	0.00296736	0.0385757
													0	0.00458716	0.00917431	0.0298165
													0	0.00909091	0	0.0272727
													0.00733753	0.00524109	0.0115304	0.0188679
													0.00613497	0.0143149	0.0122699	0.0122699
													0	0.0185497	0.0118044	0.0202361
													0	0.00485437	0.0242718	0.0339806
													0.0106157	0.0106157	0.0276008	0.0382166
													0.0110193	0.0275482	0.0137741	0.0220386
													0.00298507	0.0179104	0.0119403	0.0238806
													0.00704225	0.0211268	0.0211268	0.0211268
													0	0.00943396	0.0235849	0.00471698
													0	0.00595238	0.0446429	0.0446429
													0.00249273	0.00747819	0.00872455	0.0199418
													0.003367	0.003367	0.010101	0.020202
													0.00854701	0.00683761	0.0102564	0.034188
													0.0178197	0.0262055	0.0146751	0.0157233
													0.00753769	0.0125628	0.0213568	0.0527638
													0.0142857	0.00857143	0.00857143	0.0285714
													0.00797872	0.0106383	0.0265957	0.0239362
													0.00324675	0	0.00649351	0.0243506
													0.0187166	0.0160428	0.0187166	0.0320856
													0.00224719	0.00224719	0.00449438	0.0382022
													0.00806452	0	0.00806452	0.00806452
													0.00909091	0.0181818	0.0181818	0.0363636
													0	0	0.0226415	0.00754717
													0.0155039	0.0232558	0.0232558	0.0387597
													0.00314465	0.0188679	0.0220126	0.0283019
													0.00623441	0.0112219	0.0236908	0.0498753
													0.00473037	0.00189215	0.00567644	0.025544
													0.00729927	0	0	0.0364963
													0.00209644	0.00628931	0.00838574	0.0293501
													0.00211416	0	0.00845666	0.0147992
													0.00324675	0	0.00324675	0.012987
													0.00628931	0.0125786	0.00628931	0.00628931
													0.0186916	0.0233645	0.00934579	0.017134
													0.00695652	0.00521739	0.0226087	0.0504348
													0.00215517	0	0.0301724	0.0344828
													0.00169205	0.00846024	0.0236887	0.0236887
													0.00199601	0.00798403	0.0159681	0.0319361
													0	0	0.0411523	0.0329218
													0.0182482	0.019708	0.0080292	0.0145985
													0.0149614	0.027027	0.0120656	0.019305
													0.00653595	0	0.0130719	0.0228758
													0.0215924	0.0296896	0.00944669	0.0107962
													0.00254453	0.0127226	0.0101781	0.0203562
													0.00775194	0.00387597	0.0155039	0.0426357
													0.00806452	0.00403226	0.0120968	0.0282258
													0	0	0.00522193	0.0234987
													0.00649351	0	0.00649351	0.012987
													0.00917431	0.00458716	0.0183486	0.0382263
													0.015544	0.015544	0.0103627	0.0544041
													0.00446429	0.00446429	0.00446429	0.00446429
													0.00543478	0.0108696	0	0.0163043
													0.0125392	0.00626959	0.00940439	0.0344828
													0.00282486	0.00282486	0.0225989	0.0338983
													0.00171527	0.0102916	0.00857633	0.0308748
													0.0034662	0.00693241	0.0155979	0.0277296
													0.0106257	0.0236128	0.0118064	0.012987
													0.00528402	0.0224571	0.00528402	0.0277411
													0.0058309	0.0204082	0.0379009	0.0349854
													0	0.00793651	0	0.0238095
													0.0110803	0.0138504	0.0221607	0.0110803
													0.0142857	0.0321429	0.00714286	0
													0.00757576	0.0189394	0.0227273	0.0492424
													0.00531915	0.00177305	0.0265957	0.0567376
													0.00613497	0.0122699	0.0245399	0.0184049
													0.0181965	0.019814	0.00566114	0.0145572
													0.00790514	0.0197628	0.00790514	0.027668
													0.00569801	0	0.017094	0.031339
													0.0114123	0.0171184	0.0128388	0.0228245
													0	0.00318471	0.0159236	0.0382166
													0.00262467	0.00262467	0.0209974	0.0341207
													0.00271739	0.00543478	0.0163043	0.0353261
													0.00150602	0.0060241	0.0165663	0.0271084
													0.0144928	0.00869565	0.0057971	0.00869565
													0.00576369	0.0201729	0.00576369	0.0230548
													0.00831601	0.00623701	0.024948	0.035343
													0.0216867	0.00481928	0.00963855	0.0289157
													0.00238095	0.0238095	0.0166667	0.0214286
													0.0128913	0.0110497	0.0202578	0.0294659
													0.00503356	0.011745	0.00922819	0.0209732
													0.0032769	0.0065538	0.0191152	0.0316767
													0.00464576	0.010453	0.0209059	0.0383275
													0.00909091	0	0.0136364	0.0318182
													0	0	0.00884956	0.0176991
													0.011976	0.0239521	0.0179641	0.0239521
													0.0142721	0.0171265	0.00951475	0.0247383
													0.0112782	0.0169173	0.018797	0.0357143
													0	0.0122699	0.00613497	0.0153374
													0.00896057	0.016129	0.016129	0.0197133
													0	0	0.016	0.0293333
													0.00609756	0.0182927	0.0121951	0.0182927
													0.00593472	0.00593472	0.0148368	0.032641
													0.0147059	0.0220588	0.00735294	0.00735294
													0.00512821	0.0133333	0.0133333	0.0287179
													0.017294	0.0295015	0.00915565	0.00813835
													0.00567376	0.0141844	0.00567376	0.00425532
													0.0059761	0.0059761	0.0219124	0.0358566
													0.011236	0.00561798	0.011236	0.00842697
													0.0078534	0.0157068	0.013089	0.0366492
													0.0078125	0.015625	0.015625	0.03125
													0.00265604	0.00531209	0.0146082	0.0252324
													0.0143443	0.00819672	0.0266393	0.0327869
													0.00212314	0.00212314	0.00424628	0.0360934
													0.0288462	0.00961539	0.0192308	0.00961539
													0.0153173	0.0207877	0.00656455	0.0218818
													0.00580271	0.0174081	0.00773694	0.0251451
													0.00685871	0.0137174	0.0192044	0.0301783
													0.00925926	0.0205761	0.00720165	0.0174897
													0.0274841	0.0317125	0.0169133	0.0169133
													0.00611621	0	0.0152905	0.0336391
													0.00643974	0.0229991	0.0165593	0.0321987
													0.0122905	0.0156425	0.0178771	0.0290503
													0.00718391	0.00431035	0.00862069	0.0143678
													0.0045977	0.0275862	0.0206897	0.0298851
													0.0212766	0.00797872	0.00797872	0.0212766
													0.00331858	0.00442478	0.0221239	0.039823
													0.011828	0.018638	0.00609319	0.011828
													0.0143369	0.0179211	0.00537634	0.00896057
													0.00410256	0.00307692	0.025641	0.0348718
													0.00622084	0.0217729	0.00311042	0.0108865
													0.00326797	0.00816993	0.00653595	0.0179739
													0.00331126	0.00993378	0.0198676	0.0165563
													0.0116279	0.00581395	0	0.0232558
													0.00542005	0.0135501	0.0135501	0.0108401
													0.00754717	0.0169811	0.0188679	0.0207547
													0.0119522	0.0358566	0.00996016	0.0179283
													0.0117188	0.015625	0	0.0234375
													0.0113122	0.00678733	0.0271493	0.0452489
													0.00732601	0.014652	0.003663	0.021978
													0.00689655	0.0206897	0.00689655	0.0193103
													0.0138249	0.0138249	0.0207373	0.0207373
													0.00209205	0	0.0230126	0.0460251
													0	0.00684931	0.0308219	0.0376712
													0	0.00813008	0.0162602	0.00813008
													0.00770925	0.0121145	0.0132159	0.0209251
													0.0117647	0.0176471	0.0196078	0.0235294
													0.0124224	0.0186335	0.00828157	0.0165631
													0	0.0016129	0.0129032	0.0322581
													0.00911854	0.0243161	0.0121581	0.0212766
													0.00787402	0.0104987	0.00787402	0.0393701
													0.00293686	0.0161527	0.0220264	0.0352423
													0.00287081	0.0114833	0.0124402	0.0239234
													0.0171306	0.0149893	0.0107066	0.012848
													0.0162866	0.00977199	0.00977199	0.019544
													0.00117096	0.00175644	0.0128806	0.0240047
													0.015625	0.0390625	0	0.0078125
													0.00373832	0.00560748	0.0168224	0.0261682
													0.00657895	0.0197368	0.00986842	0.0263158
													0.021575	0.0226537	0.012945	0.00970874
													0.00302115	0.00302115	0.0362538	0.0302115
													0.0131579	0.0230263	0.0164474	0.0361842
													0.00532623	0.0106525	0.0213049	0.0226365
													0.00632911	0.0147679	0.0126582	0.0147679
													0	0.000862069	0.0155172	0.0413793
													0.0152801	0.0152801	0.0135823	0.0186757
													0.00449438	0.0011236	0.0134831	0.0325843
													0.012987	0.0194805	0.00568182	0.0146104
													0.00233372	0.00350058	0.0210035	0.0466744
													0.0117417	0.0127202	0.0176125	0.0313112
													0.0348259	0.00497512	0.00995025	0.0199005
													0.00934579	0.0420561	0.0046729	0.0186916
													0.00251256	0.0100503	0.0226131	0.0150754
													0.00623053	0.00207684	0.0134995	0.0529595
													0.00104167	0.00208333	0.021875	0.0333333
													0.00985663	0.0268817	0.0170251	0.0134409
													0.0123722	0.0188273	0.00591716	0.0102205
													0.00465839	0.00931677	0.015528	0.0186335
													0.0140845	0.0204866	0.00768246	0.0179257
													0.018595	0.0103306	0.00619835	0.0227273
													0.0146862	0.0133511	0.00534045	0.012016
													0.0043956	0.00659341	0.0285714	0.0351648
													0.020098	0.0230392	0.00441176	0.0127451
													0.00688073	0.00688073	0.0137615	0.0183486
													0.00609756	0.0152439	0.0320122	0.027439
													0.0212766	0.00945627	0.0260047	0.0260047
													0.0189873	0.0253165	0.0316456	0.0379747
													0.00161031	0.00161031	0.00966184	0.0531401
													0	0.0015083	0.0105581	0.0241327
													0.00561798	0.0280899	0.00561798	0
													0.0104384	0.0334029	0.0146138	0.0187891
													0.00826446	0.0123967	0.00826446	0.0165289
													0.00127388	0.0089172	0.0101911	0.0216561
													0.0019305	0.0125483	0.0202703	0.0434363
													0	0.00109649	0.0142544	0.0252193
													0.00548446	0.0164534	0.0140158	0.0353443
													0.00940439	0.0031348	0	0.0344828
													0.00220264	0.00440529	0.0176211	0.061674
													0	0.0100402	0.0281125	0.0381526
													0	0	0.0432692	0.0480769
													0.00680272	0.0102041	0.0102041	0.0102041
													0.00677201	0.0124154	0.0124154	0.0282167
													0.00384615	0	0.0192308	0.0346154
													0.00441696	0.0194346	0.0265018	0.045053
													0.0176322	0.0100756	0.0100756	0.0151133
													0	0.00857633	0.0188679	0.0188679
													0.0128866	0.0180412	0.00515464	0.0335052
													0.00316957	0.0237718	0.00475436	0.0126783
													0.0180689	0.0208922	0.00734049	0.0095991
													0.0103806	0.0242215	0.00346021	0.0311419
													0.00650195	0.0143043	0.0169051	0.029909
													0.015444	0.023166	0.015444	0.011583
													0.00389105	0.00518807	0.0116732	0.0324254
													0.00938967	0.0234742	0.0109546	0.0156495
													0.00296296	0.00444444	0.0207407	0.0266667
													0.00555556	0.00555556	0.0111111	0.0222222
													0	0	0.0295276	0.0629921
													0.00876424	0.0210342	0.00613497	0.0166521
[truncated: 22,900 more rows]
