# Supplementary material for: Valine aminoacyl-tRNA synthetase promotes therapy resistance in melanoma
Source: Nat Cell Biol. 2024 Jun 7;26(7):1154–64. doi: 10.1038/s41556-024-01439-2 (PMC11252002; doi:10.1038/s41556-024-01439-2)
Supplement: Supplementary file 24 — All numerical source data used to generate Extended Data Fig. 3. [file 41556_2024_1439_MOESM24_ESM.xlsx]

## Sheet: Extended Data Figure 3
Supplementary Figure3a				Supplementary Figure3b							Supplementary Figure3d
	Log2FC	-log10(pvalue)		M395 SENS	M395 RES	MM029 SENS	MM029 RES	MM099 SENS	MM099 RES			Normal	Tumor
EIF4A2	0.725859	1.79735		1	1.4	1	1.51	1	1.79		WARS	5.1	8.9
EIF4E2	0.16123	0.129733		1	1.56	1	1.94	1	2.62		TARS	4.5	5.9
EIF2B4	0.125976	0.31978									AARS	5	6.3
EIF3J	0.105865	0.21376									FARSA	5	6.2
EIF3J	0.105865	0.21376									VARS	5.3	6.5
EIF1AX	0.077582	0.0893807									EARS	4.8	5.8
EIF2S1	-0.0424817	0.117483									FARSB	3.7	4.4
EIF4G2	-0.0660973	0.150066									GARS	5.9	6.7
EIF6	-0.154697	0.561149									KARS	6	6.8
EIF2A	-0.171832	0.354902									NARS	5.8	6.5
EIF2S3	-0.181365	0.525314									LARS	5.2	5.8
EIF3I	-0.20123	1.00622									DARS	5.3	5.8
EIF3C	-0.23388	0.972669									YARS	5.4	5.8
EIF3G	-0.237494	0.605225									MARS	5.8	6.2
EIF4G1	-0.256755	1.38155									IARS	5.2	5.4
EIF2D	-0.261562	0.340573									RARS	5.3	5.4
EIF4B	-0.282887	0.739553									QARS	7.4	7.5
EIF5	-0.307788	0.365902									SARS	7	6.9
EIF5B	-0.309938	0.730664									HARS	6.1	5.8
EIF4A3	-0.316592	0.763521									CARS	5.2	4.9
EIF3K	-0.32998	1.23927
EIF2B5	-0.333672	0.585895
EIF3H	-0.33802	0.886706
EIF3A	-0.361858	1.29756
EIF3D	-0.367691	2.22283
EIF1	-0.369701	0.156443
EIF3B	-0.374187	1.46521
EIF2B2	-0.413555	1.63988
EIF4H	-0.424606	1.81417
EIF4E	-0.427502	1.17087
EIF5A	-0.439821	2.72283
EIF3L	-0.440833	1.33057
EIF4A1	-0.447797	1.80944
EIF3M	-0.467812	1.22864
EIF3F	-0.493461	1.47906
EIF2S2	-0.562092	1.50743
EIF3E	-0.571767	1.50432
EIF2B3	-0.588978	0.366846
EEF1D	0.261337	1.07463
TUFM	0.121508	0.312476
EEF1E1	0.114204	0.155594
TSFM	0.108686	0.312098
EEF1A2	0.0587279	0.101346
EEF1A1	-0.0908763	0.222929
EEF1G	-0.141501	0.906626
EEF2	-0.276709	0.506629
NELFB	-0.445382	0.532614
EEF1B2	-0.472625	0.81296
GFM1	-0.542576	1.65478
ELOF1	-0.678267	1.60034
NELFE	-1.50833	0.781355
