# Supplementary material for: Valine aminoacyl-tRNA synthetase promotes therapy resistance in melanoma
Source: Nat Cell Biol. 2024 Jun 7;26(7):1154–64. doi: 10.1038/s41556-024-01439-2 (PMC11252002; doi:10.1038/s41556-024-01439-2)
Supplement: Supplementary file 25 — All numerical source data used to generate Extended Data Fig. 4. [file 41556_2024_1439_MOESM25_ESM.xlsx]

## Sheet: Extended Data Figure 4
Supplementary Figure4a
shCTRL (Vehicle)	shVARS-2 (Vehicle)	shCTRL (PLX)	shVARS-2 (PLX)
0.41	0.66	0.19	0.18
0.62	0.81	0.55	0.56
0.53	0.33	0.31	0.17
0.46	0.39	0.85	0.29
0.39	0.6	0.35	0.22
0.37	0.46	0.37	0.16
0.28	0.86	0.17	0.15
0.42	0.54	0.22	0.28
0.3	0.52	0.8	0.34
0.24	0.14	0.08	0.04
0.21	0.21	0.32	0.19
0.43	0.31	0.59	0.12
