# Supplementary material for: Valine aminoacyl-tRNA synthetase promotes therapy resistance in melanoma
Source: Nat Cell Biol. 2024 Jun 7;26(7):1154–64. doi: 10.1038/s41556-024-01439-2 (PMC11252002; doi:10.1038/s41556-024-01439-2)
Supplement: Supplementary file 26 — All numerical source data used to generate Extended Data Fig. 5. [file 41556_2024_1439_MOESM26_ESM.xlsx]

## Sheet: Extended Data Figure 5
Supplementary Figure5a
shCTRL			shVARS-1
4.26	3.99	5.88	4.63	3.88	5.27
