# Supplementary material for: Valine aminoacyl-tRNA synthetase promotes therapy resistance in melanoma
Source: Nat Cell Biol. 2024 Jun 7;26(7):1154–64. doi: 10.1038/s41556-024-01439-2 (PMC11252002; doi:10.1038/s41556-024-01439-2)
Supplement: Supplementary file 27 — All numerical source data used to generate Extended Data Fig. 6. [file 41556_2024_1439_MOESM27_ESM.xlsx]

## Sheet: Extended Data Figure 6
Supplementary Figure6a					Supplementary Figure6b				Supplementary Figure6c				Supplementary Figure6d								Supplementary Figure6e				Supplementary Figure6f
	Down		Up			pvalue	Fold change			Log2FC	-log10(pvalue)		Down	Log2FC (shVARS/shCTRL)	-log10(pvalue)		Up	Log2FC (shVARS/shCTRL)	-log10(pvalue)			RPF_log2FoldChange	-log10pvalue			P_log2FoldChange	-log10pvalue
CUL4B	0.0579722	COX4I1	3.01334		Asp	1.89211e-43	1.79587		GARS	-0.955702	1.70059		AC207130.1	-1.08055	0.743906		TNC	1.07148	4.66474		QDPR	-1.38023	4.3474		QDPR	-0.296696	0.635205
DARS2	0.0822913	NCOA2	2.96286		Lys	1.09203e-27	1.63107		SARS	-0.71516	0.837524		BCYRN1	-1.1064	1.43287		TGFA	1.54895	4.41543		HADH	-1.39794	7.06713		SLC7A5	-0.587222	1.0185
UBR4	0.0916124	TOP1	2.93538		Glu	2.1658e-18	1.50831		AARS	-0.477044	0.742758		SYNGR4	-1.06704	1.46943		SLC20A1	1.32126	4.39646		KIF13B	-1.60185	7.20165		HADH	-0.608403	1.36518
NNT	0.107906	AAK1	2.92812		Asn	0.00612182	1.16202		DARS2	-0.348914	0.0822913		CASTOR1	-1.0158	1.52694		SDC4	1.39823	4.12177		SLC7A5	-2.43121	52.4105		KIF13B	-0.782911	1.98119
VMP1	0.138723	FIS1	2.91551		Met	0.0111427	1.15042		EPRS	-0.238249	0.195721		PTGDR2	-1.14072	1.54205		FAM234B	1.47135	4.11189		GOLT1B	-3.25911	62.95		GOLT1B	-1.18733	2.33885
GGH	0.153823	UBQLN1	2.61639		Gln	0.044924	1.11948		YARS	-0.190961	0.167406		ATCAY	-1.0036	1.54854		MYPN	1.62554	4.08655
PFKP	0.15667	COL19A1	2.40247		Ala	0.166953	1.08316		FARSA	-0.153485	0.319992		FOXO6	-1.01188	1.57594		CD200	1.40568	4.03723
ALDH3A2	0.160194	ANKS1A	2.39964		Ile	0.225754	1.07315		LARS	-0.0934359	0.055442		TMEM86B	-1.03451	1.5918		ARHGEF3	1.51347	4.00767
CCS	0.160883	MAPRE2	2.38888		Gly	0.582051	1.03462		KARS	-0.0121517	0.0289061		TSSK6	-1.08472	1.60094		MET	1.29406	3.94046
AGPAT9	0.162945	NRP2	2.38753		Tyr	0.797354	0.982581		MARS	-0.00741259	0.00392367		AC090907.1	-1.03735	1.6205		PARP8	1.20075	3.86037
FAM78B	0.165777	MRPS25	2.38191		Val	0.341196	0.941774		FARSB	0.0132688	0.00999045		MMP24	-1.18558	1.62537		IL7R	1.1275	3.81672
SRP54	0.172056	ECE1	2.33319		Arg	0.0270996	0.867734		WARS	0.0206	0.0253068		PRRX2	-1.02533	1.62847		KIFAP3	1.32442	3.79618
SLC25A1	0.17542	BANF1	2.30491		Phe	0.000939715	0.802897		NARS	0.0975361	0.0514804		COX6B2	-1.06366	1.64323		ABCC2	1.11262	3.78878
DDAH2	0.175476	BCAP31	2.26435		Thr	0.000758442	0.799209		RARS	0.114946	0.0292867		GAL3ST4	-1.18322	1.66467		CASS4	1.41139	3.75363
HUWE1	0.186998	EMILIN1	2.24069		Pro	0.000499622	0.793517		DARS	0.132683	0.19078		ISLR	-1.0645	1.6685		F2R	1.24271	3.7233
SLC33A1	0.188819	S100A1	2.21496		Trp	2.43987e-08	0.668062		HARS	0.183567	0.168132		FUT2	-1.04562	1.67875		SORL1	1.07348	3.72066
LPIN3	0.189369	EIF4E2	2.20095		His	5.20912e-09	0.654074		IARS	0.229077	0.0503021		MUC12	-1.28611	1.69366		IL31RA	1.65829	3.71349
TXLNA	0.201452	RBX1	2.15316		Ser	1.25594e-09	0.63759		IARS2	0.416102	0.119162		GPR75	-1.01306	1.70966		DNAH9	1.11723	3.69914
RAC1	0.21231	CPPED1	2.13643		Leu	1.21071e-14	0.54052		CARS	0.570735	0.137538		SPDYE12P	-1.10993	1.71097		PTBP2	1.44885	3.68933
ADPRHL2	0.212576	ATF6B	2.07814		Cys	8.85126e-27	0.362392		TARS	0.663695	0.222062		STIMATE	-1.03222	1.71114		LUM	1.10254	3.66715
LAMP1	0.212708	PGRMC1	2.07254						QARS	1.58439	0.379015		CYP2S1	-1.04272	1.71219		GRAP2	1.59002	3.65753
DNM2	0.215291	TAGLN2	2.06178										AC003072.1	-1.071	1.71906		AGMO	1.2624	3.65315
NOC2L	0.216977	RPS16	2.02873										NAGS	-1.09589	1.74615		KDM3A	1.13475	3.63177
RTFDC1	0.219901	BOLA2	2.01635										SLC26A1	-1.10873	1.77828		PLS1	1.39913	3.59595
SRSF10	0.221925	HIST1H2AJ	1.99897										ATP2A3	-1.04998	1.78719		MBOAT1	1.20453	3.5716
FNDC3B	0.222597	PITHD1	1.98822										CDK5R2	-1.09848	1.79508		SLC16A6	1.10248	3.56439
EEF2	0.241774	CCAR2	1.97726										AC079250.1	-1.20558	1.79888		FBXL20	1.08264	3.55228
VAT1L	0.242376	ASPH	1.97113										C1QL4	-1.03474	1.81431		DOCK10	1.08215	3.54689
RBM3	0.243116	FAM136A	1.96149										AC126474.2	-1.00735	1.81437		MTUS1	1.34094	3.53285
GATAD2B	0.249458	ADD1	1.96116										LINC01770	-1.09009	1.82347		MYOZ2	1.75713	3.5145
AKAP1	0.249639	KPNA3	1.94832										LOXL1	-1.0524	1.84864		SKA2	1.32048	3.50756
PIP4K2C	0.251914	EPN1	1.93658										CASZ1	-1.17591	1.87178		PPP1R9A	1.16843	3.46965
DEK	0.262096	PUF60	1.93554										NRTN	-1.07607	1.8763		NPEPPS	1.182	3.45509
KCTD5	0.272369	ZC3HAV1	1.92243										FCGRT	-1.01801	1.87758		ZBTB37	1.19337	3.44276
GOPC	0.292782	RPL26	1.91771										PAEP	-1.20086	1.88239		CACUL1	1.19288	3.41978
DNAJB9	0.29318	ARPC3	1.89587										IGDCC3	-1.03326	1.9074		ANKRD13A	1.03135	3.41971
NIT1	0.296482	SH3BGRL3	1.89297										EPS8L3	-1.04319	1.92554		SEMA3C	1.01616	3.41617
RAB21	0.296759	MFAP1	1.8798										ISM2	-1.11896	1.92977		FKBP5	1.33458	3.4154
FTSJ3	0.306859		1.85536										AC009779.3	-1.20896	1.93815		DNAJC10	1.1396	3.41405
TOX4	0.307166	TSTA3	1.84618										DCHS1	-1.02835	1.94125		DCAF8	1.02322	3.3977
AIMP2	0.307843	MAP2	1.83576										APOA1	-1.21637	1.95622		LRG1	1.52729	3.3967
CAP2	0.3088	DYNLL1	1.83565										SRPRA	-1.05261	1.96546		ITPR1	1.0557	3.39141
PTPN12	0.311161	PSME2	1.83527										ANGPTL1	-1.14229	1.98128		TMEM255A	1.38455	3.38479
SLC31A1	0.317365	UBE2I	1.81563										NKAIN1	-1.09075	1.9903		CAMK4	1.0758	3.37815
ACY1	0.320157	CSPG4	1.8118										HIC1	-1.12553	1.99139		PLCD4	1.21962	3.35966
IQGAP1	0.340469	ARHGAP12	1.80969										BAD	-1.07979	1.999		SERTAD2	1.12954	3.35568
VNN2	0.342802	CFL1	1.80926										AC092171.5	-1.36912	1.99903		ANKRD40	1.28295	3.34768
GALNS	0.348162	NUMA1	1.8059										ZFP41	-1.02552	2.00617		RAPGEF4	1.44539	3.33951
GTPBP1	0.349072	DNPEP	1.78415										HSPA12B	-1.13411	2.00637		AMOT	1.05809	3.33393
OPA1	0.36438	STAM2	1.77207										FMNL1	-1.01821	2.01227		ITGA6	1.10809	3.33359
RPL18A	0.374832	TBCA	1.76951										CTLA4	-1.22706	2.02056		GLCCI1	1.36751	3.33234
TSFM	0.376231	APMAP	1.7222										PLEC	-1.05737	2.02282		PEG10	1.08578	3.31719
SAMM50	0.38198	DDX47	1.71099										SOX18	-1.14732	2.0282		HIST2H2BE	1.041	3.31421
GSK3A	0.385749	EPB41L3	1.71017										OSR1	-1.25572	2.03886		N4BP2	1.21463	3.30617
PSMA2	0.389667	ACTR2	1.70819										FAM89B	-1.06863	2.04983		EIF4G2	1.21478	3.30473
PARN	0.397423	RBM10	1.70227										MIB2	-1.06795	2.05089		MAPRE2	1.2673	3.30244
IDH2	0.398337	PPT1	1.69498										EPHA4	-1.07215	2.05091		NCOA3	1.02854	3.29763
CYB5R3	0.399308	CD276	1.69163										LIPE	-1.03767	2.05323		FOLH1	1.12731	3.29164
STIM1	0.399636	ANP32B	1.67558										DHRS2	-1.15897	2.05733		C1orf216	1.1994	3.28543
RAB1B	0.406202	LIMA1	1.67412										TMEM214	-1.06131	2.05872		OCRL	1.04522	3.27551
ISY1	0.413354	GOLGA4	1.67143										SYT3	-1.20588	2.06334		TFB1M	1.22576	3.2691
DAK	0.424886	VTA1	1.66843										MGAT5B	-1.06002	2.07592		PRICKLE2	1.01805	3.26362
PCK2	0.428384	CYB5B	1.66199										PRR5L	-1.229	2.10098		KCTD3	1.10223	3.26337
CECR5	0.428893	MPZ	1.65078										CRMP1	-1.03232	2.10369		CRYBG1	1.57308	3.26328
GPD1L	0.438221	ALDH1A3	1.64564										DOC2B	-1.04067	2.1108		AF127577.4	1.3304	3.25325
MRPL41	0.443239	ADNP	1.64216										NUDT8	-1.12397	2.12248		CCDC149	1.11924	3.24596
LYPLAL1	0.446388	STUB1	1.63323										TMPRSS5	-1.16495	2.13102		THAP1	1.04177	3.24574
HMGCS1	0.453019	TARDBP	1.63293										PTGES	-1.08029	2.13639		GID4	1.07539	3.23456
NXF1	0.45647	CBR1	1.62247										DLK2	-1.00493	2.13647		SPP1	1.0319	3.2268
SACS	0.462936	ISCU	1.61726										SERPINE1	-1.05153	2.13799		IFT80	1.31406	3.20528
LPXN	0.463435	MRPL12	1.61561										CDC42EP5	-1.01758	2.13913		SRP14	1.25237	3.17067
PRPS1	0.472541		1.61515										TMEM63C	-1.03347	2.14096		GNPTAB	1.03355	3.16762
PYCR2	0.473246	MRPL49	1.59541										NECAB2	-1.03341	2.14388		TIMP2	1.04193	3.15048
RBP4	0.479465	CLPP	1.5947										PWWP2B	-1.01225	2.14445		CHRNA1	1.33124	3.14052
IRGQ	0.481437	EGLN1	1.59227										MREG	-1.03151	2.14698		IL1R1	1.33845	3.13388
SYNE2	0.483617	HIST1H2BM	1.58912										GNB1L	-1.1112	2.14701		ADGRG6	1.0031	3.12671
PMM2	0.484893	HIST2H2BE	1.58494										CEBPA	-1.12774	2.15421		SCG2	1.1374	3.10985
CDC42	0.494712	MSRA	1.56636										LINC00235	-1.33677	2.15495		BCL2A1	1.08298	3.10591
RBM34	0.501129	MCAM	1.56311										AC098934.1	-1.06251	2.15571		MRPS9	1.2583	3.09666
RBM14	0.502725	PBDC1	1.55709										LINC02381	-1.0145	2.16137		UGP2	1.12239	3.09258
ZNF24	0.503521	UBXN6	1.55665										DPM3	-1.01012	2.17262		CUBN	1.04284	3.08612
RBMS1	0.504509	ZNF787	1.55276										EFNA1	-1.07419	2.17296		DGKI	1.48747	3.08186
NUP205	0.504877	TPD52L1	1.54977										HCN3	-1.12002	2.17319		MYH15	1.25274	3.05601
HIBADH	0.505718	PEX5	1.5471										C9orf16	-1.00418	2.17398		RSL24D1	1.14497	3.03321
PLCG1	0.506116	NDUFB3	1.54385										DUSP2	-1.08397	2.1748		CCDC136	1.28977	3.02219
SCLY	0.506208	GPD1	1.54256										ACVRL1	-1.1762	2.17798		LINC02542	1.22071	3.01785
GLG1	0.509756	S100A16	1.54236										IGSF9B	-1.23189	2.17993		CLIP4	1.1212	3.01156
JMJD6	0.510711	PPIB	1.5371										GPX7	-1.1268	2.18061		SMARCC1	1.05629	3.00903
ERLIN2	0.514242	SPP1	1.52695										DPYSL4	-1.12582	2.18464		ANK2	1.1465	2.99955
NPC1	0.516957	PDCD6	1.5238										LARGE2	-1.06848	2.18667		AAGAB	1.13391	2.99922
TRIM2	0.526173	RNF181	1.51855										IL22RA1	-1.34935	2.18799		EXOC2	1.12346	2.99719
ACOT1	0.528923	CEP41	1.50737										CACNA1G	-1.37337	2.1888		C1orf43	1.04783	2.9934
MAGED1	0.532671	PCNP	1.50617										FRS3	-1.08685	2.18883		CCPG1	1.07288	2.99219
QDPR	0.537302	SPCS1	1.50419										C12orf76	-1.08491	2.19012		TRIM67	1.23049	2.98468
HSPE1	0.538984	CCAR1	1.49999										FZD8	-1.01997	2.19042		ATP13A3	1.03057	2.97982
DNAJB6	0.539118	PEBP1	1.49488										AC080112.1	-1.02018	2.19198		GSAP	1.37255	2.9798
AHSA1	0.545851	ROCK2	1.47719										ARRDC4	-1.0255	2.19799		AKT3	1.16439	2.97791
YWHAZ	0.547051	PHF6	1.47651										RAD9A	-1.0199	2.20354		KCNMA1	1.14643	2.97065
PYCR1	0.548248	STRN	1.45355										PLEKHA1	-1.03261	2.20546		LPGAT1	1.03773	2.96717
GSS	0.551136	NUTF2	1.45336										NOTCH1	-1.01661	2.21568		PRRG4	1.26083	2.96318
TDRKH	0.552807	TPMT	1.4509										CISH	-1.13012	2.22468		PCAT1	1.22498	2.95995
RPL28	0.553729	OTUD7B	1.43846										CX3CL1	-1.02819	2.23594		HIGD1A	1.10508	2.95881
TAX1BP1	0.555568	STK24	1.43463										CHADL	-1.05646	2.24054		SLC2A4	1.11279	2.95848
MAGEB2	0.558252	SNX6	1.43432										TMEM52	-1.18618	2.24083		XRCC5	1.02816	2.95201
NUP133	0.560062	SPATS2L	1.43017										ARHGEF4	-1.15468	2.24297		EIF4E2	1.18036	2.95143
DPF2	0.562811	CHCHD2	1.4279										SCAND1	-1.10269	2.2524		CYP19A1	1.42912	2.94437
GOLT1B	0.564141	LRRFIP1	1.42729										SARM1	-1.08454	2.25858		HIVEP2	1.19869	2.94124
MBNL1	0.566784	LSM4	1.42483										PITX1	-1.16328	2.2624		INPP4B	1.03676	2.93803
KIF13B	0.57139	TXNDC12	1.42209										CORO1A	-1.0261	2.27196		TNIK	1.08426	2.92693
RPS11	0.572402	AKT3	1.41921										MARVELD1	-1.13039	2.27259		LINC02234	1.67114	2.92664
MRPL19	0.580111	ZC3H18	1.40546										PITPNM3	-1.09872	2.27365		CBX1	1.07171	2.92604
QKI	0.581833	AK6	1.40534										ADORA1	-1.18227	2.2751		NME7	1.15876	2.91862
IDH3B	0.586272	RPS27A	1.40421										DGCR11	-1.06673	2.27658		PDE1C	1.12698	2.91553
ATAD1	0.589574	RTN4	1.39744										MLPH	-1.07551	2.2776		EPAS1	1.05678	2.87187
TUBA1C	0.591663	SIL1	1.39505										TMEM191A	-1.27937	2.2776		ENOX1	1.25892	2.86204
TMX3	0.592371	RPL36	1.39027										NYNRIN	-1.15839	2.28151		PELI1	1.08789	2.85979
PMVK	0.59573	PCM1	1.38539										INAFM1	-1.02536	2.28316		RASA1	1.11242	2.85602
RPL10	0.595966	PBXIP1	1.3853										MAG	-1.17712	2.28526		FBXW7	1.19441	2.85503
UCK2	0.600225	B2M	1.37933										NDUFS7	-1.14545	2.28728		ACTR2	1.03388	2.85432
NDUFA10	0.603928	CHERP	1.3787										GNA11	-1.06489	2.29544		AL133372.3	1.43705	2.85181
TXNDC5	0.604276	MYL12A	1.36854										RAB38	-1.10729	2.2982		GRIA3	1.22132	2.84249
FKBP8	0.609706	GOLIM4	1.36699										CLCF1	-1.32107	2.29979		MAP4K4	1.04845	2.83644
ATAD3A	0.611806	PRDX6	1.36681										CARMIL2	-1.17604	2.30086		ZNF365	1.05826	2.83024
POLDIP2	0.612866	AKAP12	1.36558										NKD2	-1.15761	2.30377		PPP1R1C	1.40321	2.82574
ACTR1A	0.612934	ATP5A1	1.35611										SNHG11	-1.08302	2.30556		IL13RA2	1.03145	2.82032
UFD1L	0.618448	NPEPPS	1.35128										AC100803.2	-1.02967	2.30782		LINC01033	1.04892	2.81969
RBM26	0.618783	VPS37A	1.34852										BOK	-1.04006	2.30939		RAB9B	1.24768	2.81844
TRIM26	0.631216	S100A11	1.34786										PLEKHN1	-1.05082	2.3123		BIRC3	1.24565	2.81532
ADK	0.631745	CARHSP1	1.34234										C4orf46	-1.04314	2.31462		LINC00973	1.04713	2.80648
MPHOSPH10	0.632008	TNKS1BP1	1.34101										CACNB3	-1.04497	2.32245		MRPS6	1.1132	2.79976
DYNC1LI2	0.636447	MYL6	1.33895										CTDSP2	-1.11878	2.32759		SCFD1	1.0764	2.7929
TSPYL1	0.639208	PLIN3	1.32174										CERS1	-1.05808	2.32982		GJA5	1.17908	2.79009
MRPL39	0.639356	PLEKHO2	1.32094										FZD5	-1.0659	2.33178		TULP3	1.1382	2.78825
APPL1	0.644182	RPL27	1.32026										EN2	-1.12715	2.33202		ANKRD44	1.00726	2.78395
PRRC1	0.658459	ILKAP	1.31955										AC105446.1	-1.36926	2.334		DCSTAMP	1.18883	2.78166
HSP90AB2P	0.675951	CFL2	1.31361										RPL18AP3	-1.16176	2.33425		PPP1R14C	1.13334	2.77855
LONP1	0.681218	GCC2	1.31124										HCFC1	-1.02129	2.33467		GOLGA4	1.13828	2.77753
USP16	0.681277	PAFAH1B3	1.3038										SMPD4	-1.02073	2.33674		NSMCE2	1.13996	2.77314
TES	0.692673	BIN1	1.28978										MED26	-1.01246	2.33916		JPH1	1.12105	2.76537
FAM114A1	0.695722	PPP4R2	1.2872										GMIP	-1.06216	2.34064		EIF4G3	1.00351	2.76421
CPNE3	0.697388	EIF3J	1.28377										PLD6	-1.02897	2.34309		MORF4L1	1.04082	2.7612
OR56B4	0.700459	PSMA7	1.28188										TTC7A	-1.05023	2.34337		BMX	1.32191	2.74938
DDX19A	0.70303	SRRM2	1.28147										JAG2	-1.05169	2.35258		PEBP1	1.12847	2.7488
KATNAL2	0.7053	HIST1H1E	1.27171										GIPC3	-1.07709	2.35356		ARHGAP42	1.00585	2.73597
SNX2	0.709555	ATP5H	1.27119										KLHL21	-1.06193	2.35953		IGF2BP3	1.26135	2.73582
TRIP4	0.716543	RDX	1.27088										PLOD3	-1.26269	2.36215		PTPRC	1.34081	2.72779
CRYZ	0.719517	SCO1	1.26983										C17orf53	-1.09263	2.36308		METAP1D	1.14919	2.7257
CYP4A22	0.728185	PEA15	1.2693										SLC5A4	-1.08884	2.3637		AKAP6	1.07666	2.7144
PCYT2	0.728421	NEU1	1.26319										VKORC1	-1.00334	2.36824		PLEK	1.58185	2.68628
PDIA5	0.731017	NEDD8	1.2608										ORAI2	-1.02084	2.37909		DOLK	1.08446	2.67742
CD81	0.733109	BCAS2	1.24619										GINS4	-1.01708	2.38064		STN1	1.03837	2.67555
MMP24	0.734992	TMED5	1.24584										ANKRD13B	-1.01752	2.38205		ENTHD1	1.42398	2.67093
RCC2	0.739252	UFC1	1.24438										CCDC88C	-1.15288	2.38297		MAP7D2	1.16036	2.67028
ACTB	0.740424	BAG6	1.24272										DISP2	-1.26365	2.38322		KCNIP2	1.3709	2.66833
NDUFV1	0.741513	YLPM1	1.24213										PLP2	-1.22554	2.38745		CALD1	1.02505	2.65345
AARS	0.742758	CRIP2	1.24052										MFSD13A	-1.07284	2.39219		LINC01914	1.37885	2.65191
ZC3H11A	0.747499	RPS10	1.23252										FOXRED2	-1.03323	2.39456		PPCS	1.13763	2.64992
GAR1	0.754136	GTF2E2	1.23145										COL5A3	-1.1052	2.39699		ITGA10	1.06631	2.64842
ESD	0.763766	UGP2	1.23017										NKILA	-1.14656	2.39919		COX7C	1.08702	2.64565
NEDD4	0.764139	EEA1	1.22939										SLC2A8	-1.09872	2.39952		MAP2K5	1.12542	2.63386
RBM28	0.765994	EHBP1	1.2196										CDC6	-1.03003	2.40049		RPL23AP7	1.0423	2.62499
TMF1	0.769309	ZFYVE19	1.21445										CD151	-1.22207	2.40207		CCDC91	1.03133	2.62275
NIPSNAP1	0.776297	COX5B	1.21237										CEMIP	-1.09824	2.40572		DYNC2LI1	1.11656	2.60814
SPG11	0.778	MACF1	1.2077										RRBP1	-1.01939	2.40746		RAB11FIP4	1.09164	2.58797
MPST	0.781094	MAPRE3	1.20577										ADAMTS7	-1.09005	2.41085		DUSP4	1.00011	2.5868
ITPR3	0.789205	PLAT	1.2039										PIGZ	-1.0716	2.41509		ACAT2	1.0334	2.57682
MEMO1	0.789477	ST13	1.19569										PTP4A3	-1.05997	2.41629		CASQ2	1.29538	2.56416
BCL2L13	0.793046	ANXA7	1.19435										HES4	-1.17859	2.41874		ST8SIA4	1.22784	2.55644
SUGT1	0.795753	LSM3	1.18011										SLC8B1	-1.07971	2.4188		AL078621.3	1.2827	2.54694
ITGB1	0.800746	SF3B4	1.17974										TMEM94	-1.06824	2.41921		AC119674.1	1.40761	2.54377
NUBP1	0.801313	KHSRP	1.17905										ZNF524	-1.13833	2.41928		MFAP3L	1.01328	2.54363
PHGDH	0.809504	TTLL12	1.17865										ANKRD9	-1.06615	2.42212		LAT2	1.33068	2.53728
WDR82	0.812246	ACTN1	1.17539										CASTOR2	-1.13143	2.42214		RTN4IP1	1.06788	2.53124
MYO5A	0.81534	TNC	1.17399										QSOX1	-1.0016	2.42398		MAP2	1.09308	2.52759
VTN	0.81813	DUSP23	1.17363										SPDYE3	-1.15297	2.42586		ANGPT1	1.02875	2.52536
VCPIP1	0.820445	SPTAN1	1.16967										EVC	-1.08041	2.4294		SLA	1.38704	2.52498
PTPN1	0.823418	CSK	1.16936										KCNK6	-1.18372	2.42991		SCG5	1.22	2.48468
02-Sep	0.82558	LRPAP1	1.16582										YRDC	-1.06547	2.42993		TOX	1.00338	2.48247
SMARCA5	0.826295	GPR126	1.1655										GALNT16	-1.04222	2.44442		ZNF512	1.00487	2.48096
OAT	0.83358	FKBP4	1.16159										MLXIP	-1.00935	2.44992		COQ7	1.03629	2.47251
SARS	0.837524	UROD	1.15667										HSPG2	-1.13025	2.45712		NCALD	1.05642	2.4715
SUCLG1	0.839823	HNRNPA2B1	1.15371										SLC45A3	-1.03785	2.45835		ENKUR	1.18306	2.47005
GBA	0.852545	SORBS3	1.14707										ANKS6	-1.04337	2.46041		ARPC3	1.1618	2.46139
RMDN3	0.868961	HIST1H1B	1.14443										KLHL25	-1.08804	2.46322		CCNYL1	1.11243	2.45626
EEF1A1	0.870631	ITGA2	1.1443										MED16	-1.03332	2.46381		LINC00641	1.02919	2.4322
HP1BP3	0.878419	AFAP1L2	1.14369										SLC29A4	-1.21301	2.4706		FGF14	1.26895	2.41955
ARL3	0.879169	NDUFS5	1.14114										DHX34	-1.05233	2.47159		RFPL4B	1.22272	2.3975
ANXA6	0.885653	CALD1	1.14046										TNFSF13	-1.26086	2.47486		RALBP1	1.00669	2.38451
CDC42SE1	0.891796	COX20	1.13948										MAP1S	-1.03612	2.47613		PRTFDC1	1.00842	2.38372
ARHGAP25	0.901377	ANP32E	1.13722										NDUFA11	-1.16391	2.47764		SYNPO2L	1.42664	2.38293
HSDL2	0.909397	GPC1	1.1371										KREMEN2	-1.14414	2.47861		AC005999.2	1.41644	2.38289
OGDH	0.915602	NPTN	1.13564										RHOG	-1.158	2.48076		TRMT10A	1.06396	2.37203
ANXA5	0.916237	RPS21	1.13454										WASF2	-1.20917	2.48336		RINL	1.31704	2.36729
MAD1L1	0.917314	LOXL3	1.13115										B3GNT9	-1.11206	2.48354		TGFB3	1.01451	2.36208
GBA3	0.925309	RPLP2	1.12764										MAPK8IP3	-1.09306	2.48526		CFDP1	1.03937	2.32696
THOP1	0.927454	NDUFA5	1.12595										CAPN10	-1.00405	2.4855		AC009518.1	1.53504	2.28905
CDK11A	0.930113	SLC5A3	1.12248										CHST2	-1.03057	2.48748		LMCD1-AS1	1.29413	2.28877
DPP9	0.934281	PSPC1	1.11538										TMEM161A	-1.16878	2.49215		LINC02269	1.4163	2.27632
NEK9	0.93976	LAMB1	1.11318										ABCD1	-1.14422	2.49361		PIWIL2	1.2011	2.27137
PDXDC1	0.94452	CBX3	1.10693										RPS28	-1.02917	2.49432		AC124276.1	1.28204	2.27095
AKAP13	0.944797	TOLLIP	1.10673										SH3BP1	-1.06355	2.50459		PKNOX2	1.03765	2.25527
SERPINB6	0.949727	SAE1	1.10423										SERINC2	-1.24509	2.50826		PHEX	1.16463	2.25233
SGSH	0.955356	SSFA2	1.10352										ZNRF3	-1.04096	2.52606		LEKR1	1.24864	2.25136
NFKB2	0.956659	EEF1D	1.10291										ARHGEF19	-1.02161	2.53385		FIGN	1.01409	2.24847
PGM3	0.96763	UBL4A	1.09836										PRR14	-1.04101	2.53449		AUH	1.0193	2.23579
INHBA	0.969117	NFS1	1.09681										TTYH3	-1.19019	2.53588		OTOGL	1.02457	2.20138
LEPRE1	0.97368	RPL32	1.08959										AP1B1	-1.00601	2.53631		SLCO2B1	1.00862	2.20125
AIFM1	0.977833	SUMO2	1.08683										TROAP	-1.04183	2.5375		PPP2R5A	1.10124	2.19121
LIMS3L	0.984503	RBMX	1.08314										ATP13A2	-1.04046	2.53821		GCNT2	1.08969	2.17626
ACAA2	0.988458	SNTB1	1.07892										NATD1	-1.01882	2.54546		CASQ1	1.36596	2.15313
TXNRD1	0.993088	GRPEL1	1.077										FURIN	-1.26942	2.54747		MORF4L1P1	1.12708	2.15087
HSPB1	1.00081	RPL34	1.07637										HRAS	-1.02603	2.55218		BEST3	1.02918	2.1477
ARHGAP1	1.00421	LSM6	1.07376										BRAT1	-1.01391	2.55685		DGAT2L6	1.16277	2.13369
ICAM1	1.00618	UCHL1	1.07153										FBXO44	-1.04988	2.55979		IL1B	1.1985	2.11054
CD2AP	1.01641	CKAP4	1.07094										SDC1	-1.17496	2.56044		GRB14	1.09241	2.10783
UBLCP1	1.02384	LYPLA2	1.07086										HCN2	-1.00282	2.56619		GRPR	1.21586	2.10619
TSNAX	1.02872	RCN1	1.07										ARL4D	-1.00133	2.56827		SSPN	1.16203	2.09462
PLEC	1.03064	PODXL	1.06585										LRCH4	-1.1497	2.56861		AC124016.2	1.19198	2.08391
GAS7	1.03373	HIST1H1C	1.05293										ATP13A1	-1.03026	2.56895		CEP19	1.0563	2.08171
CTNND1	1.03865	SKP1	1.04773										GPR3	-1.08656	2.57554		AC015660.1	1.11816	2.07838
PSMD7	1.04475	GULP1	1.04072										SPIN1	-1.08101	2.57582		TRIM51CP	1.22569	2.07756
CCT3	1.04823	MRPL14	1.04062										ETV2	-1.3342	2.57709		MYBPHL	1.16552	2.06724
ZC3H7B	1.06239	ARPC5	1.03792										E2F2	-1.1002	2.58781		AP000569.1	1.00057	2.05783
GOLGA2	1.06872	LAMTOR5	1.03631										CRTC3	-1.0397	2.58877		AC003092.1	1.06685	2.05453
TMEM263	1.075	YWHAG	1.03431										TEX22	-1.26207	2.59073		SETD9	1.02256	2.05395
MRPL55	1.08232	ENAH	1.02998										B3GAT1	-1.2215	2.59106		AQP3	1.06327	2.0455
UGDH	1.09244	ATP5B	1.02435										ALDOA	-1.14839	2.59117		AC011294.1	1.10595	2.03419
SRXN1	1.09568	RBM25	1.02398										AMER1	-1.12232	2.59219		TRIM51	1.05382	2.03327
ABHD10	1.09621	LAMA4	1.01779										EPOP	-1.1052	2.59345		TMEM81	1.00512	2.03236
MRPL3	1.10668	PIN1	1.01692										FBXL18	-1.10339	2.59545		FBXL13	1.0369	2.01608
MRPL45	1.10869	CAPZB	1.01235										NUDT22	-1.16846	2.59546		AKR1B10	1.07625	2.00432
FKBP14	1.11683	HCLS1	1.01061										PLPPR2	-1.17454	2.59631		AL390755.1	1.15498	1.97454
TOR1AIP1	1.12213	NQO2	1.00941										ADAMTS15	-1.23861	2.59649		RPL34-AS1	1.24219	1.96228
ECI2	1.13093	ABHD11	1.00929										ESYT1	-1.03555	2.60043		TRIM31	1.12793	1.9527
GPR107	1.13126	ZC3H4	1.00811										ADAMTS17	-1.03941	2.60057		LUCAT1	1.04942	1.93727
PSAT1	1.13324	IGBP1	1.00679										EDC3	-1.009	2.60532		TTC30B	1.01781	1.92867
CDC73	1.14422	TMEM109	1.00621										INPP5E	-1.14818	2.60726		GPD1	1.01124	1.91506
TIGAR	1.1532	ATP5F1	0.99981										SLC29A1	-1.03898	2.60839		C3AR1	1.19518	1.89986
GCLM	1.16155	COX5A	0.998355										PALD1	-1.02239	2.61466		MYO7A	1.04982	1.87893
IRS2	1.16236	RPS26	0.998312										SLC52A2	-1.02559	2.61757		ANKEF1	1.08709	1.87743
STK26	1.16385	SNRPG	0.997353										CTDSPL	-1.14367	2.62162		TRIM6	1.1542	1.87144
ACO1	1.17393	ACTN4	0.995666										CDC42BPB	-1.02956	2.62338		RNF128	1.07309	1.8695
NRBP1	1.17417	MSI2	0.992705										CLN6	-1.01851	2.62408		STS	1.0457	1.85345
PPM1F	1.17431	PSME1	0.99211										MAP11	-1.00439	2.62592		CHRNA6	1.13697	1.83499
TUBB2A	1.1784	IRF2BPL	0.987669										ZNF513	-1.08424	2.62698		NME5	1.02537	1.83113
ATP6V0D1	1.18865	YWHAE	0.98618										EPHB4	-1.26992	2.62796		FABP3	1.03973	1.82273
FHL2	1.1914	PSMA1	0.985541										LINC00839	-1.16766	2.62992		AL034417.2	1.19694	1.81694
FDXR	1.19695	NES	0.982677										ERFE	-1.10026	2.63536		LINC01602	1.17781	1.81356
SLC1A5	1.2072	RBBP7	0.981055										KCNK5	-1.12707	2.64076		AC079760.2	1.15012	1.79897
VPS4B	1.21833	RPS20	0.979174										VGF	-1.12504	2.64181		TRANK1	1.16374	1.78252
CNN3	1.21991	DDRGK1	0.976057										GLIS2	-1.14146	2.65082		FAM163A	1.10064	1.7609
NUDCD1	1.22208	FTH1	0.975232										MYADM	-1.10737	2.65152		LINC02608	1.17598	1.75871
NAGA	1.23992	ARHGEF11	0.972215										SELENOO	-1.04994	2.65241		MB	1.26575	1.73291
HMGCL	1.25269	YWHAB	0.971883										TMEM120B	-1.0645	2.65277		SKAP1	1.07881	1.72195
VAPB	1.25352	ACOT13	0.970165										GAA	-1.03353	2.65291		AL162726.3	1.11212	1.71378
CD109	1.26508	U2AF2	0.962553										SNHG7	-1.11959	2.65725		AC005083.1	1.0783	1.69934
FKBP7	1.26909	RPL35	0.961463										ARHGEF1	-1.0247	2.65785		ANO3	1.02008	1.68015
HSPA6	1.2701	CANX	0.959728										BAK1	-1.04775	2.6602		AC073370.1	1.01173	1.67683
DLST	1.2711	PPP1R8	0.956489										CCDC9	-1.02445	2.66191		ZFHX4-AS1	1.02527	1.67475
ARHGDIA	1.27261	HIST1H4A	0.955677										CENPT	-1.05164	2.67084		FSIP1	1.06695	1.67414
TGM2	1.27565	SRSF3	0.954589										SLC10A3	-1.05578	2.67309		CALCR	1.11639	1.66217
EDC3	1.28283	LSM1	0.953496										TAFA3	-1.01839	2.67342		LAMC2	1.02249	1.66133
IDH1	1.28411	SON	0.952914										FBLIM1	-1.0773	2.67738		PNLIPRP3	1.04596	1.65373
PPID	1.32182	RPL23A	0.949765										CDCA5	-1.03402	2.67835		RIMS2	1.02333	1.64582
FERMT2	1.32476	PDIA4	0.949327										SLC38A7	-1.14827	2.68376		LINC01522	1.07017	1.64037
ARFIP1	1.32863	NUP43	0.944672										RHBDD3	-1.00274	2.68393		AL353138.1	1.12848	1.59661
SHC1	1.33886	KIF5B	0.944495										POM121	-1.10794	2.68898		AC007240.1	1.05971	1.57818
SRM	1.40747	TP53BP1	0.943052										MDC1	-1.09186	2.69345		AL357060.1	1.01788	1.55405
CACYBP	1.42308	FIP1L1	0.938772										FAM83G	-1.19181	2.69554		AC005999.1	1.02958	1.53404
SNRPD1	1.42592	ILF3	0.937785										CHST12	-1.00131	2.69712		AC090627.1	1.05507	1.5225
HADH	1.43537	ARPC1B	0.936888										LINC01006	-1.13056	2.69839		AC018731.1	1.01405	1.42812
SNAP23	1.47742	CRTAP	0.936474										MCOLN1	-1.05759	2.70234		XRCC6P1	1.08916	1.40127
KRAS	1.50221	RASSF8	0.934116										TMEM198	-1.05396	2.70893		BPIFA2	1.03801	1.36524
EIF3B	1.52312	S100A6	0.931651										COPE	-1.02789	2.70932		AKNAD1	1.0114	1.32835
HADHA	1.52557	COMT	0.931594										MKNK2	-1.07263	2.71003
P4HA1	1.5262	TOM1	0.931299										PPP1R35	-1.08104	2.71024
SERPINB1	1.52622	TPI1	0.930802										IL17B	-1.3678	2.71635
YTHDF3	1.53342	KTN1	0.924561										AC124283.2	-1.51513	2.72122
DDX3X	1.53553	PICALM	0.922593										PAXX	-1.11781	2.72158
ACADM	1.54272	ATP5O	0.921793										RNF167	-1.09729	2.72478
IMPAD1	1.56379	ERP29	0.920656										SLC16A13	-1.26332	2.73446
ABCF1	1.59539	MARCKS	0.918944										TSPEAR-AS2	-1.21626	2.73713
CPT2	1.60994	CSTF2	0.917725										KCNS3	-1.36322	2.74352
RRBP1	1.61177	ADAM9	0.909928										ARSA	-1.02309	2.74692
SH3GL1	1.61877	RPAP3	0.909269										RNF123	-1.10743	2.74791
FAT1	1.62792	CTTN	0.907734										PPFIA3	-1.04171	2.74816
RRP8	1.62822	RTF1	0.907569										MYBBP1A	-1.07198	2.75038
UAP1	1.63557	IGF1R	0.90654										NOS3	-1.25145	2.7568
SLC7A5	1.65282	SAFB	0.905592										ZNF408	-1.15421	2.75965
GARS	1.70059	ADD3	0.903076										PTDSS2	-1.00079	2.76304
ARFGAP1	1.7044	SNRPD3	0.89955										SLC44A2	-1.12238	2.76451
ILK	1.7093	DCBLD2	0.897596										BX255925.3	-1.07608	2.76472
SLC3A2	1.71331	CPNE1	0.897116										LIMD2	-1.16179	2.77163
TBCE	1.7529	GSTM1	0.896867										NLRX1	-1.1677	2.77297
MAP2K1	1.76726	TMED4	0.893269										PPIF	-1.24577	2.77576
TSSK4	1.82592	SUMF2	0.892071										GTPBP1	-1.05242	2.77756
SQSTM1	1.84934	COTL1	0.891307										RIPOR1	-1.01467	2.778
HSPH1	1.86542	EPS8	0.890261										TONSL	-1.03676	2.78541
GNPDA1	1.86921	SMARCE1	0.889954										TIMP3	-1.22365	2.7874
DDX3Y	1.8738	HTATSF1	0.887434										TMSB4X	-1.15082	2.79019
NPM3	1.8747	DCUN1D1	0.886011										SPRED3	-1.1396	2.79553
MAP2K3	1.88474	PLD3	0.884728										FBXL19	-1.03696	2.79632
DNAJA1	1.97137	MRPL13	0.882223										YY2	-1.33122	2.79666
PNP	2.01668	LRRC59	0.882086										SF3B5	-1.01712	2.79707
TSPAN14	2.02061	MYL1	0.880023										GNG4	-1.05981	2.79758
THBS1	2.02345	XRCC1	0.872823										MBD3	-1.1409	2.8001
TOMM70A	2.04547	SPRY4	0.871137										RIMS4	-1.18254	2.80127
TTN	2.08718	HPCAL1	0.870379										SH3BP2	-1.03776	2.80342
MSN	2.09415	SHMT1	0.870295										PCNX3	-1.0271	2.80621
10-Sep	2.16023	YEATS4	0.869319										RASSF7	-1.24435	2.80798
DDI2	2.2026	ZNF326	0.868691										PITPNM1	-1.02502	2.81264
DNAJB4	2.27534	NENF	0.863869										TIMM50	-1.00564	2.81586
SEC13	2.29169	HBS1L	0.863623										SQSTM1	-1.25887	2.81636
GPX7	2.34582	DDX27	0.862794										ABTB1	-1.13845	2.81823
HSP90AA1	2.44951	ISOC2	0.860582										OGFOD3	-1.02561	2.82457
CHORDC1	2.49116	SEC11C	0.858817										AC087289.1	-1.02131	2.82792
TLN1	2.57871	OCIAD1	0.857552										CALHM2	-1.2581	2.82883
SCN11A	2.66434	BICD2	0.85618										OXLD1	-1.05406	2.83228
DNAJB1	2.80198	OSBPL3	0.854789										COL18A1	-1.14169	2.83345
SERPINH1	3.02778	PLS3	0.850908										GPAA1	-1.07161	2.83476
ZNF622	3.07335	LGALS3BP	0.848791										NBL1	-1.029	2.83624
PPIF	3.09364	SNRPN	0.844067										RTL8C	-1.03315	2.83796
PAPSS2	3.09933	ATOX1	0.841983										TEDC2	-1.02607	2.84056
DDX21	3.17973	SF3B2	0.841448										RABAC1	-1.21484	2.84176
ITGB6	3.26338	DYNLRB1	0.84083										CRIP2	-1.06497	2.85422
HSPA1B	3.39879	TSSC1	0.838713										RITA1	-1.1117	2.86042
HSP90AB1	3.41239	ACOT7	0.838261										RPS2	-1.03652	2.86152
ALDH18A1	3.53738	CD97	0.833559										TSPO	-1.09698	2.86153
PLOD3	3.91772	EBNA1BP2	0.831272										POFUT2	-1.03532	2.86379
		ANP32A	0.829222										PLEKHM1	-1.10129	2.86456
		SGTA	0.828498										PRELID1	-1.41825	2.86759
		C1orf198	0.825754										POLR2E	-1.12837	2.86806
		RPLP1	0.823148										REEP4	-1.13644	2.86935
		SCP2	0.822908										ATF5	-1.0039	2.87334
		FABP5	0.82104										PIAS4	-1.12384	2.87398
		11-Sep	0.819256										PLXNA3	-1.07819	2.87587
		ENO2	0.817144										HGH1	-1.07288	2.87696
		S100A10	0.816594										DPH2	-1.07683	2.87701
		PPP3CA	0.816038										ZDHHC18	-1.37262	2.87865
		LGMN	0.81299										MSX1	-1.2168	2.88432
		ZKSCAN1	0.811384										TMEM14C	-1.06424	2.88442
		PFN1	0.805362										CENPM	-1.03674	2.88867
		SNX3	0.801468										MRPS12	-1.00665	2.88928
		PRRC2A	0.8012										CYBC1	-1.01841	2.89254
		NUFIP2	0.799396										ZNF710	-1.12826	2.89594
		GOLGA3	0.79879										FANCE	-1.08593	2.89648
		RBM8A	0.798776										RAD51	-1.18872	2.90113
		DPYSL3	0.797385										NT5M	-1.15681	2.90254
		DDX42	0.795881										PTPN23	-1.17084	2.90421
		COPZ1	0.795498										CFAP410	-1.16891	2.90541
		SCRN1	0.794709										CPSF4	-1.0771	2.90678
		SNRPF	0.791995										TMEM98	-1.21395	2.90827
		SPATS2	0.789426										PLEKHA4	-1.0171	2.90873
		FCRLA	0.788625										TTYH2	-1.13756	2.9096
		YBX1	0.78797										SELENOM	-1.00766	2.9204
		TJP1	0.786236										PCOLCE	-1.10899	2.92229
		PSMB2	0.784896										CYB5R3	-1.35045	2.92332
		WDR74	0.784737										PHETA1	-1.0748	2.92416
		LMAN2	0.784085										URM1	-1.04318	2.92924
		FGF1	0.783234										POLE3	-1.08356	2.93286
		BRIX1	0.782259										ABCA2	-1.09111	2.93911
		LGALS3	0.7822										CDH15	-1.10492	2.93988
		UBE2G2	0.777528										FAU	-1.04915	2.94562
		YBX3	0.774632										CCDC85B	-1.13782	2.94786
		MRPL27	0.772382										TNFSF9	-1.34252	2.94942
		GTF2I	0.772117										TTYH1	-1.01382	2.95429
		CLTB	0.770667										ZFPL1	-1.29206	2.95992
		NUDT21	0.769985										MGLL	-1.31405	2.96061
		NUCB1	0.765782										TBL3	-1.01178	2.96986
		BCLAF1	0.764617										ZNF469	-1.15054	2.97008
		PNN	0.763515										FAM234A	-1.11489	2.97471
		C9orf114	0.763175										NKX2-5	-1.25706	2.97787
		SCFD1	0.761663										CC2D1B	-1.08197	2.98046
		SMARCC2	0.761599										NAA80	-1.28961	2.98581
		GAA	0.760655										LRFN1	-1.3457	2.98773
		MRPL40	0.760628										FGFR3	-1.13668	2.99001
		PGAM1	0.75736										AVPI1	-1.07954	2.99704
		NPM1	0.754904										SLC12A9	-1.08672	2.99911
		GIGYF2	0.754046										CDIPT	-1.14044	3.00537
		GSTK1	0.75376										CEP170B	-1.21061	3.00669
		HNRNPF	0.7533										MANEAL	-1.23998	3.00685
		DTYMK	0.752645										KCNIP3	-1.37773	3.01234
		TPD52	0.750983										GADD45B	-1.19205	3.01578
		UFM1	0.742938										CERCAM	-1.04758	3.01695
		MAN2B1	0.738821										FTL	-1.27301	3.02116
		CPVL	0.738402										LRFN4	-1.30284	3.02215
		HDAC2	0.736221										SPOCD1	-1.04467	3.02781
		PREP	0.73423										THAP7	-1.06181	3.02844
		BABAM1	0.733196										RAVER1	-1.29143	3.02896
		CORO1B	0.732671										VASN	-1.35998	3.03857
		CAST	0.73259										TMEM115	-1.1105	3.03865
		GMPS	0.732143										NCKAP5L	-1.16239	3.03912
		PGM1	0.731613										IFITM2	-1.11144	3.04008
		OS9	0.727426										AC006538.1	-1.01783	3.0405
		ETFA	0.727132										SIGIRR	-1.1916	3.0433
		FAM96B	0.726289										SLC25A10	-1.31294	3.04821
		HNRNPK	0.726279										LMF2	-1.15704	3.0516
		PCYOX1	0.725436										ELOB	-1.17365	3.05182
		ITGB8	0.724522										H6PD	-1.23868	3.05187
		GDF15	0.723537										RNASEH2C	-1.18421	3.05336
		CD44	0.722196										SRM	-1.16492	3.05922
		FAHD1	0.721891										AURKB	-1.10163	3.06005
		DBN1	0.721632										CYBA	-1.11945	3.0601
		SFXN3	0.721594										SLC25A39	-1.36908	3.06089
		WBP11	0.721372										MCM2	-1.08634	3.0616
		SPCS3	0.721051										DTX2	-1.17358	3.06307
		LIMK1	0.718734										ADAM11	-1.23526	3.06687
		EIF1AX	0.718646										DVL3	-1.02907	3.07047
		DDT	0.717108										FSTL3	-1.43247	3.07499
		CALU	0.716403										KRBA1	-1.16652	3.0753
		SEC24C	0.715299										MAVS	-1.14318	3.07548
		SYAP1	0.714024										FAM167A	-1.25268	3.0756
		HINT1	0.709579										SRRM3	-1.14859	3.07571
		AK3	0.707957										YIF1B	-1.06863	3.07577
		PITPNA	0.705044										CHCHD10	-1.00939	3.07595
		CHTOP	0.703428										SAPCD2	-1.1362	3.07864
		TFCP2	0.700791										ST6GALNAC4	-1.07918	3.07889
		UBA2	0.698565										PTK7	-1.16585	3.08311
		SRSF5	0.691762										SCRIB	-1.14183	3.08455
		TPD52L2	0.690922										MPP2	-1.14643	3.0851
		INPP1	0.687303										POMGNT2	-1.03461	3.08664
		SULT1A1	0.686627										SELENON	-1.17788	3.08934
		LARP4	0.681102										DOK4	-1.07888	3.09293
		HN1	0.680369										TMED1	-1.19177	3.09378
		OTUB1	0.677153										FAM189B	-1.24885	3.09501
		FKBP2	0.675422										NEURL1B	-1.3272	3.09756
		RCN2	0.675113										KIAA1522	-1.25513	3.1049
		H3F3A	0.672731										EMILIN3	-1.42644	3.10561
		DNAJC7	0.666954										RAB3IL1	-1.25898	3.11251
		UBE3C	0.666644										PQLC2	-1.19862	3.11535
		GRB2	0.66595										TMEM54	-1.11059	3.11678
		COX7A2L	0.665722										DVL2	-1.12239	3.11721
		DCXR	0.664707										TMEM104	-1.30727	3.11952
		UBXN7	0.663351										TRIP10	-1.0575	3.12116
		CD59	0.663145										PSKH1	-1.3433	3.12304
		GRN	0.662061										PQLC1	-1.04316	3.12577
		SERPINA3	0.661527										TRAF7	-1.03946	3.12826
		NDUFV2	0.661246										CLUH	-1.06182	3.12874
		STK10	0.660448										CEND1	-1.51587	3.13171
		GEMIN6	0.659978										SBF1	-1.09332	3.13326
		SCPEP1	0.659331										GLMP	-1.0875	3.13526
		UBE2L3	0.658346										GTF3C5	-1.11185	3.14025
		KLC2	0.656436										GRAMD1A	-1.02578	3.14122
		ECM1	0.655244										ABHD4	-1.36268	3.14225
		PURB	0.652894										MAZ	-1.08523	3.14517
		VPS29	0.651946										ACD	-1.18069	3.14849
		NUP62	0.645986										PLK3	-1.1507	3.14988
		UACA	0.645692										L1CAM	-1.10947	3.15129
		CDV3	0.64566										TMUB1	-1.14305	3.15388
		PSAP	0.644975										E2F4	-1.02113	3.15991
		RPL29	0.644586										MANBAL	-1.03294	3.15994
		SRI	0.64455										ADRA2C	-1.34028	3.16156
		NDUFA7	0.64443										NCOR2	-1.08906	3.1624
		FKBP9	0.644309										EFNB1	-1.01579	3.16523
		MSTO1	0.642365										PDK2	-1.22103	3.16609
		SNRPA1	0.64168										LOXL2	-1.30575	3.16627
		SARNP	0.638332										RPS9	-1.07479	3.17053
		DNAJC10	0.636423										SAC3D1	-1.25434	3.17146
		THBS2	0.636059										TEX261	-1.21092	3.17577
		RPS19	0.635836										DUSP9	-1.29608	3.17657
		UFL1	0.635155										KIF18B	-1.20016	3.17666
		SNCA	0.634754										B4GALT1	-1.21587	3.18023
		RGS10	0.632442										CDCA8	-1.1759	3.18045
		AP2M1	0.630477										ZDHHC12	-1.32466	3.18638
		SH3BGRL	0.630302										CPTP	-1.1932	3.18902
		RAP1B	0.628821										SPINDOC	-1.06514	3.18918
		UBAP2L	0.626766										MYL9	-1.2209	3.1904
		CTSZ	0.625927										SLC39A3	-1.13868	3.19065
		DENR	0.624613										FGFR4	-1.2246	3.20006
		DOK1	0.622149										CTSD	-1.17096	3.20043
		PSMB5	0.621949										FAM57A	-1.29369	3.20241
		EIF3K	0.617208										TMEM222	-1.23685	3.20461
		SORBS2	0.616043										GLTP	-1.16855	3.20503
		SART1	0.613829										WTIP	-1.24251	3.209
		TRIOBP	0.611474										WDR62	-1.23075	3.21393
		RAB11B	0.609826										LGALS1	-1.03679	3.21923
		DBNL	0.608956										LRRC3	-1.33848	3.22095
		PRKCSH	0.604304										NAA38	-1.00136	3.22336
		SNX12	0.603966										PTBP1	-1.19	3.23162
		NECAP1	0.601558										SMIM1	-1.49634	3.23204
		RAE1	0.601185										FNDC4	-1.07106	3.23298
		RPL35A	0.600991										TSC22D4	-1.10645	3.23442
		MT-CO2	0.600877										SLC4A2	-1.10967	3.23534
		ATXN2L	0.600183										SLC9A3	-1.36478	3.2365
		PHPT1	0.599242										TMEM201	-1.28423	3.23712
		CPSF6	0.597878										INAVA	-1.42847	3.23771
		RPS15A	0.595707										CTNS	-1.23549	3.23907
		NSFL1C	0.594714										EMID1	-1.19686	3.23975
		VAT1	0.593815										PPP1R15A	-1.25251	3.24103
		TPM1	0.592026										HPD	-1.42048	3.24667
		NUP35	0.590114										MAPK11	-1.21701	3.24839
		C14orf166	0.589174										C19orf24	-1.39742	3.25391
		SDF4	0.588811										NINJ1	-1.27219	3.26189
		UCHL3	0.588195										ZMYND19	-1.03811	3.26253
		EIF4E	0.587466										TNK2	-1.34351	3.26573
		RAPH1	0.586801										C15orf39	-1.14031	3.26592
		SPCS2	0.586383										JPT2	-1.22471	3.26661
		SH3KBP1	0.58481										PML	-1.16466	3.26682
		COA7	0.584042										RTN4R	-1.3506	3.26761
		RPA3	0.583815										TBC1D13	-1.20489	3.26869
		UBE2V1	0.583806										SNHG32	-1.32957	3.26941
		DMTN	0.580687										SAMD4B	-1.17585	3.2705
		TPR	0.579347										C1orf159	-1.31627	3.27627
		TMEM41B	0.577927										ORC6	-1.2187	3.28138
		RANBP1	0.575729										TSPAN15	-1.12727	3.28371
		NDUFA6	0.575539										MAP2K3	-1.18548	3.28438
		RPS24	0.574337										FBRSL1	-1.26957	3.28808
		ACADS	0.573873										RHBDF2	-1.27619	3.293
		GFER	0.569382										MAFG-DT	-1.32877	3.30442
		CNOT4	0.568429										PRX	-1.27008	3.30488
		NAP1L1	0.568318										AATK	-1.27771	3.30862
		COPE	0.56582										ZNF581	-1.11587	3.31211
		CAPRIN1	0.564793										IGFBP2	-1.19909	3.31492
		RAB13	0.564371										BLVRB	-1.13709	3.31535
		EDF1	0.563323										ALYREF	-1.07867	3.31552
		UBE2V2	0.561659										CHTF18	-1.28543	3.31839
		TRAF1	0.561368										B4GALNT1	-1.35792	3.32256
		CDC42EP4	0.560055										RTL8A	-1.0295	3.32261
		SF1	0.559694										CCDC124	-1.08601	3.32672
		EIF4B	0.55831										MAGEH1	-1.23346	3.32882
		MTPN	0.557945										LAMC3	-1.42466	3.33085
		NUDT9	0.557522										CAPN15	-1.35288	3.33684
		TMPO	0.55531										SNRNP25	-1.10367	3.33971
		HNRNPUL1	0.553611										SLC37A2	-1.62819	3.34126
		SNRPD2	0.548661										MRPL37	-1.05057	3.3422
		TRAP1	0.548019										EFEMP2	-1.17819	3.34535
		RPL19	0.547427										OAF	-1.10822	3.34546
		UBE2N	0.545406										MDK	-1.18201	3.34607
		SET	0.544926										PREB	-1.08488	3.34753
		ATP6V1F	0.544864										AKT2	-1.10378	3.34943
		HAGH	0.543907										NR4A1	-1.25897	3.36294
		MRTO4	0.543268										ASF1B	-1.30415	3.36509
		USP11	0.542854										MZT2A	-1.22594	3.36526
		NUCB2	0.540591										SLC9A3R1	-1.08418	3.36591
		EIF3E	0.539762										RPL18A	-1.18521	3.36642
		RBM33	0.539732										HYAL2	-1.17074	3.36744
		SAR1B	0.538879										RPS5	-1.18621	3.36995
		ACIN1	0.538547										CISD3	-1.06901	3.37344
		USO1	0.53798										RELT	-1.19401	3.37412
		RPL10A	0.537895										CCM2	-1.09101	3.37636
		EWSR1	0.536901										MBD6	-1.32562	3.38619
		NDUFA8	0.535604										TRIB3	-1.21558	3.39046
		NDUFS2	0.534647										EGFL7	-1.23149	3.3976
		HSPB8	0.529567										ATG2A	-1.38004	3.40004
		SPTBN1	0.528765										UBE2C	-1.20349	3.40228
		TMED9	0.528459										SLC19A1	-1.29826	3.40599
		MPP5	0.527203										DPM2	-1.34397	3.40782
		VBP1	0.526586										CTDSP1	-1.35844	3.40797
		SNX1	0.525515										ATRAID	-1.19603	3.41086
		RBM39	0.525482										MAPKAPK3	-1.12086	3.41156
		MRPS31	0.522492										SF3A2	-1.21233	3.41204
		RING1	0.521857										POP7	-1.00733	3.41218
		ABHD14B	0.521112										SYNGR2	-1.27488	3.41441
		DOHH	0.520836										CARD19	-1.32047	3.42414
		SDHA	0.519013										AJM1	-1.42906	3.42623
		SPAG7	0.518305										C19orf25	-1.08784	3.43279
		GCDH	0.517657										FOSL1	-1.07033	3.43566
		LTA4H	0.516942										GSTP1	-1.15909	3.44431
		TXNDC17	0.516927										GALE	-1.25067	3.44487
		SYNCRIP	0.514283										MCM5	-1.10632	3.44831
		SRSF9	0.512438										VARS	-1.10986	3.44866
		FXR1	0.511267										PHGDH	-1.22964	3.45046
		LBR	0.511182										POLDIP2	-1.23822	3.45077
		IDE	0.509869										MAPK12	-1.15748	3.45138
		TRIP11	0.50947										TP53I13	-1.21167	3.4597
		NEDD4L	0.506226										PLXNB3	-1.18149	3.46289
		NHP2L1	0.505769										H2AFX	-1.13513	3.46493
		TAB1	0.499987										NLE1	-1.25883	3.46585
		PTGES3	0.499963										DEDD2	-1.17112	3.47399
		EEF1E1	0.499942										BAIAP2L2	-1.39956	3.47564
		HPRT1	0.499906										SLC4A3	-1.38628	3.47859
		SRSF6	0.49794										MAFG	-1.26997	3.47935
		HDGFRP2	0.496679										ALPL	-1.17755	3.50333
		PSMD10	0.496516										METRN	-1.34219	3.50413
		RPL13	0.496005										RASSF4	-1.23654	3.50667
		TMOD3	0.49432										RECQL4	-1.28979	3.51217
		ZYX	0.494123										CDCA4	-1.22425	3.51288
		DCTN3	0.493139										NECAB3	-1.06841	3.51402
		CHAMP1	0.491669										ATAD3A	-1.22065	3.52465
		ASH2L	0.491145										LRFN3	-1.30924	3.52618
		FUS	0.489358										PEA15	-1.14656	3.52698
		DIAPH1	0.486697										FBXO6	-1.41167	3.53589
		TRIP6	0.485474										PUSL1	-1.36944	3.536
		MVP	0.482943										AC004151.1	-1.41023	3.53633
		MRPS18B	0.48203										JMJD4	-1.22002	3.53783
		CTAGE5	0.481453										TMEM250	-1.1739	3.5418
		NHP2	0.480993										ARFGAP1	-1.26799	3.55072
		CSNK2B	0.480304										KCNG1	-1.18943	3.55918
		SFXN1	0.478926										MYBL2	-1.32663	3.56045
		MRPS36	0.478711										VPS37C	-1.23396	3.56077
		GGCT	0.477964										PIMREG	-1.2951	3.56176
		SUPT16H	0.47755										MRPL9	-1.32097	3.56905
		PPP2R1A	0.477457										TFEB	-1.21232	3.57763
		AFG3L2	0.475273										NACC1	-1.23642	3.58133
		BAG3	0.475093										AC016586.1	-1.28209	3.58229
		ANXA1	0.474143										CCNF	-1.34186	3.58934
		C1QBP	0.473987										LTBP4	-1.26706	3.59055
		AP1B1	0.473738										AC005840.1	-1.27752	3.59112
		PRKAR2B	0.473706										DPP7	-1.28144	3.59202
		FAM50A	0.472109										MICAL1	-1.22825	3.59411
		H2AFV	0.471511										SHC1	-1.11591	3.59626
		TCEB2	0.471473										IRAK1	-1.10112	3.60507
		PRDX5	0.471165										PPP1R12C	-1.23956	3.60648
		SLC25A11	0.469024										HAPLN3	-1.42873	3.61098
		EEF1B2	0.466093										JOSD2	-1.3365	3.61642
		DNM1L	0.462291										GRK2	-1.12432	3.62301
		UBA3	0.45848										UQCC3	-1.49281	3.62811
		ATG3	0.456601										MRPL12	-1.57608	3.62898
		FKBP3	0.456273										FLOT2	-1.12755	3.63146
		FAM98B	0.455679										MRPL55	-1.29187	3.63181
		MESDC2	0.455596										MAPK7	-1.43757	3.63229
		STK4	0.454015										TMEM109	-1.37665	3.6454
		CTSB	0.453972										METTL7B	-1.29855	3.64647
		PGLS	0.452924										TPRN	-1.32616	3.64664
		ADPGK	0.452618										HYAL3	-1.38831	3.65604
		NDUFA13	0.452539										REEP2	-1.26147	3.65731
		RPL7A	0.45159										ETNK2	-1.40525	3.66325
		YY1	0.45134										FAM214B	-1.17721	3.66871
		MAPK1	0.450459										NCLN	-1.35383	3.67212
		UBE2H	0.446065										ADA	-1.30968	3.6734
		TBC1D15	0.444972										ADM2	-1.40451	3.67353
		SNRPA	0.442348										MYRF	-1.34406	3.67555
		HNRNPH1	0.439847										CCND3	-1.17196	3.68208
		WDR44	0.439788										RASL10B	-1.39234	3.6852
		HMGB1	0.439684										DGCR6L	-1.19649	3.68885
		NQO1	0.438003										RRAS	-1.28742	3.69768
		TMED2	0.437431										ATAD3B	-1.46849	3.70485
		UBTF	0.436734										NDUFB7	-1.36437	3.7055
		MTIF2	0.433653										VWA1	-1.40794	3.70666
		COMMD3	0.432766										EEF2	-1.00469	3.70872
		RPL37A	0.431751										MED22	-1.28151	3.726
		PPP5C	0.431424										FZR1	-1.13146	3.72709
		NACA	0.429737										SNAI1	-1.22467	3.72885
		IPO7	0.429526										UBE2SP1	-1.37576	3.7441
		GLOD4	0.429236										CKB	-1.33544	3.74919
		RRS1	0.428877										XYLT2	-1.35964	3.752
		EIF4H	0.427481										DVL1	-1.23636	3.76064
		RPS28	0.426439										POLD1	-1.17377	3.77186
		ME1	0.425929										SUV39H1	-1.40619	3.77687
		ACBD3	0.425701										PLK1	-1.29794	3.78359
		KPNB1	0.425047										MAP3K3	-1.26341	3.78569
		SRPRB	0.423957										XKR8	-1.45399	3.79252
		ABCE1	0.423216										RAB34	-1.32086	3.80828
		NMT1	0.422558										DENND4B	-1.29206	3.81813
		AK2	0.422076										LRP3	-1.48479	3.83227
		ERO1L	0.421899										BOP1	-1.33603	3.83516
		PPP2R2A	0.41986										PAQR4	-1.41697	3.8375
		CLTA	0.417083										GALK1	-1.23778	3.84105
		SCARB2	0.416312										LMNA	-1.27906	3.85063
		HMOX2	0.416172										E2F1	-1.27854	3.85179
		AP3D1	0.416153										FAAP100	-1.42489	3.85839
		SLC4A1AP	0.414967										FLYWCH2	-1.10051	3.86173
		PIR	0.41457										NUBP2	-1.33328	3.87876
		VASP	0.412935										ASCC2	-1.40677	3.88087
		FKBP1A	0.41225										ERF	-1.32013	3.88554
		PSMD6	0.408244										SLC30A3	-1.57843	3.89404
		RAD23B	0.40801										SYNGR3	-1.51481	3.90037
		IFT27	0.407669										ARAF	-1.29687	3.91004
		RPA1	0.407471										C20orf27	-1.32238	3.92007
		YWHAQ	0.406539										SMCO4	-1.49017	3.92575
		PPA1	0.401659										SCARA3	-1.47189	3.9321
		ARHGAP35	0.401422										NOL6	-1.44739	3.93395
		SSR1	0.401418										TCF3	-1.28352	3.93503
		APOA1BP	0.40037										TMEM150A	-1.43214	3.94094
		CEACAM1	0.399904										EVA1B	-1.53799	3.95548
		MRPL46	0.398909										FGD1	-1.36856	3.95608
		PC	0.398464										RPS19BP1	-1.10919	3.95963
		SF3B1	0.398035										SLC25A6	-1.06707	3.96034
		ACP1	0.397191										CDC20	-1.3783	3.96554
		DDX6	0.3968										PNPLA6	-1.41801	3.96899
		ERGIC3	0.396123										FRMD8	-1.28198	3.97289
		BCKDHA	0.395962										SH3GL1	-1.34061	3.9813
		BCCIP	0.395725										PYCR1	-1.35162	3.9867
		ARL6IP5	0.395646										ZDHHC8	-1.4432	3.9889
		SRRM1	0.391201										SOX8	-1.23052	3.9977
		STAM	0.390534										DPF1	-1.58555	4.0002
		PPHLN1	0.390346										GFER	-1.10952	4.00175
		HNRNPH3	0.389746										RIN1	-1.32262	4.01057
		NONO	0.387347										TP53I11	-1.46619	4.02083
		RPL5	0.38699										MAPK8IP2	-1.58269	4.02146
		SERPINE2	0.386873										NAT8L	-1.39974	4.02327
		CAT	0.385167										BCAR1	-1.55112	4.02795
		SAR1A	0.384265										ZNRD2	-1.40632	4.03154
		HK1	0.381634										SPATA2L	-1.36506	4.04444
		XRCC5	0.380993										MAP3K11	-1.274	4.04802
		PEPD	0.380338										FBXW5	-1.48229	4.05623
		STT3B	0.379331										LY6E	-1.41176	4.06144
		QARS	0.379015										TBX2	-1.2561	4.07585
		RBM22	0.377885										BTBD2	-1.32789	4.08442
		GMFB	0.377343										CHST14	-1.4964	4.0888
		ARPC2	0.374112										RUSC1	-1.51319	4.09135
		STAMBP	0.373206										WDR24	-1.41012	4.10292
		MSRB3	0.371628										GPSM1	-1.32539	4.10421
		RPL17	0.366828										YIPF2	-1.37478	4.10994
		ADSS	0.364539										ADAM15	-1.42388	4.12252
		EDC4	0.36431										SYDE1	-1.30039	4.12621
		NSA2	0.363238										RAB11FIP5	-1.53394	4.13526
		PSMG1	0.360572										RPL36	-1.20449	4.13767
		HNRNPL	0.360224										NHP2	-1.07748	4.14088
		ERC1	0.359919										CARD10	-1.45124	4.14647
		ACTA1	0.359455										LYNX1	-1.49152	4.15136
		PNPT1	0.358701										RHOC	-1.28095	4.16387
		LSM14A	0.35635										ZNF358	-1.49166	4.1652
		GRIPAP1	0.356244										SIVA1	-1.50356	4.17344
		STRAP	0.355571										CBX2	-1.5095	4.22788
		ITGB3	0.354834										NR1H2	-1.50848	4.22925
		APEX1	0.353914										TRABD	-1.42347	4.23002
		HM13	0.35344										TUBA1B	-1.17852	4.23279
		SOX10	0.352471										SNAPC2	-1.36843	4.25171
		PSMD2	0.351707										PCYT2	-1.42854	4.26851
		CNPY2	0.349247										SORBS3	-1.42712	4.26949
		API5	0.34831										TK1	-1.46688	4.27303
		ADSL	0.347386										SSNA1	-1.47207	4.27868
		NUDC	0.347336										AGTRAP	-1.56613	4.29948
		ATP6V1H	0.347204										SMARCD2	-1.4652	4.30951
		NT5E	0.342658										NTRK1	-1.66922	4.31469
		DDX24	0.34067										DNM2	-1.52778	4.32236
		RPL30	0.340252										SRF	-1.51397	4.36045
		DCTN1	0.339877										CCDC86	-1.55812	4.3608
		EXOC7	0.338059										RPS6KB2	-1.39887	4.37199
		SF3B3	0.337118										RARG	-1.53163	4.38775
		BZW1	0.333728										DOLPP1	-1.43262	4.39004
		SASH1	0.332182										TRMT61A	-1.66128	4.42482
		PRKAR2A	0.331792										GAS2L1	-1.51284	4.46498
		PSMD3	0.330587										CDT1	-1.50404	4.47674
		LSM8	0.329486										POLR2J	-1.48446	4.49495
		SF3A1	0.329054										PRXL2B	-1.42408	4.52312
		ARF1	0.328773										DCAF15	-1.61252	4.55529
		MTX2	0.327174										IFITM3	-1.58611	4.56368
		ANKRD44	0.325418										ARHGDIA	-1.50975	4.58608
		TRMT112	0.324645										RPUSD1	-1.49467	4.59396
		VCL	0.320913										PPP6R1	-1.46594	4.61255
		UTRN	0.319509										XRCC3	-1.65353	4.63924
		YWHAH	0.315145										TNS1	-1.78577	4.72814
		EIF3A	0.314509										MAPK8IP1	-1.42659	4.72869
		COL11A1	0.314468										PAK4	-1.6064	4.74723
		NAGK	0.313226										MRPS2	-1.42504	4.80603
		TWF1	0.313075										MIRLET7BHG	-1.84479	4.82612
		PPIC	0.310134										PIM3	-1.59808	4.83024
		ZC3H14	0.307443										STK40	-1.59947	4.85569
		UTS2	0.306971										SLC25A1	-1.53194	4.87611
		DNMBP	0.306187										MCRIP1	-1.62093	4.90491
		FAM98A	0.305611										PPM1F	-1.62305	5.16679
		HDGF	0.302058										SLC2A4RG	-1.64995	5.19143
		KIF16B	0.300915										FKBP8	-1.54367	5.33062
		NAA15	0.298783										RNPEPL1	-1.72194	5.35579
		CELF2	0.297484										C19orf48	-1.70048	5.39838
		EIF2S2	0.297445										IFRD2	-1.67466	5.41367
		TFG	0.297045										UBE2S	-1.46042	5.66421
		UBE2D3	0.296518										RAC3	-1.32479	5.71469
		UBXN1	0.296205										MCRIP2	-1.82938	5.80887
		NFU1	0.294459										NME4	-1.87565	6.2117
		NMD3	0.293451										THEM6	-1.95849	6.41969
		PRRC2C	0.291783
		BCAP29	0.289549
		ITGA4	0.28949
		GET4	0.289384
		ABI1	0.285719
		WDFY1	0.284518
		HRSP12	0.283232
		PABPC4	0.279633
		RPS3	0.279517
		NDUFS8	0.279227
		SLIRP	0.27807
		CYCS	0.276746
		ARL8B	0.275678
		LAMTOR3	0.273996
		SGTB	0.272987
		FAM129B	0.272196
		AKAP9	0.271423
		LGALS1	0.27133
		AIP	0.270927
		ACOT9	0.270693
		PSIP1	0.268807
		FOSL1	0.267382
		TFRC	0.266976
		HNRNPA1	0.266973
		M6PR	0.264103
		NDUFS3	0.263546
		SELO	0.259521
		TPM3	0.257425
		NUP214	0.25394
		ERGIC2	0.253031
		PRAF2	0.250307
		SMAP1	0.250012
		SOAT1	0.248276
		HIBCH	0.246685
		NUP37	0.246474
		P4HB	0.246128
		CGREF1	0.245781
		EEF1G	0.245685
		SRSF2	0.245046
		ATP2A2	0.243329
		HINT3	0.240346
		OXA1L	0.239429
		OSBP	0.238705
		UTP3	0.237832
		MTA2	0.237002
		MYH10	0.236985
		CYP51A1	0.234045
		SRP68	0.231801
		ESF1	0.230876
		SCRN3	0.230578
		SNRNP40	0.227342
		PSMD12	0.226908
		AP2A1	0.224374
		PFKM	0.2232
		TSG101	0.222747
		TARS	0.222062
		ANXA4	0.221606
		TECR	0.217614
		CD47	0.215913
		FERMT3	0.213264
		YIPF5	0.210064
		SEC24D	0.207219
		TMX1	0.206011
		DHX9	0.204637
		PSMD1	0.203215
		IPO5	0.203209
		EIF3L	0.202115
		GALNT2	0.202056
		RAB8B	0.19802
		RFK	0.195424
		RAB10	0.189913
		ATP1B3	0.189669
		SNX5	0.188879
		EPHX1	0.187192
		PRKACA	0.185177
		15-Sep	0.179945
		NOP56	0.179604
		COPA	0.17581
		NAPA	0.16982
		SNRNP200	0.168382
		NT5DC2	0.167056
		SLC39A7	0.166443
		CNP	0.166127
		LDHA	0.164852
		SUN2	0.16052
		HACD3	0.158369
		DYNC1H1	0.157076
		POLR2C	0.155603
		OSTC	0.142239
		SLC25A13	0.141208
		CARS	0.137538
		DPM1	0.136614
		HK2	0.136401
		CLTC	0.135893
		SEC61A1	0.135102
		PRKDC	0.134444
		VPS35	0.132044
		COPB1	0.130902
		LRPPRC	0.129503
		SMARCC1	0.128156
		PYGL	0.1241
		SURF4	0.121927
		EIF3M	0.121199
		IARS2	0.119162
		DRG1	0.113791
		TNPO1	0.0956913
		GFPT1	0.0920423
		CAND1	0.0887567
		DIS3	0.0864847
		MYOF	0.0855878
		NDUFA9	0.0791264
						1
