# Supplementary material for: Valine aminoacyl-tRNA synthetase promotes therapy resistance in melanoma
Source: Nat Cell Biol. 2024 Jun 7;26(7):1154–64. doi: 10.1038/s41556-024-01439-2 (PMC11252002; doi:10.1038/s41556-024-01439-2)
Supplement: Supplementary file 28 — All numerical source data used to generate Extended Data Fig. 7. [file 41556_2024_1439_MOESM28_ESM.xlsx]

## Sheet: Extended Data Figure 7
Supplementary Figure7c			Supplementary Figure7e
VARS high	VARS low			Empty vector			shCTRL			shVARS-1
70.3862	54.8507		HADH	0.323836	0.1966	0.0068802	1	1	1	0.786399	0.61132	0.819794
65.54	22.1185
20.3042	26.8443
43.841	2.1309
43.7224	0.233512
1.94476	39.6362
18.2607	16.695
28.3326	16.8199
30.8453	0.449583
6.69935	0.141049
45.1161	16.6148
22.5203	17.5102
1.53112	13.0492
0.592948	0.288165
28.5928	27.6623
34.6848	0.0472478
4.00129	0.534539
0.219608	17.8519
67.802	50.7153
31.7887	28.8986
0.581677	3.71107
29.7301
